# Supplementary material for: Designing of a new multi-epitope vaccine against Leishmania major using Leish-F1 epitopes: An In-silico study
Source: PLoS One. 2024 Jan 2;19(1):e0295495. doi: 10.1371/journal.pone.0295495 (PMC10760699; doi:10.1371/journal.pone.0295495)
Supplement: S1 File — (PDB) [file pone.0295495.s001.pdb]

MODEL     1                                                                     
ATOM      1  N   MET A   1     -48.219 -30.172  23.328  1.00 28.77           N  
ATOM      2  CA  MET A   1     -47.500 -28.984  23.781  1.00 28.77           C  
ATOM      3  C   MET A   1     -48.344 -28.203  24.797  1.00 28.77           C  
ATOM      4  CB  MET A   1     -47.156 -28.078  22.594  1.00 28.77           C  
ATOM      5  O   MET A   1     -49.500 -27.875  24.531  1.00 28.77           O  
ATOM      6  CG  MET A   1     -45.938 -28.547  21.828  1.00 28.77           C  
ATOM      7  SD  MET A   1     -45.281 -27.250  20.688  1.00 28.77           S  
ATOM      8  CE  MET A   1     -43.562 -27.812  20.500  1.00 28.77           C  
ATOM      9  N   PRO A   2     -48.062 -28.344  26.156  1.00 27.03           N  
ATOM     10  CA  PRO A   2     -48.875 -27.812  27.234  1.00 27.03           C  
ATOM     11  C   PRO A   2     -49.000 -26.297  27.203  1.00 27.03           C  
ATOM     12  CB  PRO A   2     -48.156 -28.266  28.500  1.00 27.03           C  
ATOM     13  O   PRO A   2     -48.094 -25.609  26.766  1.00 27.03           O  
ATOM     14  CG  PRO A   2     -46.719 -28.375  28.078  1.00 27.03           C  
ATOM     15  CD  PRO A   2     -46.625 -28.094  26.609  1.00 27.03           C  
ATOM     16  N   ARG A   3     -50.188 -25.797  26.781  1.00 24.66           N  
ATOM     17  CA  ARG A   3     -51.062 -24.641  26.750  1.00 24.66           C  
ATOM     18  C   ARG A   3     -50.562 -23.531  27.656  1.00 24.66           C  
ATOM     19  CB  ARG A   3     -52.500 -25.047  27.156  1.00 24.66           C  
ATOM     20  O   ARG A   3     -50.375 -23.734  28.859  1.00 24.66           O  
ATOM     21  CG  ARG A   3     -53.438 -25.266  25.984  1.00 24.66           C  
ATOM     22  CD  ARG A   3     -54.844 -25.562  26.453  1.00 24.66           C  
ATOM     23  NE  ARG A   3     -55.750 -25.750  25.312  1.00 24.66           N  
ATOM     24  NH1 ARG A   3     -57.594 -26.312  26.609  1.00 24.66           N  
ATOM     25  NH2 ARG A   3     -57.781 -26.234  24.328  1.00 24.66           N  
ATOM     26  CZ  ARG A   3     -57.031 -26.094  25.422  1.00 24.66           C  
ATOM     27  N   MET A   4     -49.438 -22.875  27.344  1.00 23.98           N  
ATOM     28  CA  MET A   4     -48.875 -21.625  27.844  1.00 23.98           C  
ATOM     29  C   MET A   4     -50.000 -20.625  28.188  1.00 23.98           C  
ATOM     30  CB  MET A   4     -47.938 -21.031  26.812  1.00 23.98           C  
ATOM     31  O   MET A   4     -50.875 -20.375  27.359  1.00 23.98           O  
ATOM     32  CG  MET A   4     -46.469 -21.422  27.031  1.00 23.98           C  
ATOM     33  SD  MET A   4     -45.344 -20.641  25.797  1.00 23.98           S  
ATOM     34  CE  MET A   4     -44.156 -19.844  26.906  1.00 23.98           C  
ATOM     35  N   GLU A   5     -50.656 -20.703  29.391  1.00 26.77           N  
ATOM     36  CA  GLU A   5     -51.250 -19.734  30.312  1.00 26.77           C  
ATOM     37  C   GLU A   5     -50.938 -18.312  29.875  1.00 26.77           C  
ATOM     38  CB  GLU A   5     -50.719 -19.969  31.734  1.00 26.77           C  
ATOM     39  O   GLU A   5     -49.781 -17.938  29.656  1.00 26.77           O  
ATOM     40  CG  GLU A   5     -51.531 -21.000  32.531  1.00 26.77           C  
ATOM     41  CD  GLU A   5     -51.094 -21.125  33.969  1.00 26.77           C  
ATOM     42  OE1 GLU A   5     -51.719 -21.906  34.719  1.00 26.77           O  
ATOM     43  OE2 GLU A   5     -50.156 -20.422  34.375  1.00 26.77           O  
ATOM     44  N   ARG A   6     -51.688 -17.750  28.922  1.00 25.75           N  
ATOM     45  CA  ARG A   6     -52.000 -16.406  28.469  1.00 25.75           C  
ATOM     46  C   ARG A   6     -51.812 -15.383  29.594  1.00 25.75           C  
ATOM     47  CB  ARG A   6     -53.438 -16.328  27.922  1.00 25.75           C  
ATOM     48  O   ARG A   6     -52.438 -15.500  30.641  1.00 25.75           O  
ATOM     49  CG  ARG A   6     -53.500 -16.016  26.438  1.00 25.75           C  
ATOM     50  CD  ARG A   6     -54.938 -15.961  25.938  1.00 25.75           C  
ATOM     51  NE  ARG A   6     -55.000 -15.727  24.500  1.00 25.75           N  
ATOM     52  NH1 ARG A   6     -57.312 -15.727  24.406  1.00 25.75           N  
ATOM     53  NH2 ARG A   6     -56.094 -15.414  22.500  1.00 25.75           N  
ATOM     54  CZ  ARG A   6     -56.125 -15.625  23.797  1.00 25.75           C  
ATOM     55  N   HIS A   7     -50.594 -15.117  30.094  1.00 30.12           N  
ATOM     56  CA  HIS A   7     -50.156 -13.969  30.875  1.00 30.12           C  
ATOM     57  C   HIS A   7     -50.844 -12.695  30.438  1.00 30.12           C  
ATOM     58  CB  HIS A   7     -48.625 -13.797  30.750  1.00 30.12           C  
ATOM     59  O   HIS A   7     -50.906 -12.383  29.234  1.00 30.12           O  
ATOM     60  CG  HIS A   7     -47.844 -14.844  31.469  1.00 30.12           C  
ATOM     61  CD2 HIS A   7     -46.844 -15.664  31.047  1.00 30.12           C  
ATOM     62  ND1 HIS A   7     -48.062 -15.148  32.812  1.00 30.12           N  
ATOM     63  CE1 HIS A   7     -47.219 -16.109  33.156  1.00 30.12           C  
ATOM     64  NE2 HIS A   7     -46.500 -16.438  32.125  1.00 30.12           N  
ATOM     65  N   GLN A   8     -52.125 -12.453  30.812  1.00 34.28           N  
ATOM     66  CA  GLN A   8     -52.875 -11.195  30.781  1.00 34.28           C  
ATOM     67  C   GLN A   8     -51.938 -10.000  30.969  1.00 34.28           C  
ATOM     68  CB  GLN A   8     -53.969 -11.188  31.844  1.00 34.28           C  
ATOM     69  O   GLN A   8     -51.281  -9.883  32.000  1.00 34.28           O  
ATOM     70  CG  GLN A   8     -55.312 -11.672  31.359  1.00 34.28           C  
ATOM     71  CD  GLN A   8     -56.375 -11.672  32.438  1.00 34.28           C  
ATOM     72  NE2 GLN A   8     -57.625 -11.875  32.031  1.00 34.28           N  
ATOM     73  OE1 GLN A   8     -56.062 -11.492  33.625  1.00 34.28           O  
ATOM     74  N   PHE A   9     -51.031  -9.789  30.062  1.00 32.12           N  
ATOM     75  CA  PHE A   9     -50.188  -8.633  29.797  1.00 32.12           C  
ATOM     76  C   PHE A   9     -50.969  -7.336  30.000  1.00 32.12           C  
ATOM     77  CB  PHE A   9     -49.594  -8.695  28.391  1.00 32.12           C  
ATOM     78  O   PHE A   9     -52.062  -7.188  29.500  1.00 32.12           O  
ATOM     79  CG  PHE A   9     -48.312  -9.469  28.281  1.00 32.12           C  
ATOM     80  CD1 PHE A   9     -47.125  -8.875  28.625  1.00 32.12           C  
ATOM     81  CD2 PHE A   9     -48.312 -10.781  27.844  1.00 32.12           C  
ATOM     82  CE1 PHE A   9     -45.906  -9.586  28.531  1.00 32.12           C  
ATOM     83  CE2 PHE A   9     -47.125 -11.500  27.750  1.00 32.12           C  
ATOM     84  CZ  PHE A   9     -45.938 -10.898  28.094  1.00 32.12           C  
ATOM     85  N   CYS A  10     -51.125  -6.812  31.203  1.00 34.56           N  
ATOM     86  CA  CYS A  10     -51.469  -5.469  31.641  1.00 34.56           C  
ATOM     87  C   CYS A  10     -51.219  -4.453  30.531  1.00 34.56           C  
ATOM     88  CB  CYS A  10     -50.688  -5.086  32.875  1.00 34.56           C  
ATOM     89  O   CYS A  10     -50.156  -4.453  29.922  1.00 34.56           O  
ATOM     90  SG  CYS A  10     -51.688  -4.723  34.344  1.00 34.56           S  
ATOM     91  N   SER A  11     -52.188  -4.145  29.625  1.00 38.22           N  
ATOM     92  CA  SER A  11     -52.406  -3.176  28.562  1.00 38.22           C  
ATOM     93  C   SER A  11     -51.562  -1.923  28.781  1.00 38.22           C  
ATOM     94  CB  SER A  11     -53.875  -2.795  28.453  1.00 38.22           C  
ATOM     95  O   SER A  11     -51.062  -1.312  27.828  1.00 38.22           O  
ATOM     96  OG  SER A  11     -54.281  -2.004  29.562  1.00 38.22           O  
ATOM     97  N   VAL A  12     -51.000  -1.713  29.953  1.00 37.56           N  
ATOM     98  CA  VAL A  12     -50.156  -0.524  30.062  1.00 37.56           C  
ATOM     99  C   VAL A  12     -48.688  -0.894  29.781  1.00 37.56           C  
ATOM    100  CB  VAL A  12     -50.281   0.135  31.453  1.00 37.56           C  
ATOM    101  O   VAL A  12     -47.969  -0.122  29.172  1.00 37.56           O  
ATOM    102  CG1 VAL A  12     -49.344   1.320  31.578  1.00 37.56           C  
ATOM    103  CG2 VAL A  12     -51.719   0.576  31.703  1.00 37.56           C  
ATOM    104  N   LEU A  13     -48.344  -2.158  29.953  1.00 40.47           N  
ATOM    105  CA  LEU A  13     -47.000  -2.570  29.594  1.00 40.47           C  
ATOM    106  C   LEU A  13     -46.875  -2.762  28.078  1.00 40.47           C  
ATOM    107  CB  LEU A  13     -46.594  -3.865  30.312  1.00 40.47           C  
ATOM    108  O   LEU A  13     -45.812  -2.449  27.500  1.00 40.47           O  
ATOM    109  CG  LEU A  13     -45.125  -4.031  30.672  1.00 40.47           C  
ATOM    110  CD1 LEU A  13     -44.906  -3.641  32.125  1.00 40.47           C  
ATOM    111  CD2 LEU A  13     -44.688  -5.461  30.422  1.00 40.47           C  
ATOM    112  N   LEU A  14     -47.969  -3.061  27.406  1.00 40.47           N  
ATOM    113  CA  LEU A  14     -47.906  -3.119  25.953  1.00 40.47           C  
ATOM    114  C   LEU A  14     -47.750  -1.723  25.359  1.00 40.47           C  
ATOM    115  CB  LEU A  14     -49.156  -3.789  25.391  1.00 40.47           C  
ATOM    116  O   LEU A  14     -47.000  -1.533  24.391  1.00 40.47           O  
ATOM    117  CG  LEU A  14     -48.969  -4.715  24.188  1.00 40.47           C  
ATOM    118  CD1 LEU A  14     -49.125  -6.172  24.609  1.00 40.47           C  
ATOM    119  CD2 LEU A  14     -49.938  -4.363  23.062  1.00 40.47           C  
ATOM    120  N   ILE A  15     -48.281  -0.682  26.016  1.00 43.28           N  
ATOM    121  CA  ILE A  15     -48.094   0.656  25.469  1.00 43.28           C  
ATOM    122  C   ILE A  15     -46.688   1.159  25.750  1.00 43.28           C  
ATOM    123  CB  ILE A  15     -49.156   1.641  26.031  1.00 43.28           C  
ATOM    124  O   ILE A  15     -46.062   1.769  24.891  1.00 43.28           O  
ATOM    125  CG1 ILE A  15     -50.562   1.243  25.578  1.00 43.28           C  
ATOM    126  CG2 ILE A  15     -48.844   3.076  25.609  1.00 43.28           C  
ATOM    127  CD1 ILE A  15     -51.688   2.029  26.250  1.00 43.28           C  
ATOM    128  N   LEU A  16     -46.156   0.757  26.859  1.00 44.50           N  
ATOM    129  CA  LEU A  16     -44.781   1.174  27.125  1.00 44.50           C  
ATOM    130  C   LEU A  16     -43.781   0.348  26.297  1.00 44.50           C  
ATOM    131  CB  LEU A  16     -44.438   1.045  28.609  1.00 44.50           C  
ATOM    132  O   LEU A  16     -42.781   0.873  25.812  1.00 44.50           O  
ATOM    133  CG  LEU A  16     -44.719   2.277  29.469  1.00 44.50           C  
ATOM    134  CD1 LEU A  16     -45.250   1.861  30.844  1.00 44.50           C  
ATOM    135  CD2 LEU A  16     -43.469   3.117  29.625  1.00 44.50           C  
ATOM    136  N   ILE A  17     -44.125  -0.892  26.000  1.00 45.16           N  
ATOM    137  CA  ILE A  17     -43.281  -1.690  25.125  1.00 45.16           C  
ATOM    138  C   ILE A  17     -43.438  -1.235  23.688  1.00 45.16           C  
ATOM    139  CB  ILE A  17     -43.594  -3.197  25.266  1.00 45.16           C  
ATOM    140  O   ILE A  17     -42.469  -1.153  22.938  1.00 45.16           O  
ATOM    141  CG1 ILE A  17     -43.188  -3.707  26.656  1.00 45.16           C  
ATOM    142  CG2 ILE A  17     -42.875  -3.992  24.172  1.00 45.16           C  
ATOM    143  CD1 ILE A  17     -43.594  -5.145  26.922  1.00 45.16           C  
ATOM    144  N   LEU A  18     -44.625  -0.804  23.312  1.00 41.09           N  
ATOM    145  CA  LEU A  18     -44.750  -0.306  21.953  1.00 41.09           C  
ATOM    146  C   LEU A  18     -44.062   1.055  21.797  1.00 41.09           C  
ATOM    147  CB  LEU A  18     -46.219  -0.204  21.547  1.00 41.09           C  
ATOM    148  O   LEU A  18     -43.469   1.348  20.766  1.00 41.09           O  
ATOM    149  CG  LEU A  18     -46.781  -1.367  20.734  1.00 41.09           C  
ATOM    150  CD1 LEU A  18     -48.156  -1.772  21.250  1.00 41.09           C  
ATOM    151  CD2 LEU A  18     -46.875  -0.994  19.250  1.00 41.09           C  
ATOM    152  N   LEU A  19     -43.906   1.836  22.844  1.00 43.25           N  
ATOM    153  CA  LEU A  19     -43.156   3.076  22.734  1.00 43.25           C  
ATOM    154  C   LEU A  19     -41.656   2.801  22.781  1.00 43.25           C  
ATOM    155  CB  LEU A  19     -43.562   4.051  23.844  1.00 43.25           C  
ATOM    156  O   LEU A  19     -40.875   3.465  22.094  1.00 43.25           O  
ATOM    157  CG  LEU A  19     -44.750   4.953  23.562  1.00 43.25           C  
ATOM    158  CD1 LEU A  19     -45.469   5.289  24.859  1.00 43.25           C  
ATOM    159  CD2 LEU A  19     -44.312   6.227  22.844  1.00 43.25           C  
ATOM    160  N   THR A  20     -41.281   1.753  23.406  1.00 40.66           N  
ATOM    161  CA  THR A  20     -39.844   1.426  23.328  1.00 40.66           C  
ATOM    162  C   THR A  20     -39.562   0.605  22.078  1.00 40.66           C  
ATOM    163  CB  THR A  20     -39.406   0.650  24.578  1.00 40.66           C  
ATOM    164  O   THR A  20     -38.469   0.726  21.500  1.00 40.66           O  
ATOM    165  CG2 THR A  20     -39.469   1.524  25.828  1.00 40.66           C  
ATOM    166  OG1 THR A  20     -40.250  -0.493  24.766  1.00 40.66           O  
ATOM    167  N   LEU A  21     -40.531  -0.052  21.469  1.00 36.97           N  
ATOM    168  CA  LEU A  21     -40.219  -0.801  20.266  1.00 36.97           C  
ATOM    169  C   LEU A  21     -40.281   0.102  19.031  1.00 36.97           C  
ATOM    170  CB  LEU A  21     -41.188  -1.974  20.094  1.00 36.97           C  
ATOM    171  O   LEU A  21     -39.562  -0.117  18.062  1.00 36.97           O  
ATOM    172  CG  LEU A  21     -40.781  -3.297  20.734  1.00 36.97           C  
ATOM    173  CD1 LEU A  21     -42.000  -4.012  21.328  1.00 36.97           C  
ATOM    174  CD2 LEU A  21     -40.062  -4.184  19.719  1.00 36.97           C  
ATOM    175  N   VAL A  22     -40.938   1.260  19.062  1.00 37.12           N  
ATOM    176  CA  VAL A  22     -40.812   2.160  17.922  1.00 37.12           C  
ATOM    177  C   VAL A  22     -39.438   2.871  17.984  1.00 37.12           C  
ATOM    178  CB  VAL A  22     -41.938   3.193  17.875  1.00 37.12           C  
ATOM    179  O   VAL A  22     -38.844   3.143  16.953  1.00 37.12           O  
ATOM    180  CG1 VAL A  22     -41.719   4.188  16.734  1.00 37.12           C  
ATOM    181  CG2 VAL A  22     -43.281   2.490  17.719  1.00 37.12           C  
ATOM    182  N   SER A  23     -38.688   2.795  19.047  1.00 39.28           N  
ATOM    183  CA  SER A  23     -37.344   3.346  19.031  1.00 39.28           C  
ATOM    184  C   SER A  23     -36.312   2.246  18.859  1.00 39.28           C  
ATOM    185  CB  SER A  23     -37.062   4.121  20.312  1.00 39.28           C  
ATOM    186  O   SER A  23     -35.219   2.492  18.328  1.00 39.28           O  
ATOM    187  OG  SER A  23     -37.281   3.307  21.453  1.00 39.28           O  
ATOM    188  N   LEU A  24     -36.688   0.971  18.828  1.00 35.12           N  
ATOM    189  CA  LEU A  24     -35.562   0.055  18.750  1.00 35.12           C  
ATOM    190  C   LEU A  24     -35.781  -0.987  17.656  1.00 35.12           C  
ATOM    191  CB  LEU A  24     -35.344  -0.639  20.094  1.00 35.12           C  
ATOM    192  O   LEU A  24     -35.625  -2.186  17.891  1.00 35.12           O  
ATOM    193  CG  LEU A  24     -34.500   0.127  21.125  1.00 35.12           C  
ATOM    194  CD1 LEU A  24     -35.062  -0.062  22.516  1.00 35.12           C  
ATOM    195  CD2 LEU A  24     -33.031  -0.326  21.078  1.00 35.12           C  
ATOM    196  N   THR A  25     -36.500  -0.749  16.516  1.00 34.28           N  
ATOM    197  CA  THR A  25     -36.531  -1.690  15.406  1.00 34.28           C  
ATOM    198  C   THR A  25     -35.125  -2.164  15.055  1.00 34.28           C  
ATOM    199  CB  THR A  25     -37.219  -1.062  14.164  1.00 34.28           C  
ATOM    200  O   THR A  25     -34.219  -1.356  14.953  1.00 34.28           O  
ATOM    201  CG2 THR A  25     -38.688  -0.846  14.383  1.00 34.28           C  
ATOM    202  OG1 THR A  25     -36.594   0.201  13.891  1.00 34.28           O  
ATOM    203  N   LEU A  26     -34.531  -3.188  15.703  1.00 33.56           N  
ATOM    204  CA  LEU A  26     -33.562  -4.270  15.547  1.00 33.56           C  
ATOM    205  C   LEU A  26     -33.219  -4.492  14.070  1.00 33.56           C  
ATOM    206  CB  LEU A  26     -34.094  -5.562  16.156  1.00 33.56           C  
ATOM    207  O   LEU A  26     -32.938  -5.621  13.656  1.00 33.56           O  
ATOM    208  CG  LEU A  26     -33.875  -5.750  17.656  1.00 33.56           C  
ATOM    209  CD1 LEU A  26     -35.094  -6.363  18.312  1.00 33.56           C  
ATOM    210  CD2 LEU A  26     -32.625  -6.613  17.906  1.00 33.56           C  
ATOM    211  N   THR A  27     -33.188  -3.473  13.109  1.00 34.91           N  
ATOM    212  CA  THR A  27     -32.750  -3.520  11.727  1.00 34.91           C  
ATOM    213  C   THR A  27     -31.266  -3.131  11.633  1.00 34.91           C  
ATOM    214  CB  THR A  27     -33.562  -2.590  10.828  1.00 34.91           C  
ATOM    215  O   THR A  27     -30.812  -2.232  12.344  1.00 34.91           O  
ATOM    216  CG2 THR A  27     -35.000  -3.117  10.656  1.00 34.91           C  
ATOM    217  OG1 THR A  27     -33.625  -1.284  11.414  1.00 34.91           O  
ATOM    218  N   GLY A  28     -30.281  -4.090  11.789  1.00 37.72           N  
ATOM    219  CA  GLY A  28     -28.891  -4.203  11.367  1.00 37.72           C  
ATOM    220  C   GLY A  28     -28.219  -2.861  11.125  1.00 37.72           C  
ATOM    221  O   GLY A  28     -28.797  -1.995  10.453  1.00 37.72           O  
ATOM    222  N   TRP A  29     -27.656  -2.186  12.172  1.00 41.88           N  
ATOM    223  CA  TRP A  29     -26.922  -0.926  12.266  1.00 41.88           C  
ATOM    224  C   TRP A  29     -25.703  -0.940  11.367  1.00 41.88           C  
ATOM    225  CB  TRP A  29     -26.516  -0.652  13.711  1.00 41.88           C  
ATOM    226  O   TRP A  29     -25.125  -1.999  11.109  1.00 41.88           O  
ATOM    227  CG  TRP A  29     -27.641  -0.733  14.695  1.00 41.88           C  
ATOM    228  CD1 TRP A  29     -28.484  -1.785  14.891  1.00 41.88           C  
ATOM    229  CD2 TRP A  29     -28.047   0.282  15.625  1.00 41.88           C  
ATOM    230  CE2 TRP A  29     -29.141  -0.224  16.344  1.00 41.88           C  
ATOM    231  CE3 TRP A  29     -27.578   1.570  15.914  1.00 41.88           C  
ATOM    232  NE1 TRP A  29     -29.391  -1.484  15.875  1.00 41.88           N  
ATOM    233  CH2 TRP A  29     -29.312   1.774  17.609  1.00 41.88           C  
ATOM    234  CZ2 TRP A  29     -29.781   0.517  17.344  1.00 41.88           C  
ATOM    235  CZ3 TRP A  29     -28.219   2.305  16.906  1.00 41.88           C  
ATOM    236  N   ALA A  30     -25.562   0.038  10.406  1.00 51.97           N  
ATOM    237  CA  ALA A  30     -24.188   0.273   9.977  1.00 51.97           C  
ATOM    238  C   ALA A  30     -23.219   0.213  11.156  1.00 51.97           C  
ATOM    239  CB  ALA A  30     -24.062   1.622   9.266  1.00 51.97           C  
ATOM    240  O   ALA A  30     -23.578   0.541  12.281  1.00 51.97           O  
ATOM    241  N   TRP A  31     -22.125  -0.567  10.945  1.00 65.50           N  
ATOM    242  CA  TRP A  31     -21.203  -0.611  12.078  1.00 65.50           C  
ATOM    243  C   TRP A  31     -19.984   0.285  11.828  1.00 65.50           C  
ATOM    244  CB  TRP A  31     -20.750  -2.047  12.344  1.00 65.50           C  
ATOM    245  O   TRP A  31     -19.578   0.468  10.688  1.00 65.50           O  
ATOM    246  CG  TRP A  31     -20.141  -2.725  11.148  1.00 65.50           C  
ATOM    247  CD1 TRP A  31     -20.422  -2.482   9.836  1.00 65.50           C  
ATOM    248  CD2 TRP A  31     -19.156  -3.764  11.164  1.00 65.50           C  
ATOM    249  CE2 TRP A  31     -18.891  -4.102   9.820  1.00 65.50           C  
ATOM    250  CE3 TRP A  31     -18.469  -4.441  12.180  1.00 65.50           C  
ATOM    251  NE1 TRP A  31     -19.672  -3.307   9.031  1.00 65.50           N  
ATOM    252  CH2 TRP A  31     -17.312  -5.734  10.484  1.00 65.50           C  
ATOM    253  CZ2 TRP A  31     -17.969  -5.090   9.469  1.00 65.50           C  
ATOM    254  CZ3 TRP A  31     -17.562  -5.422  11.828  1.00 65.50           C  
ATOM    255  N   THR A  32     -19.734   1.244  12.625  1.00 73.62           N  
ATOM    256  CA  THR A  32     -18.562   2.123  12.695  1.00 73.62           C  
ATOM    257  C   THR A  32     -17.656   1.726  13.852  1.00 73.62           C  
ATOM    258  CB  THR A  32     -18.984   3.596  12.852  1.00 73.62           C  
ATOM    259  O   THR A  32     -18.125   1.231  14.875  1.00 73.62           O  
ATOM    260  CG2 THR A  32     -19.953   4.020  11.742  1.00 73.62           C  
ATOM    261  OG1 THR A  32     -19.641   3.766  14.117  1.00 73.62           O  
ATOM    262  N   ILE A  33     -16.391   1.667  13.555  1.00 77.81           N  
ATOM    263  CA  ILE A  33     -15.391   1.476  14.602  1.00 77.81           C  
ATOM    264  C   ILE A  33     -14.508   2.715  14.703  1.00 77.81           C  
ATOM    265  CB  ILE A  33     -14.531   0.221  14.344  1.00 77.81           C  
ATOM    266  O   ILE A  33     -13.703   2.984  13.812  1.00 77.81           O  
ATOM    267  CG1 ILE A  33     -15.422  -1.006  14.125  1.00 77.81           C  
ATOM    268  CG2 ILE A  33     -13.547  -0.012  15.492  1.00 77.81           C  
ATOM    269  CD1 ILE A  33     -14.680  -2.230  13.609  1.00 77.81           C  
ATOM    270  N   PRO A  34     -14.812   3.498  15.664  1.00 78.62           N  
ATOM    271  CA  PRO A  34     -13.992   4.707  15.766  1.00 78.62           C  
ATOM    272  C   PRO A  34     -12.500   4.410  15.719  1.00 78.62           C  
ATOM    273  CB  PRO A  34     -14.391   5.297  17.125  1.00 78.62           C  
ATOM    274  O   PRO A  34     -12.031   3.475  16.375  1.00 78.62           O  
ATOM    275  CG  PRO A  34     -15.680   4.613  17.469  1.00 78.62           C  
ATOM    276  CD  PRO A  34     -15.750   3.318  16.719  1.00 78.62           C  
ATOM    277  N   ASP A  35     -11.766   5.160  14.875  1.00 85.25           N  
ATOM    278  CA  ASP A  35     -10.305   5.168  14.773  1.00 85.25           C  
ATOM    279  C   ASP A  35      -9.797   3.873  14.148  1.00 85.25           C  
ATOM    280  CB  ASP A  35      -9.672   5.379  16.141  1.00 85.25           C  
ATOM    281  O   ASP A  35      -8.625   3.523  14.297  1.00 85.25           O  
ATOM    282  CG  ASP A  35      -9.961   6.746  16.734  1.00 85.25           C  
ATOM    283  OD1 ASP A  35      -9.938   7.750  15.984  1.00 85.25           O  
ATOM    284  OD2 ASP A  35     -10.219   6.824  17.953  1.00 85.25           O  
ATOM    285  N   CYS A  36     -10.758   3.061  13.680  1.00 88.31           N  
ATOM    286  CA  CYS A  36     -10.344   1.818  13.031  1.00 88.31           C  
ATOM    287  C   CYS A  36     -10.812   1.775  11.586  1.00 88.31           C  
ATOM    288  CB  CYS A  36     -10.898   0.613  13.789  1.00 88.31           C  
ATOM    289  O   CYS A  36     -11.969   2.070  11.289  1.00 88.31           O  
ATOM    290  SG  CYS A  36     -10.305   0.481  15.492  1.00 88.31           S  
ATOM    291  N   ILE A  37      -9.906   1.427  10.742  1.00 87.38           N  
ATOM    292  CA  ILE A  37     -10.203   1.201   9.328  1.00 87.38           C  
ATOM    293  C   ILE A  37     -10.320  -0.297   9.055  1.00 87.38           C  
ATOM    294  CB  ILE A  37      -9.117   1.827   8.422  1.00 87.38           C  
ATOM    295  O   ILE A  37      -9.453  -1.076   9.461  1.00 87.38           O  
ATOM    296  CG1 ILE A  37      -9.070   3.346   8.617  1.00 87.38           C  
ATOM    297  CG2 ILE A  37      -9.375   1.472   6.953  1.00 87.38           C  
ATOM    298  CD1 ILE A  37      -7.891   4.023   7.926  1.00 87.38           C  
ATOM    299  N   ILE A  38     -11.438  -0.690   8.359  1.00 87.56           N  
ATOM    300  CA  ILE A  38     -11.664  -2.082   7.984  1.00 87.56           C  
ATOM    301  C   ILE A  38     -11.672  -2.213   6.465  1.00 87.56           C  
ATOM    302  CB  ILE A  38     -12.984  -2.623   8.578  1.00 87.56           C  
ATOM    303  O   ILE A  38     -12.352  -1.442   5.773  1.00 87.56           O  
ATOM    304  CG1 ILE A  38     -12.984  -2.467  10.102  1.00 87.56           C  
ATOM    305  CG2 ILE A  38     -13.195  -4.086   8.180  1.00 87.56           C  
ATOM    306  CD1 ILE A  38     -14.242  -2.992  10.781  1.00 87.56           C  
ATOM    307  N   ALA A  39     -10.852  -3.111   6.031  1.00 80.88           N  
ATOM    308  CA  ALA A  39     -10.797  -3.266   4.578  1.00 80.88           C  
ATOM    309  C   ALA A  39     -10.617  -4.730   4.188  1.00 80.88           C  
ATOM    310  CB  ALA A  39      -9.664  -2.420   3.996  1.00 80.88           C  
ATOM    311  O   ALA A  39     -10.039  -5.516   4.949  1.00 80.88           O  
ATOM    312  N   ASP A  40     -11.180  -5.000   2.951  1.00 82.25           N  
ATOM    313  CA  ASP A  40     -10.977  -6.293   2.311  1.00 82.25           C  
ATOM    314  C   ASP A  40      -9.766  -6.266   1.382  1.00 82.25           C  
ATOM    315  CB  ASP A  40     -12.227  -6.707   1.531  1.00 82.25           C  
ATOM    316  O   ASP A  40      -9.414  -5.215   0.845  1.00 82.25           O  
ATOM    317  CG  ASP A  40     -12.188  -8.156   1.077  1.00 82.25           C  
ATOM    318  OD1 ASP A  40     -11.094  -8.750   1.028  1.00 82.25           O  
ATOM    319  OD2 ASP A  40     -13.266  -8.703   0.763  1.00 82.25           O  
ATOM    320  N   SER A  41      -9.070  -7.367   1.308  1.00 71.25           N  
ATOM    321  CA  SER A  41      -7.836  -7.465   0.537  1.00 71.25           C  
ATOM    322  C   SER A  41      -8.047  -7.031  -0.910  1.00 71.25           C  
ATOM    323  CB  SER A  41      -7.289  -8.891   0.574  1.00 71.25           C  
ATOM    324  O   SER A  41      -7.129  -6.523  -1.555  1.00 71.25           O  
ATOM    325  OG  SER A  41      -8.188  -9.789  -0.059  1.00 71.25           O  
ATOM    326  N   LEU A  42      -9.336  -7.234  -1.438  1.00 72.12           N  
ATOM    327  CA  LEU A  42      -9.617  -6.918  -2.834  1.00 72.12           C  
ATOM    328  C   LEU A  42      -9.609  -5.410  -3.061  1.00 72.12           C  
ATOM    329  CB  LEU A  42     -10.969  -7.500  -3.252  1.00 72.12           C  
ATOM    330  O   LEU A  42      -9.359  -4.945  -4.176  1.00 72.12           O  
ATOM    331  CG  LEU A  42     -11.062  -9.023  -3.334  1.00 72.12           C  
ATOM    332  CD1 LEU A  42     -12.516  -9.469  -3.361  1.00 72.12           C  
ATOM    333  CD2 LEU A  42     -10.312  -9.539  -4.559  1.00 72.12           C  
ATOM    334  N   LEU A  43      -9.758  -4.625  -2.000  1.00 70.31           N  
ATOM    335  CA  LEU A  43      -9.914  -3.182  -2.123  1.00 70.31           C  
ATOM    336  C   LEU A  43      -8.617  -2.465  -1.756  1.00 70.31           C  
ATOM    337  CB  LEU A  43     -11.055  -2.686  -1.229  1.00 70.31           C  
ATOM    338  O   LEU A  43      -8.500  -1.250  -1.930  1.00 70.31           O  
ATOM    339  CG  LEU A  43     -12.453  -3.195  -1.572  1.00 70.31           C  
ATOM    340  CD1 LEU A  43     -13.438  -2.807  -0.478  1.00 70.31           C  
ATOM    341  CD2 LEU A  43     -12.906  -2.656  -2.924  1.00 70.31           C  
ATOM    342  N   PHE A  44      -7.535  -3.156  -1.303  1.00 68.62           N  
ATOM    343  CA  PHE A  44      -6.363  -2.594  -0.648  1.00 68.62           C  
ATOM    344  C   PHE A  44      -5.535  -1.774  -1.632  1.00 68.62           C  
ATOM    345  CB  PHE A  44      -5.500  -3.705  -0.037  1.00 68.62           C  
ATOM    346  O   PHE A  44      -5.082  -0.675  -1.307  1.00 68.62           O  
ATOM    347  CG  PHE A  44      -4.453  -3.203   0.920  1.00 68.62           C  
ATOM    348  CD1 PHE A  44      -3.109  -3.215   0.570  1.00 68.62           C  
ATOM    349  CD2 PHE A  44      -4.816  -2.723   2.172  1.00 68.62           C  
ATOM    350  CE1 PHE A  44      -2.139  -2.752   1.454  1.00 68.62           C  
ATOM    351  CE2 PHE A  44      -3.850  -2.258   3.061  1.00 68.62           C  
ATOM    352  CZ  PHE A  44      -2.512  -2.273   2.701  1.00 68.62           C  
ATOM    353  N   PRO A  45      -5.309  -2.381  -2.861  1.00 68.50           N  
ATOM    354  CA  PRO A  45      -4.496  -1.554  -3.760  1.00 68.50           C  
ATOM    355  C   PRO A  45      -5.035  -0.132  -3.898  1.00 68.50           C  
ATOM    356  CB  PRO A  45      -4.574  -2.301  -5.094  1.00 68.50           C  
ATOM    357  O   PRO A  45      -4.262   0.809  -4.098  1.00 68.50           O  
ATOM    358  CG  PRO A  45      -5.008  -3.684  -4.730  1.00 68.50           C  
ATOM    359  CD  PRO A  45      -5.730  -3.629  -3.416  1.00 68.50           C  
ATOM    360  N   ASN A  46      -6.391   0.007  -3.600  1.00 67.81           N  
ATOM    361  CA  ASN A  46      -7.035   1.305  -3.783  1.00 67.81           C  
ATOM    362  C   ASN A  46      -7.004   2.131  -2.502  1.00 67.81           C  
ATOM    363  CB  ASN A  46      -8.477   1.126  -4.270  1.00 67.81           C  
ATOM    364  O   ASN A  46      -7.203   3.348  -2.537  1.00 67.81           O  
ATOM    365  CG  ASN A  46      -8.555   0.484  -5.641  1.00 67.81           C  
ATOM    366  ND2 ASN A  46      -9.719   0.585  -6.273  1.00 67.81           N  
ATOM    367  OD1 ASN A  46      -7.582  -0.100  -6.121  1.00 67.81           O  
ATOM    368  N   LEU A  47      -6.738   1.526  -1.298  1.00 69.00           N  
ATOM    369  CA  LEU A  47      -6.777   2.195  -0.002  1.00 69.00           C  
ATOM    370  C   LEU A  47      -5.371   2.393   0.553  1.00 69.00           C  
ATOM    371  CB  LEU A  47      -7.625   1.393   0.990  1.00 69.00           C  
ATOM    372  O   LEU A  47      -5.191   3.051   1.579  1.00 69.00           O  
ATOM    373  CG  LEU A  47      -9.133   1.392   0.748  1.00 69.00           C  
ATOM    374  CD1 LEU A  47      -9.812   0.354   1.638  1.00 69.00           C  
ATOM    375  CD2 LEU A  47      -9.719   2.779   0.995  1.00 69.00           C  
ATOM    376  N   SER A  48      -4.355   1.659  -0.115  1.00 67.50           N  
ATOM    377  CA  SER A  48      -3.012   1.562   0.451  1.00 67.50           C  
ATOM    378  C   SER A  48      -2.469   2.938   0.823  1.00 67.50           C  
ATOM    379  CB  SER A  48      -2.062   0.878  -0.534  1.00 67.50           C  
ATOM    380  O   SER A  48      -1.783   3.086   1.837  1.00 67.50           O  
ATOM    381  OG  SER A  48      -1.978   1.613  -1.742  1.00 67.50           O  
ATOM    382  N   TYR A  49      -2.879   3.959   0.047  1.00 68.75           N  
ATOM    383  CA  TYR A  49      -2.412   5.312   0.324  1.00 68.75           C  
ATOM    384  C   TYR A  49      -2.998   5.836   1.630  1.00 68.75           C  
ATOM    385  CB  TYR A  49      -2.779   6.254  -0.827  1.00 68.75           C  
ATOM    386  O   TYR A  49      -2.350   6.605   2.344  1.00 68.75           O  
ATOM    387  CG  TYR A  49      -2.297   7.672  -0.631  1.00 68.75           C  
ATOM    388  CD1 TYR A  49      -3.156   8.664  -0.165  1.00 68.75           C  
ATOM    389  CD2 TYR A  49      -0.979   8.016  -0.912  1.00 68.75           C  
ATOM    390  CE1 TYR A  49      -2.715   9.969   0.016  1.00 68.75           C  
ATOM    391  CE2 TYR A  49      -0.528   9.320  -0.734  1.00 68.75           C  
ATOM    392  OH  TYR A  49      -0.960  11.578  -0.094  1.00 68.75           O  
ATOM    393  CZ  TYR A  49      -1.401  10.289  -0.271  1.00 68.75           C  
ATOM    394  N   TYR A  50      -4.094   5.277   2.086  1.00 68.25           N  
ATOM    395  CA  TYR A  50      -4.840   5.832   3.213  1.00 68.25           C  
ATOM    396  C   TYR A  50      -4.602   5.016   4.477  1.00 68.25           C  
ATOM    397  CB  TYR A  50      -6.336   5.883   2.895  1.00 68.25           C  
ATOM    398  O   TYR A  50      -5.090   5.371   5.555  1.00 68.25           O  
ATOM    399  CG  TYR A  50      -6.664   6.645   1.634  1.00 68.25           C  
ATOM    400  CD1 TYR A  50      -6.570   8.039   1.595  1.00 68.25           C  
ATOM    401  CD2 TYR A  50      -7.066   5.980   0.482  1.00 68.25           C  
ATOM    402  CE1 TYR A  50      -6.875   8.742   0.437  1.00 68.25           C  
ATOM    403  CE2 TYR A  50      -7.375   6.680  -0.682  1.00 68.25           C  
ATOM    404  OH  TYR A  50      -7.574   8.758  -1.844  1.00 68.25           O  
ATOM    405  CZ  TYR A  50      -7.273   8.055  -0.695  1.00 68.25           C  
ATOM    406  N   ILE A  51      -3.846   3.854   4.348  1.00 73.38           N  
ATOM    407  CA  ILE A  51      -3.475   3.010   5.480  1.00 73.38           C  
ATOM    408  C   ILE A  51      -1.954   2.926   5.586  1.00 73.38           C  
ATOM    409  CB  ILE A  51      -4.082   1.596   5.352  1.00 73.38           C  
ATOM    410  O   ILE A  51      -1.338   2.012   5.031  1.00 73.38           O  
ATOM    411  CG1 ILE A  51      -5.594   1.684   5.098  1.00 73.38           C  
ATOM    412  CG2 ILE A  51      -3.789   0.766   6.605  1.00 73.38           C  
ATOM    413  CD1 ILE A  51      -6.242   0.348   4.766  1.00 73.38           C  
ATOM    414  N   PRO A  52      -1.267   3.957   6.141  1.00 64.88           N  
ATOM    415  CA  PRO A  52       0.181   4.086   5.957  1.00 64.88           C  
ATOM    416  C   PRO A  52       0.967   2.992   6.680  1.00 64.88           C  
ATOM    417  CB  PRO A  52       0.490   5.461   6.547  1.00 64.88           C  
ATOM    418  O   PRO A  52       2.002   2.541   6.184  1.00 64.88           O  
ATOM    419  CG  PRO A  52      -0.694   5.789   7.398  1.00 64.88           C  
ATOM    420  CD  PRO A  52      -1.862   4.973   6.922  1.00 64.88           C  
ATOM    421  N   PHE A  53       0.345   2.383   7.836  1.00 74.75           N  
ATOM    422  CA  PHE A  53       1.317   1.558   8.547  1.00 74.75           C  
ATOM    423  C   PHE A  53       0.863   0.103   8.586  1.00 74.75           C  
ATOM    424  CB  PHE A  53       1.537   2.082   9.969  1.00 74.75           C  
ATOM    425  O   PHE A  53       1.464  -0.720   9.281  1.00 74.75           O  
ATOM    426  CG  PHE A  53       0.308   2.018  10.836  1.00 74.75           C  
ATOM    427  CD1 PHE A  53      -0.587   3.078  10.875  1.00 74.75           C  
ATOM    428  CD2 PHE A  53       0.049   0.894  11.609  1.00 74.75           C  
ATOM    429  CE1 PHE A  53      -1.725   3.021  11.680  1.00 74.75           C  
ATOM    430  CE2 PHE A  53      -1.086   0.829  12.414  1.00 74.75           C  
ATOM    431  CZ  PHE A  53      -1.971   1.895  12.445  1.00 74.75           C  
ATOM    432  N   CYS A  54      -0.164  -0.236   7.934  1.00 82.00           N  
ATOM    433  CA  CYS A  54      -0.608  -1.624   7.867  1.00 82.00           C  
ATOM    434  C   CYS A  54      -0.406  -2.193   6.469  1.00 82.00           C  
ATOM    435  CB  CYS A  54      -2.078  -1.736   8.266  1.00 82.00           C  
ATOM    436  O   CYS A  54      -0.896  -1.630   5.488  1.00 82.00           O  
ATOM    437  SG  CYS A  54      -2.461  -3.215   9.227  1.00 82.00           S  
ATOM    438  N   THR A  55       0.724  -2.898   6.238  1.00 67.44           N  
ATOM    439  CA  THR A  55       0.975  -3.477   4.922  1.00 67.44           C  
ATOM    440  C   THR A  55       0.195  -4.777   4.742  1.00 67.44           C  
ATOM    441  CB  THR A  55       2.477  -3.740   4.703  1.00 67.44           C  
ATOM    442  O   THR A  55      -0.103  -5.465   5.719  1.00 67.44           O  
ATOM    443  CG2 THR A  55       3.270  -2.438   4.699  1.00 67.44           C  
ATOM    444  OG1 THR A  55       2.965  -4.582   5.758  1.00 67.44           O  
ATOM    445  N   SER A  56      -0.410  -4.961   3.459  1.00 60.06           N  
ATOM    446  CA  SER A  56      -1.098  -6.207   3.123  1.00 60.06           C  
ATOM    447  C   SER A  56      -0.104  -7.320   2.818  1.00 60.06           C  
ATOM    448  CB  SER A  56      -2.025  -5.996   1.925  1.00 60.06           C  
ATOM    449  O   SER A  56       0.972  -7.070   2.271  1.00 60.06           O  
ATOM    450  OG  SER A  56      -2.621  -7.223   1.532  1.00 60.06           O  
ATOM    451  N   ALA A  57      -0.292  -8.445   3.479  1.00 63.00           N  
ATOM    452  CA  ALA A  57       0.340  -9.695   3.064  1.00 63.00           C  
ATOM    453  C   ALA A  57      -0.502 -10.414   2.014  1.00 63.00           C  
ATOM    454  CB  ALA A  57       0.564 -10.602   4.273  1.00 63.00           C  
ATOM    455  O   ALA A  57      -1.732 -10.430   2.100  1.00 63.00           O  
ATOM    456  N   PRO A  58       0.098 -10.789   0.841  1.00 61.62           N  
ATOM    457  CA  PRO A  58      -0.654 -11.508  -0.193  1.00 61.62           C  
ATOM    458  C   PRO A  58      -1.405 -12.719   0.356  1.00 61.62           C  
ATOM    459  CB  PRO A  58       0.431 -11.938  -1.182  1.00 61.62           C  
ATOM    460  O   PRO A  58      -0.856 -13.477   1.159  1.00 61.62           O  
ATOM    461  CG  PRO A  58       1.691 -11.328  -0.659  1.00 61.62           C  
ATOM    462  CD  PRO A  58       1.408 -10.734   0.691  1.00 61.62           C  
ATOM    463  N   GLY A  59      -2.746 -12.867  -0.028  1.00 70.56           N  
ATOM    464  CA  GLY A  59      -3.562 -14.023   0.293  1.00 70.56           C  
ATOM    465  C   GLY A  59      -4.496 -13.789   1.464  1.00 70.56           C  
ATOM    466  O   GLY A  59      -5.375 -14.609   1.737  1.00 70.56           O  
ATOM    467  N   LEU A  60      -4.242 -12.656   2.264  1.00 76.38           N  
ATOM    468  CA  LEU A  60      -5.098 -12.375   3.412  1.00 76.38           C  
ATOM    469  C   LEU A  60      -6.270 -11.484   3.012  1.00 76.38           C  
ATOM    470  CB  LEU A  60      -4.293 -11.703   4.527  1.00 76.38           C  
ATOM    471  O   LEU A  60      -6.121 -10.586   2.188  1.00 76.38           O  
ATOM    472  CG  LEU A  60      -3.127 -12.508   5.102  1.00 76.38           C  
ATOM    473  CD1 LEU A  60      -2.301 -11.648   6.051  1.00 76.38           C  
ATOM    474  CD2 LEU A  60      -3.641 -13.758   5.816  1.00 76.38           C  
ATOM    475  N   HIS A  61      -7.430 -11.758   3.594  1.00 81.88           N  
ATOM    476  CA  HIS A  61      -8.688 -11.242   3.082  1.00 81.88           C  
ATOM    477  C   HIS A  61      -9.133 -10.008   3.861  1.00 81.88           C  
ATOM    478  CB  HIS A  61      -9.773 -12.312   3.137  1.00 81.88           C  
ATOM    479  O   HIS A  61      -9.258  -8.922   3.295  1.00 81.88           O  
ATOM    480  CG  HIS A  61      -9.547 -13.453   2.193  1.00 81.88           C  
ATOM    481  CD2 HIS A  61      -9.281 -14.758   2.426  1.00 81.88           C  
ATOM    482  ND1 HIS A  61      -9.562 -13.297   0.824  1.00 81.88           N  
ATOM    483  CE1 HIS A  61      -9.328 -14.469   0.253  1.00 81.88           C  
ATOM    484  NE2 HIS A  61      -9.148 -15.367   1.202  1.00 81.88           N  
ATOM    485  N   LEU A  62      -9.242 -10.109   5.223  1.00 88.81           N  
ATOM    486  CA  LEU A  62      -9.844  -9.055   6.035  1.00 88.81           C  
ATOM    487  C   LEU A  62      -8.797  -8.406   6.934  1.00 88.81           C  
ATOM    488  CB  LEU A  62     -10.984  -9.617   6.887  1.00 88.81           C  
ATOM    489  O   LEU A  62      -8.172  -9.086   7.758  1.00 88.81           O  
ATOM    490  CG  LEU A  62     -11.836  -8.594   7.633  1.00 88.81           C  
ATOM    491  CD1 LEU A  62     -12.633  -7.746   6.645  1.00 88.81           C  
ATOM    492  CD2 LEU A  62     -12.773  -9.289   8.617  1.00 88.81           C  
ATOM    493  N   LEU A  63      -8.688  -7.062   6.820  1.00 89.31           N  
ATOM    494  CA  LEU A  63      -7.695  -6.285   7.551  1.00 89.31           C  
ATOM    495  C   LEU A  63      -8.367  -5.238   8.430  1.00 89.31           C  
ATOM    496  CB  LEU A  63      -6.727  -5.605   6.582  1.00 89.31           C  
ATOM    497  O   LEU A  63      -9.344  -4.605   8.016  1.00 89.31           O  
ATOM    498  CG  LEU A  63      -5.719  -4.633   7.199  1.00 89.31           C  
ATOM    499  CD1 LEU A  63      -4.328  -4.875   6.621  1.00 89.31           C  
ATOM    500  CD2 LEU A  63      -6.156  -3.191   6.969  1.00 89.31           C  
ATOM    501  N   ALA A  64      -7.836  -5.070   9.641  1.00 91.31           N  
ATOM    502  CA  ALA A  64      -8.273  -4.016  10.555  1.00 91.31           C  
ATOM    503  C   ALA A  64      -7.082  -3.203  11.062  1.00 91.31           C  
ATOM    504  CB  ALA A  64      -9.039  -4.613  11.734  1.00 91.31           C  
ATOM    505  O   ALA A  64      -6.129  -3.762  11.609  1.00 91.31           O  
ATOM    506  N   SER A  65      -7.156  -1.905  10.812  1.00 91.25           N  
ATOM    507  CA  SER A  65      -6.133  -0.974  11.273  1.00 91.25           C  
ATOM    508  C   SER A  65      -6.727   0.081  12.203  1.00 91.25           C  
ATOM    509  CB  SER A  65      -5.445  -0.295  10.094  1.00 91.25           C  
ATOM    510  O   SER A  65      -7.531   0.911  11.773  1.00 91.25           O  
ATOM    511  OG  SER A  65      -4.449   0.609  10.539  1.00 91.25           O  
ATOM    512  N   CYS A  66      -6.332   0.013  13.422  1.00 92.50           N  
ATOM    513  CA  CYS A  66      -6.891   0.908  14.430  1.00 92.50           C  
ATOM    514  C   CYS A  66      -5.828   1.863  14.961  1.00 92.50           C  
ATOM    515  CB  CYS A  66      -7.492   0.106  15.578  1.00 92.50           C  
ATOM    516  O   CYS A  66      -4.688   1.461  15.195  1.00 92.50           O  
ATOM    517  SG  CYS A  66      -8.703  -1.125  15.055  1.00 92.50           S  
ATOM    518  N   SER A  67      -6.250   3.107  15.117  1.00 90.81           N  
ATOM    519  CA  SER A  67      -5.344   4.117  15.656  1.00 90.81           C  
ATOM    520  C   SER A  67      -5.914   4.758  16.922  1.00 90.81           C  
ATOM    521  CB  SER A  67      -5.066   5.199  14.609  1.00 90.81           C  
ATOM    522  O   SER A  67      -7.070   4.516  17.281  1.00 90.81           O  
ATOM    523  OG  SER A  67      -6.270   5.840  14.219  1.00 90.81           O  
ATOM    524  N   ASN A  68      -5.059   5.414  17.734  1.00 90.06           N  
ATOM    525  CA  ASN A  68      -5.445   6.098  18.969  1.00 90.06           C  
ATOM    526  C   ASN A  68      -6.035   5.125  19.984  1.00 90.06           C  
ATOM    527  CB  ASN A  68      -6.434   7.223  18.672  1.00 90.06           C  
ATOM    528  O   ASN A  68      -7.066   5.414  20.594  1.00 90.06           O  
ATOM    529  CG  ASN A  68      -6.508   8.250  19.781  1.00 90.06           C  
ATOM    530  ND2 ASN A  68      -7.609   8.984  19.844  1.00 90.06           N  
ATOM    531  OD1 ASN A  68      -5.586   8.367  20.594  1.00 90.06           O  
ATOM    532  N   VAL A  69      -5.500   3.963  20.062  1.00 93.62           N  
ATOM    533  CA  VAL A  69      -5.969   2.918  20.969  1.00 93.62           C  
ATOM    534  C   VAL A  69      -5.492   3.211  22.391  1.00 93.62           C  
ATOM    535  CB  VAL A  69      -5.488   1.520  20.516  1.00 93.62           C  
ATOM    536  O   VAL A  69      -4.289   3.229  22.656  1.00 93.62           O  
ATOM    537  CG1 VAL A  69      -6.000   0.441  21.469  1.00 93.62           C  
ATOM    538  CG2 VAL A  69      -5.938   1.233  19.094  1.00 93.62           C  
ATOM    539  N   LYS A  70      -6.395   3.480  23.297  1.00 93.00           N  
ATOM    540  CA  LYS A  70      -6.074   3.725  24.703  1.00 93.00           C  
ATOM    541  C   LYS A  70      -6.504   2.551  25.578  1.00 93.00           C  
ATOM    542  CB  LYS A  70      -6.738   5.012  25.188  1.00 93.00           C  
ATOM    543  O   LYS A  70      -5.816   2.203  26.531  1.00 93.00           O  
ATOM    544  CG  LYS A  70      -6.211   6.273  24.516  1.00 93.00           C  
ATOM    545  CD  LYS A  70      -6.871   7.523  25.078  1.00 93.00           C  
ATOM    546  CE  LYS A  70      -6.375   8.781  24.391  1.00 93.00           C  
ATOM    547  NZ  LYS A  70      -7.039  10.008  24.922  1.00 93.00           N  
ATOM    548  N   ASN A  71      -7.676   2.027  25.250  1.00 93.25           N  
ATOM    549  CA  ASN A  71      -8.234   0.845  25.906  1.00 93.25           C  
ATOM    550  C   ASN A  71      -8.328  -0.333  24.938  1.00 93.25           C  
ATOM    551  CB  ASN A  71      -9.609   1.155  26.500  1.00 93.25           C  
ATOM    552  O   ASN A  71      -9.203  -0.358  24.062  1.00 93.25           O  
ATOM    553  CG  ASN A  71     -10.117   0.050  27.406  1.00 93.25           C  
ATOM    554  ND2 ASN A  71     -10.648   0.427  28.562  1.00 93.25           N  
ATOM    555  OD1 ASN A  71     -10.031  -1.134  27.062  1.00 93.25           O  
ATOM    556  N   LEU A  72      -7.473  -1.322  25.109  1.00 93.62           N  
ATOM    557  CA  LEU A  72      -7.316  -2.445  24.203  1.00 93.62           C  
ATOM    558  C   LEU A  72      -8.602  -3.266  24.125  1.00 93.62           C  
ATOM    559  CB  LEU A  72      -6.152  -3.338  24.641  1.00 93.62           C  
ATOM    560  O   LEU A  72      -9.078  -3.580  23.031  1.00 93.62           O  
ATOM    561  CG  LEU A  72      -5.824  -4.520  23.719  1.00 93.62           C  
ATOM    562  CD1 LEU A  72      -5.398  -4.020  22.344  1.00 93.62           C  
ATOM    563  CD2 LEU A  72      -4.738  -5.391  24.344  1.00 93.62           C  
ATOM    564  N   ASN A  73      -9.266  -3.580  25.203  1.00 91.88           N  
ATOM    565  CA  ASN A  73     -10.445  -4.434  25.250  1.00 91.88           C  
ATOM    566  C   ASN A  73     -11.641  -3.779  24.562  1.00 91.88           C  
ATOM    567  CB  ASN A  73     -10.797  -4.773  26.703  1.00 91.88           C  
ATOM    568  O   ASN A  73     -12.336  -4.426  23.766  1.00 91.88           O  
ATOM    569  CG  ASN A  73      -9.922  -5.867  27.281  1.00 91.88           C  
ATOM    570  ND2 ASN A  73      -9.984  -6.059  28.594  1.00 91.88           N  
ATOM    571  OD1 ASN A  73      -9.188  -6.539  26.547  1.00 91.88           O  
ATOM    572  N   GLN A  74     -11.781  -2.488  24.859  1.00 90.38           N  
ATOM    573  CA  GLN A  74     -12.883  -1.744  24.250  1.00 90.38           C  
ATOM    574  C   GLN A  74     -12.727  -1.682  22.719  1.00 90.38           C  
ATOM    575  CB  GLN A  74     -12.961  -0.330  24.828  1.00 90.38           C  
ATOM    576  O   GLN A  74     -13.703  -1.834  21.984  1.00 90.38           O  
ATOM    577  CG  GLN A  74     -14.188   0.448  24.375  1.00 90.38           C  
ATOM    578  CD  GLN A  74     -14.258   1.838  24.984  1.00 90.38           C  
ATOM    579  NE2 GLN A  74     -15.273   2.604  24.609  1.00 90.38           N  
ATOM    580  OE1 GLN A  74     -13.398   2.219  25.797  1.00 90.38           O  
ATOM    581  N   THR A  75     -11.508  -1.498  22.297  1.00 91.88           N  
ATOM    582  CA  THR A  75     -11.234  -1.393  20.859  1.00 91.88           C  
ATOM    583  C   THR A  75     -11.453  -2.736  20.172  1.00 91.88           C  
ATOM    584  CB  THR A  75      -9.797  -0.902  20.609  1.00 91.88           C  
ATOM    585  O   THR A  75     -12.102  -2.807  19.125  1.00 91.88           O  
ATOM    586  CG2 THR A  75      -9.539  -0.745  19.109  1.00 91.88           C  
ATOM    587  OG1 THR A  75      -9.609   0.365  21.250  1.00 91.88           O  
ATOM    588  N   LEU A  76     -11.016  -3.830  20.766  1.00 93.44           N  
ATOM    589  CA  LEU A  76     -11.039  -5.160  20.172  1.00 93.44           C  
ATOM    590  C   LEU A  76     -12.469  -5.711  20.125  1.00 93.44           C  
ATOM    591  CB  LEU A  76     -10.133  -6.117  20.938  1.00 93.44           C  
ATOM    592  O   LEU A  76     -12.789  -6.551  19.297  1.00 93.44           O  
ATOM    593  CG  LEU A  76      -8.633  -5.840  20.859  1.00 93.44           C  
ATOM    594  CD1 LEU A  76      -7.855  -6.887  21.656  1.00 93.44           C  
ATOM    595  CD2 LEU A  76      -8.172  -5.816  19.406  1.00 93.44           C  
ATOM    596  N   LYS A  77     -13.352  -5.305  21.094  1.00 90.69           N  
ATOM    597  CA  LYS A  77     -14.742  -5.742  21.125  1.00 90.69           C  
ATOM    598  C   LYS A  77     -15.492  -5.305  19.859  1.00 90.69           C  
ATOM    599  CB  LYS A  77     -15.453  -5.195  22.359  1.00 90.69           C  
ATOM    600  O   LYS A  77     -16.422  -5.984  19.422  1.00 90.69           O  
ATOM    601  CG  LYS A  77     -15.133  -5.953  23.641  1.00 90.69           C  
ATOM    602  CD  LYS A  77     -15.930  -5.414  24.828  1.00 90.69           C  
ATOM    603  CE  LYS A  77     -15.562  -6.133  26.125  1.00 90.69           C  
ATOM    604  NZ  LYS A  77     -16.312  -5.578  27.281  1.00 90.69           N  
ATOM    605  N   ARG A  78     -14.953  -4.273  19.266  1.00 87.50           N  
ATOM    606  CA  ARG A  78     -15.641  -3.680  18.125  1.00 87.50           C  
ATOM    607  C   ARG A  78     -15.094  -4.230  16.812  1.00 87.50           C  
ATOM    608  CB  ARG A  78     -15.508  -2.156  18.141  1.00 87.50           C  
ATOM    609  O   ARG A  78     -15.727  -4.082  15.758  1.00 87.50           O  
ATOM    610  CG  ARG A  78     -16.203  -1.496  19.328  1.00 87.50           C  
ATOM    611  CD  ARG A  78     -16.031   0.015  19.312  1.00 87.50           C  
ATOM    612  NE  ARG A  78     -16.672   0.644  20.469  1.00 87.50           N  
ATOM    613  NH1 ARG A  78     -15.492   2.627  20.297  1.00 87.50           N  
ATOM    614  NH2 ARG A  78     -17.047   2.344  21.969  1.00 87.50           N  
ATOM    615  CZ  ARG A  78     -16.391   1.870  20.906  1.00 87.50           C  
ATOM    616  N   VAL A  79     -13.922  -4.832  16.844  1.00 91.50           N  
ATOM    617  CA  VAL A  79     -13.289  -5.375  15.648  1.00 91.50           C  
ATOM    618  C   VAL A  79     -13.891  -6.734  15.312  1.00 91.50           C  
ATOM    619  CB  VAL A  79     -11.758  -5.504  15.828  1.00 91.50           C  
ATOM    620  O   VAL A  79     -14.117  -7.562  16.203  1.00 91.50           O  
ATOM    621  CG1 VAL A  79     -11.117  -6.148  14.602  1.00 91.50           C  
ATOM    622  CG2 VAL A  79     -11.133  -4.137  16.109  1.00 91.50           C  
ATOM    623  N   PRO A  80     -14.133  -7.047  14.016  1.00 90.81           N  
ATOM    624  CA  PRO A  80     -14.703  -8.328  13.594  1.00 90.81           C  
ATOM    625  C   PRO A  80     -13.820  -9.516  13.977  1.00 90.81           C  
ATOM    626  CB  PRO A  80     -14.805  -8.195  12.070  1.00 90.81           C  
ATOM    627  O   PRO A  80     -12.594  -9.445  13.852  1.00 90.81           O  
ATOM    628  CG  PRO A  80     -14.750  -6.719  11.820  1.00 90.81           C  
ATOM    629  CD  PRO A  80     -13.961  -6.074  12.922  1.00 90.81           C  
ATOM    630  N   ARG A  81     -14.398 -10.633  14.297  1.00 91.56           N  
ATOM    631  CA  ARG A  81     -13.719 -11.805  14.828  1.00 91.56           C  
ATOM    632  C   ARG A  81     -12.945 -12.539  13.734  1.00 91.56           C  
ATOM    633  CB  ARG A  81     -14.727 -12.758  15.477  1.00 91.56           C  
ATOM    634  O   ARG A  81     -11.969 -13.227  14.008  1.00 91.56           O  
ATOM    635  CG  ARG A  81     -15.312 -12.234  16.781  1.00 91.56           C  
ATOM    636  CD  ARG A  81     -16.234 -13.250  17.438  1.00 91.56           C  
ATOM    637  NE  ARG A  81     -16.797 -12.750  18.688  1.00 91.56           N  
ATOM    638  NH1 ARG A  81     -17.859 -14.727  19.250  1.00 91.56           N  
ATOM    639  NH2 ARG A  81     -18.016 -12.898  20.625  1.00 91.56           N  
ATOM    640  CZ  ARG A  81     -17.547 -13.461  19.516  1.00 91.56           C  
ATOM    641  N   ASN A  82     -13.336 -12.469  12.484  1.00 92.38           N  
ATOM    642  CA  ASN A  82     -12.703 -13.180  11.375  1.00 92.38           C  
ATOM    643  C   ASN A  82     -11.562 -12.375  10.773  1.00 92.38           C  
ATOM    644  CB  ASN A  82     -13.734 -13.531  10.297  1.00 92.38           C  
ATOM    645  O   ASN A  82     -11.109 -12.656   9.664  1.00 92.38           O  
ATOM    646  CG  ASN A  82     -14.422 -12.305   9.734  1.00 92.38           C  
ATOM    647  ND2 ASN A  82     -15.039 -12.461   8.570  1.00 92.38           N  
ATOM    648  OD1 ASN A  82     -14.406 -11.234  10.336  1.00 92.38           O  
ATOM    649  N   THR A  83     -11.055 -11.297  11.586  1.00 92.31           N  
ATOM    650  CA  THR A  83      -9.953 -10.461  11.125  1.00 92.31           C  
ATOM    651  C   THR A  83      -8.680 -11.281  10.961  1.00 92.31           C  
ATOM    652  CB  THR A  83      -9.695  -9.289  12.086  1.00 92.31           C  
ATOM    653  O   THR A  83      -8.328 -12.070  11.844  1.00 92.31           O  
ATOM    654  CG2 THR A  83      -8.570  -8.398  11.586  1.00 92.31           C  
ATOM    655  OG1 THR A  83     -10.891  -8.508  12.211  1.00 92.31           O  
ATOM    656  N   GLU A  84      -7.945 -11.109   9.781  1.00 93.38           N  
ATOM    657  CA  GLU A  84      -6.730 -11.867   9.484  1.00 93.38           C  
ATOM    658  C   GLU A  84      -5.480 -11.016   9.711  1.00 93.38           C  
ATOM    659  CB  GLU A  84      -6.758 -12.391   8.047  1.00 93.38           C  
ATOM    660  O   GLU A  84      -4.410 -11.547  10.016  1.00 93.38           O  
ATOM    661  CG  GLU A  84      -7.836 -13.438   7.797  1.00 93.38           C  
ATOM    662  CD  GLU A  84      -7.914 -13.875   6.344  1.00 93.38           C  
ATOM    663  OE1 GLU A  84      -8.734 -14.766   6.020  1.00 93.38           O  
ATOM    664  OE2 GLU A  84      -7.148 -13.320   5.520  1.00 93.38           O  
ATOM    665  N   VAL A  85      -5.652  -9.672   9.531  1.00 92.94           N  
ATOM    666  CA  VAL A  85      -4.574  -8.711   9.750  1.00 92.94           C  
ATOM    667  C   VAL A  85      -5.039  -7.633  10.719  1.00 92.94           C  
ATOM    668  CB  VAL A  85      -4.109  -8.070   8.422  1.00 92.94           C  
ATOM    669  O   VAL A  85      -5.973  -6.883  10.430  1.00 92.94           O  
ATOM    670  CG1 VAL A  85      -2.961  -7.094   8.672  1.00 92.94           C  
ATOM    671  CG2 VAL A  85      -3.693  -9.148   7.426  1.00 92.94           C  
ATOM    672  N   LEU A  86      -4.336  -7.547  11.828  1.00 94.19           N  
ATOM    673  CA  LEU A  86      -4.688  -6.562  12.852  1.00 94.19           C  
ATOM    674  C   LEU A  86      -3.496  -5.668  13.172  1.00 94.19           C  
ATOM    675  CB  LEU A  86      -5.176  -7.262  14.117  1.00 94.19           C  
ATOM    676  O   LEU A  86      -2.451  -6.152  13.609  1.00 94.19           O  
ATOM    677  CG  LEU A  86      -5.598  -6.348  15.273  1.00 94.19           C  
ATOM    678  CD1 LEU A  86      -6.773  -5.473  14.852  1.00 94.19           C  
ATOM    679  CD2 LEU A  86      -5.953  -7.172  16.500  1.00 94.19           C  
ATOM    680  N   CYS A  87      -3.680  -4.391  12.891  1.00 94.00           N  
ATOM    681  CA  CYS A  87      -2.672  -3.387  13.211  1.00 94.00           C  
ATOM    682  C   CYS A  87      -3.197  -2.398  14.250  1.00 94.00           C  
ATOM    683  CB  CYS A  87      -2.238  -2.641  11.953  1.00 94.00           C  
ATOM    684  O   CYS A  87      -4.238  -1.772  14.039  1.00 94.00           O  
ATOM    685  SG  CYS A  87      -1.578  -3.713  10.656  1.00 94.00           S  
ATOM    686  N   LEU A  88      -2.492  -2.268  15.305  1.00 95.44           N  
ATOM    687  CA  LEU A  88      -2.934  -1.402  16.391  1.00 95.44           C  
ATOM    688  C   LEU A  88      -1.901  -0.316  16.672  1.00 95.44           C  
ATOM    689  CB  LEU A  88      -3.189  -2.223  17.656  1.00 95.44           C  
ATOM    690  O   LEU A  88      -0.715  -0.608  16.828  1.00 95.44           O  
ATOM    691  CG  LEU A  88      -4.227  -3.342  17.547  1.00 95.44           C  
ATOM    692  CD1 LEU A  88      -4.230  -4.191  18.812  1.00 95.44           C  
ATOM    693  CD2 LEU A  88      -5.613  -2.764  17.281  1.00 95.44           C  
ATOM    694  N   GLN A  89      -2.422   0.909  16.719  1.00 94.56           N  
ATOM    695  CA  GLN A  89      -1.580   2.057  17.047  1.00 94.56           C  
ATOM    696  C   GLN A  89      -2.195   2.893  18.156  1.00 94.56           C  
ATOM    697  CB  GLN A  89      -1.353   2.922  15.805  1.00 94.56           C  
ATOM    698  O   GLN A  89      -3.357   3.297  18.078  1.00 94.56           O  
ATOM    699  CG  GLN A  89      -0.416   4.098  16.031  1.00 94.56           C  
ATOM    700  CD  GLN A  89      -0.230   4.957  14.797  1.00 94.56           C  
ATOM    701  NE2 GLN A  89       0.482   6.070  14.953  1.00 94.56           N  
ATOM    702  OE1 GLN A  89      -0.722   4.625  13.719  1.00 94.56           O  
ATOM    703  N   GLY A  90      -1.388   3.146  19.188  1.00 94.19           N  
ATOM    704  CA  GLY A  90      -1.865   3.912  20.328  1.00 94.19           C  
ATOM    705  C   GLY A  90      -0.999   3.742  21.562  1.00 94.19           C  
ATOM    706  O   GLY A  90       0.212   3.539  21.453  1.00 94.19           O  
ATOM    707  N   MET A  91      -1.682   3.889  22.734  1.00 94.38           N  
ATOM    708  CA  MET A  91      -0.940   3.818  24.000  1.00 94.38           C  
ATOM    709  C   MET A  91      -1.553   2.779  24.922  1.00 94.38           C  
ATOM    710  CB  MET A  91      -0.910   5.184  24.672  1.00 94.38           C  
ATOM    711  O   MET A  91      -2.551   3.053  25.594  1.00 94.38           O  
ATOM    712  CG  MET A  91       0.084   5.273  25.828  1.00 94.38           C  
ATOM    713  SD  MET A  91       0.162   6.953  26.562  1.00 94.38           S  
ATOM    714  CE  MET A  91       1.119   7.816  25.281  1.00 94.38           C  
ATOM    715  N   VAL A  92      -0.962   1.618  24.953  1.00 95.44           N  
ATOM    716  CA  VAL A  92      -1.338   0.518  25.828  1.00 95.44           C  
ATOM    717  C   VAL A  92      -0.088  -0.085  26.469  1.00 95.44           C  
ATOM    718  CB  VAL A  92      -2.129  -0.572  25.078  1.00 95.44           C  
ATOM    719  O   VAL A  92       0.576  -0.933  25.859  1.00 95.44           O  
ATOM    720  CG1 VAL A  92      -2.576  -1.677  26.031  1.00 95.44           C  
ATOM    721  CG2 VAL A  92      -3.334   0.042  24.359  1.00 95.44           C  
ATOM    722  N   PRO A  93       0.271   0.376  27.625  1.00 93.38           N  
ATOM    723  CA  PRO A  93       1.562   0.033  28.219  1.00 93.38           C  
ATOM    724  C   PRO A  93       1.675  -1.450  28.562  1.00 93.38           C  
ATOM    725  CB  PRO A  93       1.602   0.894  29.484  1.00 93.38           C  
ATOM    726  O   PRO A  93       2.760  -2.029  28.469  1.00 93.38           O  
ATOM    727  CG  PRO A  93       0.182   1.296  29.719  1.00 93.38           C  
ATOM    728  CD  PRO A  93      -0.541   1.285  28.406  1.00 93.38           C  
ATOM    729  N   THR A  94       0.504  -2.096  29.031  1.00 94.94           N  
ATOM    730  CA  THR A  94       0.567  -3.504  29.406  1.00 94.94           C  
ATOM    731  C   THR A  94      -0.429  -4.324  28.594  1.00 94.94           C  
ATOM    732  CB  THR A  94       0.290  -3.695  30.906  1.00 94.94           C  
ATOM    733  O   THR A  94      -1.614  -3.990  28.531  1.00 94.94           O  
ATOM    734  CG2 THR A  94       0.538  -5.141  31.328  1.00 94.94           C  
ATOM    735  OG1 THR A  94       1.152  -2.834  31.656  1.00 94.94           O  
ATOM    736  N   LEU A  95       0.132  -5.445  27.938  1.00 96.06           N  
ATOM    737  CA  LEU A  95      -0.736  -6.387  27.234  1.00 96.06           C  
ATOM    738  C   LEU A  95      -1.142  -7.535  28.156  1.00 96.06           C  
ATOM    739  CB  LEU A  95      -0.039  -6.930  25.984  1.00 96.06           C  
ATOM    740  O   LEU A  95      -0.295  -8.328  28.578  1.00 96.06           O  
ATOM    741  CG  LEU A  95       0.285  -5.914  24.891  1.00 96.06           C  
ATOM    742  CD1 LEU A  95       1.067  -6.578  23.766  1.00 96.06           C  
ATOM    743  CD2 LEU A  95      -0.993  -5.277  24.359  1.00 96.06           C  
ATOM    744  N   PRO A  96      -2.432  -7.594  28.484  1.00 93.88           N  
ATOM    745  CA  PRO A  96      -2.928  -8.602  29.422  1.00 93.88           C  
ATOM    746  C   PRO A  96      -3.004  -9.992  28.812  1.00 93.88           C  
ATOM    747  CB  PRO A  96      -4.324  -8.086  29.781  1.00 93.88           C  
ATOM    748  O   PRO A  96      -2.873 -10.148  27.594  1.00 93.88           O  
ATOM    749  CG  PRO A  96      -4.781  -7.340  28.578  1.00 93.88           C  
ATOM    750  CD  PRO A  96      -3.592  -6.688  27.938  1.00 93.88           C  
ATOM    751  N   ALA A  97      -3.270 -11.000  29.641  1.00 93.69           N  
ATOM    752  CA  ALA A  97      -3.441 -12.375  29.172  1.00 93.69           C  
ATOM    753  C   ALA A  97      -4.695 -12.508  28.312  1.00 93.69           C  
ATOM    754  CB  ALA A  97      -3.506 -13.336  30.359  1.00 93.69           C  
ATOM    755  O   ALA A  97      -5.711 -11.859  28.578  1.00 93.69           O  
ATOM    756  N   LYS A  98      -4.578 -13.289  27.266  1.00 93.06           N  
ATOM    757  CA  LYS A  98      -5.691 -13.633  26.375  1.00 93.06           C  
ATOM    758  C   LYS A  98      -6.258 -12.383  25.703  1.00 93.06           C  
ATOM    759  CB  LYS A  98      -6.793 -14.352  27.156  1.00 93.06           C  
ATOM    760  O   LYS A  98      -7.469 -12.273  25.500  1.00 93.06           O  
ATOM    761  CG  LYS A  98      -6.359 -15.680  27.766  1.00 93.06           C  
ATOM    762  CD  LYS A  98      -7.500 -16.344  28.516  1.00 93.06           C  
ATOM    763  CE  LYS A  98      -7.059 -17.656  29.156  1.00 93.06           C  
ATOM    764  NZ  LYS A  98      -8.172 -18.312  29.906  1.00 93.06           N  
ATOM    765  N   ALA A  99      -5.422 -11.383  25.516  1.00 94.81           N  
ATOM    766  CA  ALA A  99      -5.824 -10.102  24.938  1.00 94.81           C  
ATOM    767  C   ALA A  99      -6.473 -10.281  23.578  1.00 94.81           C  
ATOM    768  CB  ALA A  99      -4.617  -9.164  24.828  1.00 94.81           C  
ATOM    769  O   ALA A  99      -7.422  -9.578  23.234  1.00 94.81           O  
ATOM    770  N   PHE A 100      -6.094 -11.328  22.812  1.00 95.88           N  
ATOM    771  CA  PHE A 100      -6.543 -11.477  21.438  1.00 95.88           C  
ATOM    772  C   PHE A 100      -7.254 -12.812  21.234  1.00 95.88           C  
ATOM    773  CB  PHE A 100      -5.359 -11.367  20.469  1.00 95.88           C  
ATOM    774  O   PHE A 100      -7.316 -13.328  20.125  1.00 95.88           O  
ATOM    775  CG  PHE A 100      -4.574 -10.094  20.625  1.00 95.88           C  
ATOM    776  CD1 PHE A 100      -5.035  -8.906  20.062  1.00 95.88           C  
ATOM    777  CD2 PHE A 100      -3.371 -10.086  21.312  1.00 95.88           C  
ATOM    778  CE1 PHE A 100      -4.309  -7.723  20.203  1.00 95.88           C  
ATOM    779  CE2 PHE A 100      -2.639  -8.914  21.453  1.00 95.88           C  
ATOM    780  CZ  PHE A 100      -3.107  -7.730  20.906  1.00 95.88           C  
ATOM    781  N   ILE A 101      -7.754 -13.414  22.172  1.00 93.81           N  
ATOM    782  CA  ILE A 101      -8.266 -14.781  22.219  1.00 93.81           C  
ATOM    783  C   ILE A 101      -9.461 -14.914  21.266  1.00 93.81           C  
ATOM    784  CB  ILE A 101      -8.672 -15.180  23.656  1.00 93.81           C  
ATOM    785  O   ILE A 101      -9.695 -15.984  20.703  1.00 93.81           O  
ATOM    786  CG1 ILE A 101      -8.930 -16.688  23.734  1.00 93.81           C  
ATOM    787  CG2 ILE A 101      -9.906 -14.398  24.094  1.00 93.81           C  
ATOM    788  CD1 ILE A 101      -8.883 -17.250  25.141  1.00 93.81           C  
ATOM    789  N   ARG A 102     -10.094 -13.859  20.922  1.00 94.31           N  
ATOM    790  CA  ARG A 102     -11.312 -13.898  20.125  1.00 94.31           C  
ATOM    791  C   ARG A 102     -10.992 -14.016  18.641  1.00 94.31           C  
ATOM    792  CB  ARG A 102     -12.164 -12.656  20.375  1.00 94.31           C  
ATOM    793  O   ARG A 102     -11.859 -14.328  17.828  1.00 94.31           O  
ATOM    794  CG  ARG A 102     -12.766 -12.594  21.766  1.00 94.31           C  
ATOM    795  CD  ARG A 102     -13.570 -11.320  21.984  1.00 94.31           C  
ATOM    796  NE  ARG A 102     -14.695 -11.234  21.062  1.00 94.31           N  
ATOM    797  NH1 ARG A 102     -15.305  -9.086  21.672  1.00 94.31           N  
ATOM    798  NH2 ARG A 102     -16.500 -10.203  20.062  1.00 94.31           N  
ATOM    799  CZ  ARG A 102     -15.500 -10.172  20.922  1.00 94.31           C  
ATOM    800  N   PHE A 103      -9.680 -13.781  18.234  1.00 95.12           N  
ATOM    801  CA  PHE A 103      -9.305 -13.703  16.828  1.00 95.12           C  
ATOM    802  C   PHE A 103      -8.578 -14.969  16.391  1.00 95.12           C  
ATOM    803  CB  PHE A 103      -8.422 -12.477  16.562  1.00 95.12           C  
ATOM    804  O   PHE A 103      -7.363 -14.953  16.172  1.00 95.12           O  
ATOM    805  CG  PHE A 103      -9.078 -11.172  16.953  1.00 95.12           C  
ATOM    806  CD1 PHE A 103     -10.000 -10.570  16.094  1.00 95.12           C  
ATOM    807  CD2 PHE A 103      -8.766 -10.555  18.156  1.00 95.12           C  
ATOM    808  CE1 PHE A 103     -10.602  -9.359  16.453  1.00 95.12           C  
ATOM    809  CE2 PHE A 103      -9.367  -9.344  18.500  1.00 95.12           C  
ATOM    810  CZ  PHE A 103     -10.281  -8.750  17.656  1.00 95.12           C  
ATOM    811  N   HIS A 104      -9.266 -16.031  16.016  1.00 90.62           N  
ATOM    812  CA  HIS A 104      -8.695 -17.328  15.719  1.00 90.62           C  
ATOM    813  C   HIS A 104      -8.141 -17.375  14.297  1.00 90.62           C  
ATOM    814  CB  HIS A 104      -9.734 -18.438  15.906  1.00 90.62           C  
ATOM    815  O   HIS A 104      -7.297 -18.219  13.984  1.00 90.62           O  
ATOM    816  CG  HIS A 104     -10.289 -18.500  17.297  1.00 90.62           C  
ATOM    817  CD2 HIS A 104     -11.539 -18.281  17.766  1.00 90.62           C  
ATOM    818  ND1 HIS A 104      -9.516 -18.844  18.391  1.00 90.62           N  
ATOM    819  CE1 HIS A 104     -10.266 -18.812  19.469  1.00 90.62           C  
ATOM    820  NE2 HIS A 104     -11.500 -18.484  19.125  1.00 90.62           N  
ATOM    821  N   SER A 105      -8.617 -16.422  13.430  1.00 93.19           N  
ATOM    822  CA  SER A 105      -8.234 -16.406  12.023  1.00 93.19           C  
ATOM    823  C   SER A 105      -7.023 -15.500  11.797  1.00 93.19           C  
ATOM    824  CB  SER A 105      -9.398 -15.930  11.148  1.00 93.19           C  
ATOM    825  O   SER A 105      -6.543 -15.375  10.664  1.00 93.19           O  
ATOM    826  OG  SER A 105     -10.523 -16.781  11.320  1.00 93.19           O  
ATOM    827  N   LEU A 106      -6.516 -14.820  12.953  1.00 94.88           N  
ATOM    828  CA  LEU A 106      -5.461 -13.820  12.844  1.00 94.88           C  
ATOM    829  C   LEU A 106      -4.164 -14.445  12.336  1.00 94.88           C  
ATOM    830  CB  LEU A 106      -5.223 -13.141  14.195  1.00 94.88           C  
ATOM    831  O   LEU A 106      -3.697 -15.445  12.891  1.00 94.88           O  
ATOM    832  CG  LEU A 106      -4.586 -11.750  14.148  1.00 94.88           C  
ATOM    833  CD1 LEU A 106      -5.555 -10.742  13.539  1.00 94.88           C  
ATOM    834  CD2 LEU A 106      -4.164 -11.312  15.547  1.00 94.88           C  
ATOM    835  N   GLN A 107      -3.562 -13.914  11.273  1.00 94.44           N  
ATOM    836  CA  GLN A 107      -2.314 -14.398  10.695  1.00 94.44           C  
ATOM    837  C   GLN A 107      -1.191 -13.383  10.875  1.00 94.44           C  
ATOM    838  CB  GLN A 107      -2.498 -14.727   9.211  1.00 94.44           C  
ATOM    839  O   GLN A 107      -0.020 -13.758  10.969  1.00 94.44           O  
ATOM    840  CG  GLN A 107      -3.393 -15.930   8.945  1.00 94.44           C  
ATOM    841  CD  GLN A 107      -3.469 -16.297   7.480  1.00 94.44           C  
ATOM    842  NE2 GLN A 107      -4.359 -17.219   7.145  1.00 94.44           N  
ATOM    843  OE1 GLN A 107      -2.734 -15.750   6.648  1.00 94.44           O  
ATOM    844  N   LEU A 108      -1.546 -12.086  10.945  1.00 94.81           N  
ATOM    845  CA  LEU A 108      -0.574 -11.008  11.125  1.00 94.81           C  
ATOM    846  C   LEU A 108      -1.028 -10.047  12.219  1.00 94.81           C  
ATOM    847  CB  LEU A 108      -0.359 -10.258   9.812  1.00 94.81           C  
ATOM    848  O   LEU A 108      -2.150  -9.531  12.172  1.00 94.81           O  
ATOM    849  CG  LEU A 108       0.764  -9.219   9.805  1.00 94.81           C  
ATOM    850  CD1 LEU A 108       1.266  -8.992   8.383  1.00 94.81           C  
ATOM    851  CD2 LEU A 108       0.286  -7.906  10.422  1.00 94.81           C  
ATOM    852  N   LEU A 109      -0.162  -9.781  13.156  1.00 95.75           N  
ATOM    853  CA  LEU A 109      -0.411  -8.844  14.242  1.00 95.75           C  
ATOM    854  C   LEU A 109       0.723  -7.828  14.352  1.00 95.75           C  
ATOM    855  CB  LEU A 109      -0.575  -9.594  15.570  1.00 95.75           C  
ATOM    856  O   LEU A 109       1.870  -8.203  14.609  1.00 95.75           O  
ATOM    857  CG  LEU A 109      -0.858  -8.727  16.797  1.00 95.75           C  
ATOM    858  CD1 LEU A 109      -2.152  -7.945  16.609  1.00 95.75           C  
ATOM    859  CD2 LEU A 109      -0.931  -9.594  18.047  1.00 95.75           C  
ATOM    860  N   ARG A 110       0.360  -6.637  14.109  1.00 95.56           N  
ATOM    861  CA  ARG A 110       1.318  -5.543  14.227  1.00 95.56           C  
ATOM    862  C   ARG A 110       0.928  -4.594  15.359  1.00 95.56           C  
ATOM    863  CB  ARG A 110       1.424  -4.777  12.906  1.00 95.56           C  
ATOM    864  O   ARG A 110      -0.160  -4.016  15.336  1.00 95.56           O  
ATOM    865  CG  ARG A 110       2.488  -3.691  12.914  1.00 95.56           C  
ATOM    866  CD  ARG A 110       2.676  -3.080  11.531  1.00 95.56           C  
ATOM    867  NE  ARG A 110       3.508  -3.922  10.680  1.00 95.56           N  
ATOM    868  NH1 ARG A 110       4.949  -2.227  10.055  1.00 95.56           N  
ATOM    869  NH2 ARG A 110       5.254  -4.348   9.250  1.00 95.56           N  
ATOM    870  CZ  ARG A 110       4.566  -3.496  10.000  1.00 95.56           C  
ATOM    871  N   LEU A 111       1.860  -4.340  16.250  1.00 95.94           N  
ATOM    872  CA  LEU A 111       1.549  -3.566  17.453  1.00 95.94           C  
ATOM    873  C   LEU A 111       2.453  -2.344  17.562  1.00 95.94           C  
ATOM    874  CB  LEU A 111       1.696  -4.438  18.703  1.00 95.94           C  
ATOM    875  O   LEU A 111       3.668  -2.477  17.719  1.00 95.94           O  
ATOM    876  CG  LEU A 111       0.870  -5.723  18.734  1.00 95.94           C  
ATOM    877  CD1 LEU A 111       1.248  -6.566  19.953  1.00 95.94           C  
ATOM    878  CD2 LEU A 111      -0.621  -5.402  18.734  1.00 95.94           C  
ATOM    879  N   GLN A 112       1.842  -1.199  17.516  1.00 94.50           N  
ATOM    880  CA  GLN A 112       2.496   0.075  17.797  1.00 94.50           C  
ATOM    881  C   GLN A 112       1.805   0.808  18.938  1.00 94.50           C  
ATOM    882  CB  GLN A 112       2.514   0.955  16.547  1.00 94.50           C  
ATOM    883  O   GLN A 112       1.122   1.811  18.719  1.00 94.50           O  
ATOM    884  CG  GLN A 112       3.439   2.158  16.656  1.00 94.50           C  
ATOM    885  CD  GLN A 112       3.574   2.916  15.344  1.00 94.50           C  
ATOM    886  NE2 GLN A 112       4.090   4.137  15.414  1.00 94.50           N  
ATOM    887  OE1 GLN A 112       3.217   2.406  14.273  1.00 94.50           O  
ATOM    888  N   LEU A 113       1.947   0.273  20.172  1.00 94.50           N  
ATOM    889  CA  LEU A 113       1.108   0.669  21.297  1.00 94.50           C  
ATOM    890  C   LEU A 113       1.951   1.267  22.422  1.00 94.50           C  
ATOM    891  CB  LEU A 113       0.315  -0.530  21.828  1.00 94.50           C  
ATOM    892  O   LEU A 113       1.425   1.616  23.484  1.00 94.50           O  
ATOM    893  CG  LEU A 113      -0.734  -1.116  20.875  1.00 94.50           C  
ATOM    894  CD1 LEU A 113      -1.316  -2.398  21.453  1.00 94.50           C  
ATOM    895  CD2 LEU A 113      -1.837  -0.098  20.609  1.00 94.50           C  
ATOM    896  N   ARG A 114       3.248   1.373  22.188  1.00 92.75           N  
ATOM    897  CA  ARG A 114       4.156   1.805  23.234  1.00 92.75           C  
ATOM    898  C   ARG A 114       4.109   0.852  24.422  1.00 92.75           C  
ATOM    899  CB  ARG A 114       3.818   3.227  23.688  1.00 92.75           C  
ATOM    900  O   ARG A 114       4.027   1.289  25.578  1.00 92.75           O  
ATOM    901  CG  ARG A 114       4.008   4.281  22.609  1.00 92.75           C  
ATOM    902  CD  ARG A 114       3.736   5.684  23.141  1.00 92.75           C  
ATOM    903  NE  ARG A 114       4.332   6.703  22.281  1.00 92.75           N  
ATOM    904  NH1 ARG A 114       4.055   8.430  23.797  1.00 92.75           N  
ATOM    905  NH2 ARG A 114       5.027   8.828  21.750  1.00 92.75           N  
ATOM    906  CZ  ARG A 114       4.469   7.984  22.609  1.00 92.75           C  
ATOM    907  N   THR A 115       4.020  -0.402  24.141  1.00 93.69           N  
ATOM    908  CA  THR A 115       3.912  -1.475  25.125  1.00 93.69           C  
ATOM    909  C   THR A 115       5.207  -1.614  25.906  1.00 93.69           C  
ATOM    910  CB  THR A 115       3.570  -2.816  24.453  1.00 93.69           C  
ATOM    911  O   THR A 115       6.293  -1.656  25.328  1.00 93.69           O  
ATOM    912  CG2 THR A 115       3.363  -3.914  25.484  1.00 93.69           C  
ATOM    913  OG1 THR A 115       2.371  -2.668  23.672  1.00 93.69           O  
ATOM    914  N   THR A 116       5.027  -1.734  27.281  1.00 93.12           N  
ATOM    915  CA  THR A 116       6.211  -1.857  28.125  1.00 93.12           C  
ATOM    916  C   THR A 116       6.258  -3.229  28.797  1.00 93.12           C  
ATOM    917  CB  THR A 116       6.250  -0.756  29.203  1.00 93.12           C  
ATOM    918  O   THR A 116       7.316  -3.660  29.266  1.00 93.12           O  
ATOM    919  CG2 THR A 116       6.441   0.621  28.578  1.00 93.12           C  
ATOM    920  OG1 THR A 116       5.016  -0.768  29.938  1.00 93.12           O  
ATOM    921  N   SER A 117       5.121  -3.920  28.781  1.00 95.50           N  
ATOM    922  CA  SER A 117       5.102  -5.234  29.406  1.00 95.50           C  
ATOM    923  C   SER A 117       4.137  -6.176  28.688  1.00 95.50           C  
ATOM    924  CB  SER A 117       4.719  -5.117  30.875  1.00 95.50           C  
ATOM    925  O   SER A 117       2.990  -5.809  28.422  1.00 95.50           O  
ATOM    926  OG  SER A 117       4.641  -6.395  31.484  1.00 95.50           O  
ATOM    927  N   VAL A 118       4.570  -7.402  28.391  1.00 95.81           N  
ATOM    928  CA  VAL A 118       3.748  -8.469  27.828  1.00 95.81           C  
ATOM    929  C   VAL A 118       3.631  -9.617  28.828  1.00 95.81           C  
ATOM    930  CB  VAL A 118       4.324  -8.992  26.484  1.00 95.81           C  
ATOM    931  O   VAL A 118       4.633 -10.234  29.188  1.00 95.81           O  
ATOM    932  CG1 VAL A 118       3.459 -10.117  25.922  1.00 95.81           C  
ATOM    933  CG2 VAL A 118       4.438  -7.852  25.484  1.00 95.81           C  
ATOM    934  N   THR A 119       2.424  -9.828  29.359  1.00 92.25           N  
ATOM    935  CA  THR A 119       2.182 -10.844  30.375  1.00 92.25           C  
ATOM    936  C   THR A 119       2.193 -12.242  29.766  1.00 92.25           C  
ATOM    937  CB  THR A 119       0.840 -10.602  31.094  1.00 92.25           C  
ATOM    938  O   THR A 119       2.162 -12.383  28.547  1.00 92.25           O  
ATOM    939  CG2 THR A 119       0.834  -9.266  31.812  1.00 92.25           C  
ATOM    940  OG1 THR A 119      -0.219 -10.617  30.125  1.00 92.25           O  
ATOM    941  N   SER A 120       2.162 -13.297  30.594  1.00 89.19           N  
ATOM    942  CA  SER A 120       2.088 -14.664  30.094  1.00 89.19           C  
ATOM    943  C   SER A 120       0.745 -14.945  29.438  1.00 89.19           C  
ATOM    944  CB  SER A 120       2.311 -15.664  31.234  1.00 89.19           C  
ATOM    945  O   SER A 120      -0.266 -14.328  29.781  1.00 89.19           O  
ATOM    946  OG  SER A 120       1.299 -15.531  32.219  1.00 89.19           O  
ATOM    947  N   ARG A 121       0.725 -15.680  28.391  1.00 91.06           N  
ATOM    948  CA  ARG A 121      -0.458 -16.172  27.688  1.00 91.06           C  
ATOM    949  C   ARG A 121      -1.153 -15.055  26.922  1.00 91.06           C  
ATOM    950  CB  ARG A 121      -1.434 -16.812  28.672  1.00 91.06           C  
ATOM    951  O   ARG A 121      -2.355 -15.133  26.656  1.00 91.06           O  
ATOM    952  CG  ARG A 121      -0.891 -18.062  29.359  1.00 91.06           C  
ATOM    953  CD  ARG A 121      -1.943 -18.734  30.234  1.00 91.06           C  
ATOM    954  NE  ARG A 121      -1.338 -19.609  31.234  1.00 91.06           N  
ATOM    955  NH1 ARG A 121      -3.295 -20.719  31.734  1.00 91.06           N  
ATOM    956  NH2 ARG A 121      -1.344 -21.266  32.812  1.00 91.06           N  
ATOM    957  CZ  ARG A 121      -1.993 -20.531  31.922  1.00 91.06           C  
ATOM    958  N   THR A 122      -0.549 -13.883  26.766  1.00 94.31           N  
ATOM    959  CA  THR A 122      -1.091 -12.742  26.031  1.00 94.31           C  
ATOM    960  C   THR A 122      -1.593 -13.188  24.656  1.00 94.31           C  
ATOM    961  CB  THR A 122      -0.039 -11.633  25.859  1.00 94.31           C  
ATOM    962  O   THR A 122      -2.658 -12.758  24.219  1.00 94.31           O  
ATOM    963  CG2 THR A 122      -0.589 -10.477  25.031  1.00 94.31           C  
ATOM    964  OG1 THR A 122       0.340 -11.148  27.156  1.00 94.31           O  
ATOM    965  N   PHE A 123      -0.931 -14.086  24.031  1.00 95.19           N  
ATOM    966  CA  PHE A 123      -1.222 -14.469  22.656  1.00 95.19           C  
ATOM    967  C   PHE A 123      -1.898 -15.836  22.609  1.00 95.19           C  
ATOM    968  CB  PHE A 123       0.061 -14.492  21.812  1.00 95.19           C  
ATOM    969  O   PHE A 123      -1.879 -16.516  21.578  1.00 95.19           O  
ATOM    970  CG  PHE A 123       0.802 -13.180  21.812  1.00 95.19           C  
ATOM    971  CD1 PHE A 123       0.240 -12.055  21.219  1.00 95.19           C  
ATOM    972  CD2 PHE A 123       2.062 -13.078  22.391  1.00 95.19           C  
ATOM    973  CE1 PHE A 123       0.924 -10.844  21.219  1.00 95.19           C  
ATOM    974  CE2 PHE A 123       2.752 -11.875  22.375  1.00 95.19           C  
ATOM    975  CZ  PHE A 123       2.182 -10.750  21.797  1.00 95.19           C  
ATOM    976  N   GLN A 124      -2.439 -16.250  23.641  1.00 93.62           N  
ATOM    977  CA  GLN A 124      -3.174 -17.500  23.703  1.00 93.62           C  
ATOM    978  C   GLN A 124      -4.332 -17.516  22.703  1.00 93.62           C  
ATOM    979  CB  GLN A 124      -3.693 -17.766  25.109  1.00 93.62           C  
ATOM    980  O   GLN A 124      -5.066 -16.531  22.594  1.00 93.62           O  
ATOM    981  CG  GLN A 124      -4.312 -19.141  25.297  1.00 93.62           C  
ATOM    982  CD  GLN A 124      -4.680 -19.422  26.750  1.00 93.62           C  
ATOM    983  NE2 GLN A 124      -5.336 -20.562  26.969  1.00 93.62           N  
ATOM    984  OE1 GLN A 124      -4.371 -18.641  27.641  1.00 93.62           O  
ATOM    985  N   GLY A 125      -4.488 -18.609  21.953  1.00 91.81           N  
ATOM    986  CA  GLY A 125      -5.578 -18.766  21.016  1.00 91.81           C  
ATOM    987  C   GLY A 125      -5.199 -18.406  19.594  1.00 91.81           C  
ATOM    988  O   GLY A 125      -5.977 -18.625  18.656  1.00 91.81           O  
ATOM    989  N   LEU A 126      -3.996 -17.812  19.391  1.00 95.06           N  
ATOM    990  CA  LEU A 126      -3.572 -17.375  18.062  1.00 95.06           C  
ATOM    991  C   LEU A 126      -2.746 -18.469  17.391  1.00 95.06           C  
ATOM    992  CB  LEU A 126      -2.762 -16.094  18.156  1.00 95.06           C  
ATOM    993  O   LEU A 126      -1.579 -18.250  17.047  1.00 95.06           O  
ATOM    994  CG  LEU A 126      -3.484 -14.875  18.750  1.00 95.06           C  
ATOM    995  CD1 LEU A 126      -2.553 -13.672  18.797  1.00 95.06           C  
ATOM    996  CD2 LEU A 126      -4.746 -14.562  17.953  1.00 95.06           C  
ATOM    997  N   ASP A 127      -3.297 -19.609  17.031  1.00 90.38           N  
ATOM    998  CA  ASP A 127      -2.607 -20.797  16.516  1.00 90.38           C  
ATOM    999  C   ASP A 127      -2.189 -20.594  15.062  1.00 90.38           C  
ATOM   1000  CB  ASP A 127      -3.494 -22.031  16.641  1.00 90.38           C  
ATOM   1001  O   ASP A 127      -1.264 -21.250  14.578  1.00 90.38           O  
ATOM   1002  CG  ASP A 127      -3.885 -22.344  18.078  1.00 90.38           C  
ATOM   1003  OD1 ASP A 127      -3.008 -22.312  18.969  1.00 90.38           O  
ATOM   1004  OD2 ASP A 127      -5.082 -22.609  18.312  1.00 90.38           O  
ATOM   1005  N   GLN A 128      -2.822 -19.641  14.352  1.00 93.31           N  
ATOM   1006  CA  GLN A 128      -2.582 -19.453  12.922  1.00 93.31           C  
ATOM   1007  C   GLN A 128      -1.678 -18.250  12.672  1.00 93.31           C  
ATOM   1008  CB  GLN A 128      -3.902 -19.281  12.172  1.00 93.31           C  
ATOM   1009  O   GLN A 128      -1.399 -17.891  11.523  1.00 93.31           O  
ATOM   1010  CG  GLN A 128      -4.797 -20.500  12.211  1.00 93.31           C  
ATOM   1011  CD  GLN A 128      -6.043 -20.359  11.359  1.00 93.31           C  
ATOM   1012  NE2 GLN A 128      -6.664 -21.484  11.008  1.00 93.31           N  
ATOM   1013  OE1 GLN A 128      -6.445 -19.234  11.016  1.00 93.31           O  
ATOM   1014  N   LEU A 129      -1.301 -17.562  13.836  1.00 95.81           N  
ATOM   1015  CA  LEU A 129      -0.512 -16.344  13.688  1.00 95.81           C  
ATOM   1016  C   LEU A 129       0.846 -16.656  13.062  1.00 95.81           C  
ATOM   1017  CB  LEU A 129      -0.323 -15.664  15.047  1.00 95.81           C  
ATOM   1018  O   LEU A 129       1.597 -17.484  13.570  1.00 95.81           O  
ATOM   1019  CG  LEU A 129       0.214 -14.234  15.016  1.00 95.81           C  
ATOM   1020  CD1 LEU A 129      -0.845 -13.281  14.469  1.00 95.81           C  
ATOM   1021  CD2 LEU A 129       0.661 -13.805  16.406  1.00 95.81           C  
ATOM   1022  N   GLN A 130       1.183 -15.922  11.953  1.00 94.62           N  
ATOM   1023  CA  GLN A 130       2.422 -16.141  11.219  1.00 94.62           C  
ATOM   1024  C   GLN A 130       3.398 -14.992  11.406  1.00 94.62           C  
ATOM   1025  CB  GLN A 130       2.131 -16.344   9.727  1.00 94.62           C  
ATOM   1026  O   GLN A 130       4.613 -15.188  11.406  1.00 94.62           O  
ATOM   1027  CG  GLN A 130       1.369 -17.625   9.414  1.00 94.62           C  
ATOM   1028  CD  GLN A 130       1.094 -17.797   7.934  1.00 94.62           C  
ATOM   1029  NE2 GLN A 130       0.350 -18.844   7.586  1.00 94.62           N  
ATOM   1030  OE1 GLN A 130       1.545 -17.000   7.109  1.00 94.62           O  
ATOM   1031  N   TYR A 131       2.842 -13.742  11.562  1.00 95.00           N  
ATOM   1032  CA  TYR A 131       3.662 -12.547  11.656  1.00 95.00           C  
ATOM   1033  C   TYR A 131       3.305 -11.742  12.898  1.00 95.00           C  
ATOM   1034  CB  TYR A 131       3.496 -11.672  10.406  1.00 95.00           C  
ATOM   1035  O   TYR A 131       2.146 -11.367  13.094  1.00 95.00           O  
ATOM   1036  CG  TYR A 131       3.738 -12.414   9.117  1.00 95.00           C  
ATOM   1037  CD1 TYR A 131       5.020 -12.508   8.570  1.00 95.00           C  
ATOM   1038  CD2 TYR A 131       2.691 -13.023   8.438  1.00 95.00           C  
ATOM   1039  CE1 TYR A 131       5.246 -13.188   7.379  1.00 95.00           C  
ATOM   1040  CE2 TYR A 131       2.908 -13.711   7.242  1.00 95.00           C  
ATOM   1041  OH  TYR A 131       4.410 -14.461   5.543  1.00 95.00           O  
ATOM   1042  CZ  TYR A 131       4.188 -13.781   6.723  1.00 95.00           C  
ATOM   1043  N   LEU A 132       4.301 -11.445  13.695  1.00 96.38           N  
ATOM   1044  CA  LEU A 132       4.125 -10.625  14.883  1.00 96.38           C  
ATOM   1045  C   LEU A 132       5.164  -9.508  14.938  1.00 96.38           C  
ATOM   1046  CB  LEU A 132       4.219 -11.484  16.141  1.00 96.38           C  
ATOM   1047  O   LEU A 132       6.367  -9.781  15.000  1.00 96.38           O  
ATOM   1048  CG  LEU A 132       4.070 -10.750  17.484  1.00 96.38           C  
ATOM   1049  CD1 LEU A 132       2.730 -10.023  17.547  1.00 96.38           C  
ATOM   1050  CD2 LEU A 132       4.207 -11.727  18.641  1.00 96.38           C  
ATOM   1051  N   PHE A 133       4.617  -8.250  14.961  1.00 95.94           N  
ATOM   1052  CA  PHE A 133       5.508  -7.098  14.906  1.00 95.94           C  
ATOM   1053  C   PHE A 133       5.266  -6.180  16.109  1.00 95.94           C  
ATOM   1054  CB  PHE A 133       5.312  -6.320  13.602  1.00 95.94           C  
ATOM   1055  O   PHE A 133       4.121  -5.832  16.406  1.00 95.94           O  
ATOM   1056  CG  PHE A 133       5.539  -7.148  12.367  1.00 95.94           C  
ATOM   1057  CD1 PHE A 133       6.824  -7.395  11.906  1.00 95.94           C  
ATOM   1058  CD2 PHE A 133       4.461  -7.684  11.664  1.00 95.94           C  
ATOM   1059  CE1 PHE A 133       7.035  -8.164  10.758  1.00 95.94           C  
ATOM   1060  CE2 PHE A 133       4.668  -8.445  10.523  1.00 95.94           C  
ATOM   1061  CZ  PHE A 133       5.953  -8.688  10.070  1.00 95.94           C  
ATOM   1062  N   PHE A 134       6.328  -5.785  16.750  1.00 95.31           N  
ATOM   1063  CA  PHE A 134       6.332  -4.707  17.734  1.00 95.31           C  
ATOM   1064  C   PHE A 134       7.074  -3.486  17.203  1.00 95.31           C  
ATOM   1065  CB  PHE A 134       6.969  -5.176  19.047  1.00 95.31           C  
ATOM   1066  O   PHE A 134       8.273  -3.557  16.922  1.00 95.31           O  
ATOM   1067  CG  PHE A 134       6.172  -6.230  19.766  1.00 95.31           C  
ATOM   1068  CD1 PHE A 134       5.242  -5.875  20.734  1.00 95.31           C  
ATOM   1069  CD2 PHE A 134       6.352  -7.574  19.469  1.00 95.31           C  
ATOM   1070  CE1 PHE A 134       4.504  -6.852  21.406  1.00 95.31           C  
ATOM   1071  CE2 PHE A 134       5.617  -8.555  20.141  1.00 95.31           C  
ATOM   1072  CZ  PHE A 134       4.695  -8.188  21.094  1.00 95.31           C  
ATOM   1073  N   ASP A 135       6.320  -2.379  17.109  1.00 93.00           N  
ATOM   1074  CA  ASP A 135       6.934  -1.195  16.500  1.00 93.00           C  
ATOM   1075  C   ASP A 135       6.840   0.003  17.453  1.00 93.00           C  
ATOM   1076  CB  ASP A 135       6.273  -0.864  15.164  1.00 93.00           C  
ATOM   1077  O   ASP A 135       5.812   0.215  18.094  1.00 93.00           O  
ATOM   1078  CG  ASP A 135       6.531  -1.916  14.102  1.00 93.00           C  
ATOM   1079  OD1 ASP A 135       7.586  -2.582  14.148  1.00 93.00           O  
ATOM   1080  OD2 ASP A 135       5.672  -2.076  13.211  1.00 93.00           O  
ATOM   1081  N   HIS A 136       7.930   0.719  17.500  1.00 91.69           N  
ATOM   1082  CA  HIS A 136       7.965   1.996  18.203  1.00 91.69           C  
ATOM   1083  C   HIS A 136       8.781   3.027  17.438  1.00 91.69           C  
ATOM   1084  CB  HIS A 136       8.539   1.817  19.609  1.00 91.69           C  
ATOM   1085  O   HIS A 136       9.812   2.695  16.844  1.00 91.69           O  
ATOM   1086  CG  HIS A 136       8.477   3.057  20.438  1.00 91.69           C  
ATOM   1087  CD2 HIS A 136       9.461   3.807  21.000  1.00 91.69           C  
ATOM   1088  ND1 HIS A 136       7.289   3.654  20.797  1.00 91.69           N  
ATOM   1089  CE1 HIS A 136       7.543   4.723  21.531  1.00 91.69           C  
ATOM   1090  NE2 HIS A 136       8.852   4.840  21.672  1.00 91.69           N  
ATOM   1091  N   HIS A 137       8.344   4.301  17.250  1.00 81.06           N  
ATOM   1092  CA  HIS A 137       8.891   5.344  16.391  1.00 81.06           C  
ATOM   1093  C   HIS A 137      10.141   5.961  17.016  1.00 81.06           C  
ATOM   1094  CB  HIS A 137       7.844   6.430  16.141  1.00 81.06           C  
ATOM   1095  O   HIS A 137      10.992   6.500  16.297  1.00 81.06           O  
ATOM   1096  CG  HIS A 137       6.691   5.965  15.305  1.00 81.06           C  
ATOM   1097  CD2 HIS A 137       5.383   5.809  15.617  1.00 81.06           C  
ATOM   1098  ND1 HIS A 137       6.824   5.598  13.984  1.00 81.06           N  
ATOM   1099  CE1 HIS A 137       5.645   5.230  13.516  1.00 81.06           C  
ATOM   1100  NE2 HIS A 137       4.750   5.352  14.484  1.00 81.06           N  
ATOM   1101  N   ALA A 138      10.445   5.820  18.328  1.00 74.88           N  
ATOM   1102  CA  ALA A 138      11.609   6.512  18.875  1.00 74.88           C  
ATOM   1103  C   ALA A 138      12.906   5.848  18.438  1.00 74.88           C  
ATOM   1104  CB  ALA A 138      11.539   6.555  20.406  1.00 74.88           C  
ATOM   1105  O   ALA A 138      12.938   4.637  18.188  1.00 74.88           O  
ATOM   1106  N   PRO A 139      14.000   6.773  18.047  1.00 64.44           N  
ATOM   1107  CA  PRO A 139      15.312   6.305  17.578  1.00 64.44           C  
ATOM   1108  C   PRO A 139      16.000   5.398  18.594  1.00 64.44           C  
ATOM   1109  CB  PRO A 139      16.094   7.605  17.391  1.00 64.44           C  
ATOM   1110  O   PRO A 139      16.750   4.488  18.203  1.00 64.44           O  
ATOM   1111  CG  PRO A 139      15.250   8.664  18.000  1.00 64.44           C  
ATOM   1112  CD  PRO A 139      13.891   8.078  18.297  1.00 64.44           C  
ATOM   1113  N   CYS A 140      15.453   5.105  19.828  1.00 68.94           N  
ATOM   1114  CA  CYS A 140      15.828   4.129  20.844  1.00 68.94           C  
ATOM   1115  C   CYS A 140      16.141   4.816  22.172  1.00 68.94           C  
ATOM   1116  CB  CYS A 140      17.031   3.316  20.391  1.00 68.94           C  
ATOM   1117  O   CYS A 140      16.766   5.871  22.188  1.00 68.94           O  
ATOM   1118  SG  CYS A 140      17.297   1.806  21.344  1.00 68.94           S  
ATOM   1119  N   CYS A 141      15.445   4.062  23.328  1.00 82.69           N  
ATOM   1120  CA  CYS A 141      14.617   2.865  23.234  1.00 82.69           C  
ATOM   1121  C   CYS A 141      13.570   2.850  24.344  1.00 82.69           C  
ATOM   1122  CB  CYS A 141      15.477   1.606  23.328  1.00 82.69           C  
ATOM   1123  O   CYS A 141      13.773   3.438  25.406  1.00 82.69           O  
ATOM   1124  SG  CYS A 141      16.562   1.563  24.766  1.00 82.69           S  
ATOM   1125  N   LEU A 142      12.383   2.232  23.953  1.00 90.38           N  
ATOM   1126  CA  LEU A 142      11.383   1.964  24.969  1.00 90.38           C  
ATOM   1127  C   LEU A 142      11.570   0.573  25.562  1.00 90.38           C  
ATOM   1128  CB  LEU A 142       9.969   2.094  24.391  1.00 90.38           C  
ATOM   1129  O   LEU A 142      11.711  -0.408  24.828  1.00 90.38           O  
ATOM   1130  CG  LEU A 142       8.812   1.931  25.375  1.00 90.38           C  
ATOM   1131  CD1 LEU A 142       8.805   3.080  26.375  1.00 90.38           C  
ATOM   1132  CD2 LEU A 142       7.484   1.855  24.625  1.00 90.38           C  
ATOM   1133  N   SER A 143      11.711   0.493  26.859  1.00 92.88           N  
ATOM   1134  CA  SER A 143      11.891  -0.779  27.547  1.00 92.88           C  
ATOM   1135  C   SER A 143      10.641  -1.642  27.453  1.00 92.88           C  
ATOM   1136  CB  SER A 143      12.242  -0.545  29.016  1.00 92.88           C  
ATOM   1137  O   SER A 143       9.531  -1.163  27.688  1.00 92.88           O  
ATOM   1138  OG  SER A 143      13.492   0.119  29.141  1.00 92.88           O  
ATOM   1139  N   LEU A 144      10.820  -2.939  27.031  1.00 94.44           N  
ATOM   1140  CA  LEU A 144       9.734  -3.906  26.938  1.00 94.44           C  
ATOM   1141  C   LEU A 144      10.062  -5.180  27.703  1.00 94.44           C  
ATOM   1142  CB  LEU A 144       9.453  -4.246  25.469  1.00 94.44           C  
ATOM   1143  O   LEU A 144      11.094  -5.805  27.469  1.00 94.44           O  
ATOM   1144  CG  LEU A 144       8.398  -5.320  25.203  1.00 94.44           C  
ATOM   1145  CD1 LEU A 144       7.027  -4.832  25.656  1.00 94.44           C  
ATOM   1146  CD2 LEU A 144       8.375  -5.699  23.734  1.00 94.44           C  
ATOM   1147  N   PHE A 145       9.273  -5.477  28.641  1.00 96.06           N  
ATOM   1148  CA  PHE A 145       9.406  -6.707  29.422  1.00 96.06           C  
ATOM   1149  C   PHE A 145       8.562  -7.820  28.812  1.00 96.06           C  
ATOM   1150  CB  PHE A 145       9.008  -6.477  30.875  1.00 96.06           C  
ATOM   1151  O   PHE A 145       7.359  -7.656  28.609  1.00 96.06           O  
ATOM   1152  CG  PHE A 145       8.969  -7.734  31.703  1.00 96.06           C  
ATOM   1153  CD1 PHE A 145       7.758  -8.352  31.984  1.00 96.06           C  
ATOM   1154  CD2 PHE A 145      10.141  -8.297  32.188  1.00 96.06           C  
ATOM   1155  CE1 PHE A 145       7.719  -9.516  32.750  1.00 96.06           C  
ATOM   1156  CE2 PHE A 145      10.109  -9.461  32.969  1.00 96.06           C  
ATOM   1157  CZ  PHE A 145       8.898 -10.070  33.250  1.00 96.06           C  
ATOM   1158  N   LEU A 146       9.227  -9.000  28.484  1.00 95.62           N  
ATOM   1159  CA  LEU A 146       8.539 -10.188  27.984  1.00 95.62           C  
ATOM   1160  C   LEU A 146       8.570 -11.305  29.016  1.00 95.62           C  
ATOM   1161  CB  LEU A 146       9.188 -10.664  26.672  1.00 95.62           C  
ATOM   1162  O   LEU A 146       9.641 -11.672  29.516  1.00 95.62           O  
ATOM   1163  CG  LEU A 146       9.219  -9.656  25.531  1.00 95.62           C  
ATOM   1164  CD1 LEU A 146      10.070 -10.195  24.375  1.00 95.62           C  
ATOM   1165  CD2 LEU A 146       7.805  -9.344  25.047  1.00 95.62           C  
ATOM   1166  N   SER A 147       7.484 -11.812  29.344  1.00 93.56           N  
ATOM   1167  CA  SER A 147       7.441 -13.016  30.172  1.00 93.56           C  
ATOM   1168  C   SER A 147       8.047 -14.211  29.453  1.00 93.56           C  
ATOM   1169  CB  SER A 147       6.004 -13.328  30.594  1.00 93.56           C  
ATOM   1170  O   SER A 147       7.953 -14.305  28.219  1.00 93.56           O  
ATOM   1171  OG  SER A 147       5.953 -14.516  31.375  1.00 93.56           O  
ATOM   1172  N   PRO A 148       8.758 -15.195  30.109  1.00 88.38           N  
ATOM   1173  CA  PRO A 148       9.516 -16.297  29.516  1.00 88.38           C  
ATOM   1174  C   PRO A 148       8.664 -17.188  28.625  1.00 88.38           C  
ATOM   1175  CB  PRO A 148      10.031 -17.062  30.734  1.00 88.38           C  
ATOM   1176  O   PRO A 148       9.141 -17.672  27.594  1.00 88.38           O  
ATOM   1177  CG  PRO A 148      10.117 -16.047  31.828  1.00 88.38           C  
ATOM   1178  CD  PRO A 148       9.023 -15.039  31.625  1.00 88.38           C  
ATOM   1179  N   ASN A 149       7.352 -17.297  28.797  1.00 85.19           N  
ATOM   1180  CA  ASN A 149       6.539 -18.234  28.016  1.00 85.19           C  
ATOM   1181  C   ASN A 149       5.445 -17.500  27.234  1.00 85.19           C  
ATOM   1182  CB  ASN A 149       5.926 -19.297  28.922  1.00 85.19           C  
ATOM   1183  O   ASN A 149       4.422 -18.094  26.906  1.00 85.19           O  
ATOM   1184  CG  ASN A 149       6.973 -20.141  29.625  1.00 85.19           C  
ATOM   1185  ND2 ASN A 149       6.648 -20.625  30.812  1.00 85.19           N  
ATOM   1186  OD1 ASN A 149       8.062 -20.359  29.094  1.00 85.19           O  
ATOM   1187  N   CYS A 150       5.699 -16.281  26.891  1.00 89.94           N  
ATOM   1188  CA  CYS A 150       4.641 -15.484  26.281  1.00 89.94           C  
ATOM   1189  C   CYS A 150       4.391 -15.930  24.844  1.00 89.94           C  
ATOM   1190  CB  CYS A 150       5.008 -14.000  26.297  1.00 89.94           C  
ATOM   1191  O   CYS A 150       3.295 -15.742  24.312  1.00 89.94           O  
ATOM   1192  SG  CYS A 150       6.465 -13.594  25.328  1.00 89.94           S  
ATOM   1193  N   PHE A 151       5.301 -16.656  24.141  1.00 91.38           N  
ATOM   1194  CA  PHE A 151       5.156 -17.031  22.750  1.00 91.38           C  
ATOM   1195  C   PHE A 151       4.852 -18.531  22.625  1.00 91.38           C  
ATOM   1196  CB  PHE A 151       6.422 -16.703  21.953  1.00 91.38           C  
ATOM   1197  O   PHE A 151       4.801 -19.062  21.531  1.00 91.38           O  
ATOM   1198  CG  PHE A 151       6.750 -15.227  21.938  1.00 91.38           C  
ATOM   1199  CD1 PHE A 151       5.789 -14.289  21.562  1.00 91.38           C  
ATOM   1200  CD2 PHE A 151       8.016 -14.781  22.297  1.00 91.38           C  
ATOM   1201  CE1 PHE A 151       6.090 -12.930  21.547  1.00 91.38           C  
ATOM   1202  CE2 PHE A 151       8.320 -13.422  22.281  1.00 91.38           C  
ATOM   1203  CZ  PHE A 151       7.355 -12.500  21.906  1.00 91.38           C  
ATOM   1204  N   GLU A 152       4.754 -19.266  23.625  1.00 84.75           N  
ATOM   1205  CA  GLU A 152       4.633 -20.719  23.672  1.00 84.75           C  
ATOM   1206  C   GLU A 152       3.438 -21.203  22.859  1.00 84.75           C  
ATOM   1207  CB  GLU A 152       4.516 -21.203  25.125  1.00 84.75           C  
ATOM   1208  O   GLU A 152       3.520 -22.219  22.172  1.00 84.75           O  
ATOM   1209  CG  GLU A 152       4.578 -22.719  25.266  1.00 84.75           C  
ATOM   1210  CD  GLU A 152       4.426 -23.188  26.703  1.00 84.75           C  
ATOM   1211  OE1 GLU A 152       4.398 -24.422  26.938  1.00 84.75           O  
ATOM   1212  OE2 GLU A 152       4.328 -22.312  27.594  1.00 84.75           O  
ATOM   1213  N   SER A 153       2.408 -20.453  22.812  1.00 88.75           N  
ATOM   1214  CA  SER A 153       1.152 -20.859  22.188  1.00 88.75           C  
ATOM   1215  C   SER A 153       1.190 -20.641  20.688  1.00 88.75           C  
ATOM   1216  CB  SER A 153      -0.022 -20.094  22.797  1.00 88.75           C  
ATOM   1217  O   SER A 153       0.349 -21.172  19.953  1.00 88.75           O  
ATOM   1218  OG  SER A 153       0.153 -18.688  22.625  1.00 88.75           O  
ATOM   1219  N   LEU A 154       2.195 -19.906  20.188  1.00 93.12           N  
ATOM   1220  CA  LEU A 154       2.250 -19.531  18.781  1.00 93.12           C  
ATOM   1221  C   LEU A 154       2.951 -20.594  17.953  1.00 93.12           C  
ATOM   1222  CB  LEU A 154       2.971 -18.188  18.625  1.00 93.12           C  
ATOM   1223  O   LEU A 154       4.129 -20.453  17.609  1.00 93.12           O  
ATOM   1224  CG  LEU A 154       2.330 -16.984  19.312  1.00 93.12           C  
ATOM   1225  CD1 LEU A 154       3.244 -15.766  19.219  1.00 93.12           C  
ATOM   1226  CD2 LEU A 154       0.963 -16.672  18.703  1.00 93.12           C  
ATOM   1227  N   ARG A 155       2.281 -21.625  17.422  1.00 89.62           N  
ATOM   1228  CA  ARG A 155       2.846 -22.797  16.781  1.00 89.62           C  
ATOM   1229  C   ARG A 155       3.148 -22.531  15.312  1.00 89.62           C  
ATOM   1230  CB  ARG A 155       1.893 -23.984  16.906  1.00 89.62           C  
ATOM   1231  O   ARG A 155       3.973 -23.219  14.703  1.00 89.62           O  
ATOM   1232  CG  ARG A 155       1.672 -24.453  18.344  1.00 89.62           C  
ATOM   1233  CD  ARG A 155       0.745 -25.656  18.406  1.00 89.62           C  
ATOM   1234  NE  ARG A 155       0.457 -26.031  19.781  1.00 89.62           N  
ATOM   1235  NH1 ARG A 155      -0.781 -27.906  19.234  1.00 89.62           N  
ATOM   1236  NH2 ARG A 155      -0.462 -27.359  21.438  1.00 89.62           N  
ATOM   1237  CZ  ARG A 155      -0.261 -27.094  20.141  1.00 89.62           C  
ATOM   1238  N   SER A 156       2.512 -21.500  14.789  1.00 94.69           N  
ATOM   1239  CA  SER A 156       2.646 -21.234  13.359  1.00 94.69           C  
ATOM   1240  C   SER A 156       3.480 -19.984  13.109  1.00 94.69           C  
ATOM   1241  CB  SER A 156       1.271 -21.078  12.711  1.00 94.69           C  
ATOM   1242  O   SER A 156       3.594 -19.516  11.969  1.00 94.69           O  
ATOM   1243  OG  SER A 156       0.527 -22.281  12.820  1.00 94.69           O  
ATOM   1244  N   LEU A 157       4.051 -19.406  14.211  1.00 95.19           N  
ATOM   1245  CA  LEU A 157       4.762 -18.141  14.078  1.00 95.19           C  
ATOM   1246  C   LEU A 157       6.031 -18.312  13.250  1.00 95.19           C  
ATOM   1247  CB  LEU A 157       5.113 -17.578  15.461  1.00 95.19           C  
ATOM   1248  O   LEU A 157       6.926 -19.078  13.625  1.00 95.19           O  
ATOM   1249  CG  LEU A 157       5.648 -16.141  15.492  1.00 95.19           C  
ATOM   1250  CD1 LEU A 157       4.543 -15.164  15.125  1.00 95.19           C  
ATOM   1251  CD2 LEU A 157       6.230 -15.820  16.859  1.00 95.19           C  
ATOM   1252  N   SER A 158       6.113 -17.547  12.133  1.00 94.19           N  
ATOM   1253  CA  SER A 158       7.246 -17.641  11.219  1.00 94.19           C  
ATOM   1254  C   SER A 158       8.156 -16.422  11.352  1.00 94.19           C  
ATOM   1255  CB  SER A 158       6.762 -17.766   9.773  1.00 94.19           C  
ATOM   1256  O   SER A 158       9.367 -16.516  11.125  1.00 94.19           O  
ATOM   1257  OG  SER A 158       6.035 -16.625   9.383  1.00 94.19           O  
ATOM   1258  N   SER A 159       7.613 -15.211  11.688  1.00 95.38           N  
ATOM   1259  CA  SER A 159       8.375 -13.969  11.773  1.00 95.38           C  
ATOM   1260  C   SER A 159       8.039 -13.203  13.055  1.00 95.38           C  
ATOM   1261  CB  SER A 159       8.094 -13.086  10.555  1.00 95.38           C  
ATOM   1262  O   SER A 159       6.871 -12.938  13.336  1.00 95.38           O  
ATOM   1263  OG  SER A 159       8.922 -11.938  10.570  1.00 95.38           O  
ATOM   1264  N   LEU A 160       9.031 -12.844  13.766  1.00 95.88           N  
ATOM   1265  CA  LEU A 160       8.938 -12.047  14.984  1.00 95.88           C  
ATOM   1266  C   LEU A 160       9.867 -10.836  14.914  1.00 95.88           C  
ATOM   1267  CB  LEU A 160       9.273 -12.898  16.203  1.00 95.88           C  
ATOM   1268  O   LEU A 160      11.070 -10.992  14.711  1.00 95.88           O  
ATOM   1269  CG  LEU A 160       9.266 -12.172  17.562  1.00 95.88           C  
ATOM   1270  CD1 LEU A 160       7.875 -11.617  17.859  1.00 95.88           C  
ATOM   1271  CD2 LEU A 160       9.719 -13.109  18.672  1.00 95.88           C  
ATOM   1272  N   SER A 161       9.234  -9.664  15.117  1.00 95.88           N  
ATOM   1273  CA  SER A 161      10.039  -8.453  14.945  1.00 95.88           C  
ATOM   1274  C   SER A 161       9.852  -7.492  16.109  1.00 95.88           C  
ATOM   1275  CB  SER A 161       9.688  -7.758  13.633  1.00 95.88           C  
ATOM   1276  O   SER A 161       8.719  -7.230  16.531  1.00 95.88           O  
ATOM   1277  OG  SER A 161      10.383  -6.527  13.516  1.00 95.88           O  
ATOM   1278  N   PHE A 162      10.961  -6.957  16.609  1.00 95.00           N  
ATOM   1279  CA  PHE A 162      11.000  -5.867  17.578  1.00 95.00           C  
ATOM   1280  C   PHE A 162      11.742  -4.664  17.000  1.00 95.00           C  
ATOM   1281  CB  PHE A 162      11.656  -6.320  18.875  1.00 95.00           C  
ATOM   1282  O   PHE A 162      12.961  -4.691  16.859  1.00 95.00           O  
ATOM   1283  CG  PHE A 162      10.938  -7.457  19.562  1.00 95.00           C  
ATOM   1284  CD1 PHE A 162       9.867  -7.207  20.406  1.00 95.00           C  
ATOM   1285  CD2 PHE A 162      11.336  -8.773  19.344  1.00 95.00           C  
ATOM   1286  CE1 PHE A 162       9.203  -8.258  21.031  1.00 95.00           C  
ATOM   1287  CE2 PHE A 162      10.672  -9.820  19.969  1.00 95.00           C  
ATOM   1288  CZ  PHE A 162       9.609  -9.562  20.812  1.00 95.00           C  
ATOM   1289  N   GLN A 163      10.992  -3.633  16.719  1.00 93.44           N  
ATOM   1290  CA  GLN A 163      11.586  -2.404  16.203  1.00 93.44           C  
ATOM   1291  C   GLN A 163      11.375  -1.244  17.172  1.00 93.44           C  
ATOM   1292  CB  GLN A 163      10.992  -2.057  14.836  1.00 93.44           C  
ATOM   1293  O   GLN A 163      10.242  -0.878  17.469  1.00 93.44           O  
ATOM   1294  CG  GLN A 163      11.578  -0.794  14.211  1.00 93.44           C  
ATOM   1295  CD  GLN A 163      11.148  -0.593  12.773  1.00 93.44           C  
ATOM   1296  NE2 GLN A 163      11.406   0.594  12.234  1.00 93.44           N  
ATOM   1297  OE1 GLN A 163      10.586  -1.498  12.148  1.00 93.44           O  
ATOM   1298  N   GLY A 164      12.555  -0.727  17.656  1.00 93.25           N  
ATOM   1299  CA  GLY A 164      12.484   0.418  18.547  1.00 93.25           C  
ATOM   1300  C   GLY A 164      12.305   0.028  20.016  1.00 93.25           C  
ATOM   1301  O   GLY A 164      11.992   0.873  20.844  1.00 93.25           O  
ATOM   1302  N   TYR A 165      12.438  -1.321  20.391  1.00 93.50           N  
ATOM   1303  CA  TYR A 165      12.281  -1.776  21.766  1.00 93.50           C  
ATOM   1304  C   TYR A 165      13.594  -2.307  22.312  1.00 93.50           C  
ATOM   1305  CB  TYR A 165      11.203  -2.861  21.859  1.00 93.50           C  
ATOM   1306  O   TYR A 165      14.391  -2.900  21.578  1.00 93.50           O  
ATOM   1307  CG  TYR A 165       9.789  -2.320  21.844  1.00 93.50           C  
ATOM   1308  CD1 TYR A 165       9.211  -1.801  23.000  1.00 93.50           C  
ATOM   1309  CD2 TYR A 165       9.039  -2.330  20.672  1.00 93.50           C  
ATOM   1310  CE1 TYR A 165       7.914  -1.304  22.984  1.00 93.50           C  
ATOM   1311  CE2 TYR A 165       7.738  -1.834  20.656  1.00 93.50           C  
ATOM   1312  OH  TYR A 165       5.898  -0.833  21.797  1.00 93.50           O  
ATOM   1313  CZ  TYR A 165       7.188  -1.324  21.812  1.00 93.50           C  
ATOM   1314  N   CYS A 166      13.695  -2.084  23.688  1.00 92.38           N  
ATOM   1315  CA  CYS A 166      14.805  -2.672  24.453  1.00 92.38           C  
ATOM   1316  C   CYS A 166      14.305  -3.781  25.359  1.00 92.38           C  
ATOM   1317  CB  CYS A 166      15.523  -1.603  25.266  1.00 92.38           C  
ATOM   1318  O   CYS A 166      13.445  -3.549  26.219  1.00 92.38           O  
ATOM   1319  SG  CYS A 166      16.562  -0.511  24.281  1.00 92.38           S  
ATOM   1320  N   LEU A 167      14.891  -4.957  25.266  1.00 92.31           N  
ATOM   1321  CA  LEU A 167      14.430  -6.098  26.047  1.00 92.31           C  
ATOM   1322  C   LEU A 167      15.352  -6.363  27.234  1.00 92.31           C  
ATOM   1323  CB  LEU A 167      14.328  -7.348  25.172  1.00 92.31           C  
ATOM   1324  O   LEU A 167      15.555  -7.516  27.625  1.00 92.31           O  
ATOM   1325  CG  LEU A 167      13.406  -7.250  23.953  1.00 92.31           C  
ATOM   1326  CD1 LEU A 167      13.484  -8.531  23.125  1.00 92.31           C  
ATOM   1327  CD2 LEU A 167      11.977  -6.977  24.391  1.00 92.31           C  
ATOM   1328  N   THR A 168      15.930  -5.391  27.891  1.00 86.75           N  
ATOM   1329  CA  THR A 168      16.969  -5.461  28.922  1.00 86.75           C  
ATOM   1330  C   THR A 168      16.484  -6.230  30.141  1.00 86.75           C  
ATOM   1331  CB  THR A 168      17.438  -4.059  29.344  1.00 86.75           C  
ATOM   1332  O   THR A 168      17.250  -6.969  30.766  1.00 86.75           O  
ATOM   1333  CG2 THR A 168      18.688  -4.129  30.219  1.00 86.75           C  
ATOM   1334  OG1 THR A 168      17.734  -3.283  28.172  1.00 86.75           O  
ATOM   1335  N   TYR A 169      15.188  -6.117  30.453  1.00 89.12           N  
ATOM   1336  CA  TYR A 169      14.664  -6.703  31.672  1.00 89.12           C  
ATOM   1337  C   TYR A 169      14.047  -8.070  31.406  1.00 89.12           C  
ATOM   1338  CB  TYR A 169      13.617  -5.781  32.312  1.00 89.12           C  
ATOM   1339  O   TYR A 169      13.484  -8.695  32.312  1.00 89.12           O  
ATOM   1340  CG  TYR A 169      14.148  -4.418  32.688  1.00 89.12           C  
ATOM   1341  CD1 TYR A 169      15.055  -4.270  33.719  1.00 89.12           C  
ATOM   1342  CD2 TYR A 169      13.758  -3.281  31.984  1.00 89.12           C  
ATOM   1343  CE1 TYR A 169      15.555  -3.016  34.062  1.00 89.12           C  
ATOM   1344  CE2 TYR A 169      14.242  -2.025  32.312  1.00 89.12           C  
ATOM   1345  OH  TYR A 169      15.633  -0.660  33.719  1.00 89.12           O  
ATOM   1346  CZ  TYR A 169      15.141  -1.902  33.375  1.00 89.12           C  
ATOM   1347  N   SER A 170      14.094  -8.516  30.156  1.00 92.94           N  
ATOM   1348  CA  SER A 170      13.594  -9.836  29.797  1.00 92.94           C  
ATOM   1349  C   SER A 170      14.711 -10.867  29.750  1.00 92.94           C  
ATOM   1350  CB  SER A 170      12.883  -9.781  28.438  1.00 92.94           C  
ATOM   1351  O   SER A 170      15.852 -10.547  29.406  1.00 92.94           O  
ATOM   1352  OG  SER A 170      11.820  -8.852  28.453  1.00 92.94           O  
ATOM   1353  N   GLN A 171      14.414 -12.109  30.266  1.00 91.25           N  
ATOM   1354  CA  GLN A 171      15.422 -13.156  30.203  1.00 91.25           C  
ATOM   1355  C   GLN A 171      14.781 -14.523  29.984  1.00 91.25           C  
ATOM   1356  CB  GLN A 171      16.266 -13.172  31.484  1.00 91.25           C  
ATOM   1357  O   GLN A 171      13.633 -14.742  30.359  1.00 91.25           O  
ATOM   1358  CG  GLN A 171      15.453 -13.461  32.750  1.00 91.25           C  
ATOM   1359  CD  GLN A 171      16.281 -13.367  34.000  1.00 91.25           C  
ATOM   1360  NE2 GLN A 171      15.609 -13.344  35.156  1.00 91.25           N  
ATOM   1361  OE1 GLN A 171      17.516 -13.312  33.969  1.00 91.25           O  
ATOM   1362  N   SER A 172      15.445 -15.344  29.234  1.00 89.44           N  
ATOM   1363  CA  SER A 172      15.055 -16.734  29.047  1.00 89.44           C  
ATOM   1364  C   SER A 172      13.734 -16.844  28.297  1.00 89.44           C  
ATOM   1365  CB  SER A 172      14.953 -17.453  30.391  1.00 89.44           C  
ATOM   1366  O   SER A 172      12.828 -17.562  28.734  1.00 89.44           O  
ATOM   1367  OG  SER A 172      16.203 -17.438  31.062  1.00 89.44           O  
ATOM   1368  N   ILE A 173      13.641 -16.125  27.203  1.00 91.31           N  
ATOM   1369  CA  ILE A 173      12.461 -16.188  26.344  1.00 91.31           C  
ATOM   1370  C   ILE A 173      12.594 -17.359  25.359  1.00 91.31           C  
ATOM   1371  CB  ILE A 173      12.258 -14.867  25.578  1.00 91.31           C  
ATOM   1372  O   ILE A 173      13.562 -17.422  24.594  1.00 91.31           O  
ATOM   1373  CG1 ILE A 173      12.148 -13.688  26.562  1.00 91.31           C  
ATOM   1374  CG2 ILE A 173      11.008 -14.945  24.688  1.00 91.31           C  
ATOM   1375  CD1 ILE A 173      12.211 -12.320  25.891  1.00 91.31           C  
ATOM   1376  N   TYR A 174      11.578 -18.250  25.406  1.00 88.38           N  
ATOM   1377  CA  TYR A 174      11.617 -19.422  24.531  1.00 88.38           C  
ATOM   1378  C   TYR A 174      10.852 -19.156  23.234  1.00 88.38           C  
ATOM   1379  CB  TYR A 174      11.039 -20.641  25.250  1.00 88.38           C  
ATOM   1380  O   TYR A 174       9.664 -18.828  23.266  1.00 88.38           O  
ATOM   1381  CG  TYR A 174      11.867 -21.109  26.422  1.00 88.38           C  
ATOM   1382  CD1 TYR A 174      12.945 -21.969  26.234  1.00 88.38           C  
ATOM   1383  CD2 TYR A 174      11.578 -20.688  27.719  1.00 88.38           C  
ATOM   1384  CE1 TYR A 174      13.711 -22.406  27.312  1.00 88.38           C  
ATOM   1385  CE2 TYR A 174      12.336 -21.109  28.797  1.00 88.38           C  
ATOM   1386  OH  TYR A 174      14.156 -22.406  29.656  1.00 88.38           O  
ATOM   1387  CZ  TYR A 174      13.398 -21.969  28.594  1.00 88.38           C  
ATOM   1388  N   LEU A 175      11.625 -19.219  22.109  1.00 89.25           N  
ATOM   1389  CA  LEU A 175      11.055 -18.984  20.797  1.00 89.25           C  
ATOM   1390  C   LEU A 175      10.406 -20.250  20.234  1.00 89.25           C  
ATOM   1391  CB  LEU A 175      12.125 -18.484  19.828  1.00 89.25           C  
ATOM   1392  O   LEU A 175      10.898 -21.359  20.484  1.00 89.25           O  
ATOM   1393  CG  LEU A 175      12.828 -17.172  20.203  1.00 89.25           C  
ATOM   1394  CD1 LEU A 175      14.031 -16.938  19.312  1.00 89.25           C  
ATOM   1395  CD2 LEU A 175      11.852 -16.000  20.125  1.00 89.25           C  
ATOM   1396  N   PRO A 176       9.328 -20.125  19.531  1.00 88.81           N  
ATOM   1397  CA  PRO A 176       8.695 -21.297  18.922  1.00 88.81           C  
ATOM   1398  C   PRO A 176       9.562 -21.938  17.828  1.00 88.81           C  
ATOM   1399  CB  PRO A 176       7.402 -20.734  18.328  1.00 88.81           C  
ATOM   1400  O   PRO A 176      10.352 -21.250  17.188  1.00 88.81           O  
ATOM   1401  CG  PRO A 176       7.680 -19.281  18.109  1.00 88.81           C  
ATOM   1402  CD  PRO A 176       8.719 -18.844  19.109  1.00 88.81           C  
ATOM   1403  N   THR A 177       9.453 -23.250  17.516  1.00 86.44           N  
ATOM   1404  CA  THR A 177      10.289 -24.000  16.578  1.00 86.44           C  
ATOM   1405  C   THR A 177       9.984 -23.578  15.141  1.00 86.44           C  
ATOM   1406  CB  THR A 177      10.078 -25.516  16.719  1.00 86.44           C  
ATOM   1407  O   THR A 177      10.820 -23.750  14.250  1.00 86.44           O  
ATOM   1408  CG2 THR A 177      10.625 -26.016  18.062  1.00 86.44           C  
ATOM   1409  OG1 THR A 177       8.680 -25.812  16.656  1.00 86.44           O  
ATOM   1410  N   SER A 178       8.781 -23.047  14.945  1.00 91.00           N  
ATOM   1411  CA  SER A 178       8.336 -22.672  13.609  1.00 91.00           C  
ATOM   1412  C   SER A 178       9.016 -21.375  13.148  1.00 91.00           C  
ATOM   1413  CB  SER A 178       6.820 -22.500  13.570  1.00 91.00           C  
ATOM   1414  O   SER A 178       8.930 -21.000  11.977  1.00 91.00           O  
ATOM   1415  OG  SER A 178       6.402 -21.516  14.500  1.00 91.00           O  
ATOM   1416  N   LEU A 179       9.680 -20.609  14.078  1.00 91.62           N  
ATOM   1417  CA  LEU A 179      10.227 -19.297  13.805  1.00 91.62           C  
ATOM   1418  C   LEU A 179      11.352 -19.375  12.781  1.00 91.62           C  
ATOM   1419  CB  LEU A 179      10.742 -18.656  15.094  1.00 91.62           C  
ATOM   1420  O   LEU A 179      12.281 -20.172  12.930  1.00 91.62           O  
ATOM   1421  CG  LEU A 179      11.039 -17.156  15.039  1.00 91.62           C  
ATOM   1422  CD1 LEU A 179       9.734 -16.359  15.102  1.00 91.62           C  
ATOM   1423  CD2 LEU A 179      11.977 -16.750  16.172  1.00 91.62           C  
ATOM   1424  N   ARG A 180      11.297 -18.516  11.742  1.00 91.62           N  
ATOM   1425  CA  ARG A 180      12.305 -18.500  10.688  1.00 91.62           C  
ATOM   1426  C   ARG A 180      12.992 -17.141  10.617  1.00 91.62           C  
ATOM   1427  CB  ARG A 180      11.664 -18.828   9.336  1.00 91.62           C  
ATOM   1428  O   ARG A 180      14.156 -17.047  10.219  1.00 91.62           O  
ATOM   1429  CG  ARG A 180      11.023 -20.203   9.266  1.00 91.62           C  
ATOM   1430  CD  ARG A 180      12.070 -21.312   9.305  1.00 91.62           C  
ATOM   1431  NE  ARG A 180      11.469 -22.625   9.125  1.00 91.62           N  
ATOM   1432  NH1 ARG A 180      13.391 -23.797   9.664  1.00 91.62           N  
ATOM   1433  NH2 ARG A 180      11.461 -24.922   9.109  1.00 91.62           N  
ATOM   1434  CZ  ARG A 180      12.109 -23.781   9.305  1.00 91.62           C  
ATOM   1435  N   HIS A 181      12.297 -16.078  11.039  1.00 94.69           N  
ATOM   1436  CA  HIS A 181      12.820 -14.727  10.945  1.00 94.69           C  
ATOM   1437  C   HIS A 181      12.719 -14.000  12.281  1.00 94.69           C  
ATOM   1438  CB  HIS A 181      12.070 -13.938   9.867  1.00 94.69           C  
ATOM   1439  O   HIS A 181      11.633 -13.898  12.859  1.00 94.69           O  
ATOM   1440  CG  HIS A 181      12.195 -14.523   8.500  1.00 94.69           C  
ATOM   1441  CD2 HIS A 181      12.992 -14.188   7.457  1.00 94.69           C  
ATOM   1442  ND1 HIS A 181      11.438 -15.594   8.070  1.00 94.69           N  
ATOM   1443  CE1 HIS A 181      11.766 -15.891   6.828  1.00 94.69           C  
ATOM   1444  NE2 HIS A 181      12.711 -15.055   6.430  1.00 94.69           N  
ATOM   1445  N   LEU A 182      13.805 -13.500  12.719  1.00 94.44           N  
ATOM   1446  CA  LEU A 182      13.859 -12.719  13.953  1.00 94.44           C  
ATOM   1447  C   LEU A 182      14.516 -11.367  13.719  1.00 94.44           C  
ATOM   1448  CB  LEU A 182      14.625 -13.484  15.039  1.00 94.44           C  
ATOM   1449  O   LEU A 182      15.633 -11.297  13.203  1.00 94.44           O  
ATOM   1450  CG  LEU A 182      14.797 -12.773  16.375  1.00 94.44           C  
ATOM   1451  CD1 LEU A 182      13.438 -12.500  17.016  1.00 94.44           C  
ATOM   1452  CD2 LEU A 182      15.680 -13.594  17.312  1.00 94.44           C  
ATOM   1453  N   THR A 183      13.766 -10.320  14.117  1.00 95.38           N  
ATOM   1454  CA  THR A 183      14.266  -8.961  13.953  1.00 95.38           C  
ATOM   1455  C   THR A 183      14.359  -8.250  15.305  1.00 95.38           C  
ATOM   1456  CB  THR A 183      13.367  -8.148  13.008  1.00 95.38           C  
ATOM   1457  O   THR A 183      13.383  -8.203  16.047  1.00 95.38           O  
ATOM   1458  CG2 THR A 183      13.898  -6.730  12.828  1.00 95.38           C  
ATOM   1459  OG1 THR A 183      13.320  -8.797  11.727  1.00 95.38           O  
ATOM   1460  N   LEU A 184      15.500  -7.750  15.641  1.00 93.56           N  
ATOM   1461  CA  LEU A 184      15.758  -6.836  16.750  1.00 93.56           C  
ATOM   1462  C   LEU A 184      16.453  -5.574  16.266  1.00 93.56           C  
ATOM   1463  CB  LEU A 184      16.609  -7.527  17.812  1.00 93.56           C  
ATOM   1464  O   LEU A 184      17.688  -5.480  16.312  1.00 93.56           O  
ATOM   1465  CG  LEU A 184      15.969  -8.719  18.531  1.00 93.56           C  
ATOM   1466  CD1 LEU A 184      17.016  -9.492  19.328  1.00 93.56           C  
ATOM   1467  CD2 LEU A 184      14.844  -8.250  19.453  1.00 93.56           C  
ATOM   1468  N   ARG A 185      15.695  -4.656  15.805  1.00 92.00           N  
ATOM   1469  CA  ARG A 185      16.203  -3.438  15.180  1.00 92.00           C  
ATOM   1470  C   ARG A 185      16.062  -2.248  16.125  1.00 92.00           C  
ATOM   1471  CB  ARG A 185      15.453  -3.150  13.875  1.00 92.00           C  
ATOM   1472  O   ARG A 185      15.125  -2.182  16.922  1.00 92.00           O  
ATOM   1473  CG  ARG A 185      15.969  -3.947  12.688  1.00 92.00           C  
ATOM   1474  CD  ARG A 185      15.344  -3.477  11.383  1.00 92.00           C  
ATOM   1475  NE  ARG A 185      16.250  -3.678  10.250  1.00 92.00           N  
ATOM   1476  NH1 ARG A 185      14.906  -2.580   8.719  1.00 92.00           N  
ATOM   1477  NH2 ARG A 185      16.906  -3.486   8.055  1.00 92.00           N  
ATOM   1478  CZ  ARG A 185      16.016  -3.248   9.008  1.00 92.00           C  
ATOM   1479  N   ASN A 186      17.031  -1.324  16.016  1.00 91.38           N  
ATOM   1480  CA  ASN A 186      17.016  -0.167  16.906  1.00 91.38           C  
ATOM   1481  C   ASN A 186      16.797  -0.579  18.359  1.00 91.38           C  
ATOM   1482  CB  ASN A 186      15.938   0.827  16.469  1.00 91.38           C  
ATOM   1483  O   ASN A 186      15.953  -0.007  19.047  1.00 91.38           O  
ATOM   1484  CG  ASN A 186      16.297   1.562  15.188  1.00 91.38           C  
ATOM   1485  ND2 ASN A 186      15.352   2.318  14.648  1.00 91.38           N  
ATOM   1486  OD1 ASN A 186      17.422   1.448  14.695  1.00 91.38           O  
ATOM   1487  N   SER A 187      17.516  -1.637  18.797  1.00 89.94           N  
ATOM   1488  CA  SER A 187      17.406  -2.166  20.156  1.00 89.94           C  
ATOM   1489  C   SER A 187      18.547  -1.665  21.031  1.00 89.94           C  
ATOM   1490  CB  SER A 187      17.391  -3.695  20.125  1.00 89.94           C  
ATOM   1491  O   SER A 187      19.172  -0.656  20.734  1.00 89.94           O  
ATOM   1492  OG  SER A 187      16.203  -4.188  19.547  1.00 89.94           O  
ATOM   1493  N   CYS A 188      18.672  -2.350  22.375  1.00 88.62           N  
ATOM   1494  CA  CYS A 188      19.703  -1.968  23.328  1.00 88.62           C  
ATOM   1495  C   CYS A 188      20.812  -3.010  23.359  1.00 88.62           C  
ATOM   1496  CB  CYS A 188      19.109  -1.784  24.719  1.00 88.62           C  
ATOM   1497  O   CYS A 188      21.516  -3.141  24.375  1.00 88.62           O  
ATOM   1498  SG  CYS A 188      18.156  -3.207  25.297  1.00 88.62           S  
ATOM   1499  N   LEU A 189      20.906  -3.691  22.312  1.00 88.31           N  
ATOM   1500  CA  LEU A 189      21.938  -4.727  22.312  1.00 88.31           C  
ATOM   1501  C   LEU A 189      23.328  -4.105  22.312  1.00 88.31           C  
ATOM   1502  CB  LEU A 189      21.781  -5.641  21.094  1.00 88.31           C  
ATOM   1503  O   LEU A 189      23.625  -3.229  21.500  1.00 88.31           O  
ATOM   1504  CG  LEU A 189      20.578  -6.590  21.109  1.00 88.31           C  
ATOM   1505  CD1 LEU A 189      20.469  -7.320  19.766  1.00 88.31           C  
ATOM   1506  CD2 LEU A 189      20.688  -7.582  22.250  1.00 88.31           C  
ATOM   1507  N   THR A 190      24.156  -4.516  23.250  1.00 86.19           N  
ATOM   1508  CA  THR A 190      25.516  -4.004  23.328  1.00 86.19           C  
ATOM   1509  C   THR A 190      26.516  -5.082  22.938  1.00 86.19           C  
ATOM   1510  CB  THR A 190      25.844  -3.490  24.750  1.00 86.19           C  
ATOM   1511  O   THR A 190      27.594  -4.773  22.422  1.00 86.19           O  
ATOM   1512  CG2 THR A 190      24.969  -2.299  25.109  1.00 86.19           C  
ATOM   1513  OG1 THR A 190      25.625  -4.543  25.688  1.00 86.19           O  
ATOM   1514  N   LYS A 191      26.156  -6.305  23.234  1.00 84.75           N  
ATOM   1515  CA  LYS A 191      26.969  -7.461  22.875  1.00 84.75           C  
ATOM   1516  C   LYS A 191      26.109  -8.609  22.375  1.00 84.75           C  
ATOM   1517  CB  LYS A 191      27.797  -7.926  24.078  1.00 84.75           C  
ATOM   1518  O   LYS A 191      24.922  -8.711  22.719  1.00 84.75           O  
ATOM   1519  CG  LYS A 191      26.984  -8.211  25.328  1.00 84.75           C  
ATOM   1520  CD  LYS A 191      27.875  -8.539  26.516  1.00 84.75           C  
ATOM   1521  CE  LYS A 191      27.062  -8.789  27.781  1.00 84.75           C  
ATOM   1522  NZ  LYS A 191      27.938  -9.031  28.969  1.00 84.75           N  
ATOM   1523  N   PHE A 192      26.625  -9.469  21.531  1.00 82.19           N  
ATOM   1524  CA  PHE A 192      25.906 -10.594  20.953  1.00 82.19           C  
ATOM   1525  C   PHE A 192      25.484 -11.586  22.047  1.00 82.19           C  
ATOM   1526  CB  PHE A 192      26.750 -11.305  19.906  1.00 82.19           C  
ATOM   1527  O   PHE A 192      24.500 -12.312  21.875  1.00 82.19           O  
ATOM   1528  CG  PHE A 192      26.750 -10.633  18.562  1.00 82.19           C  
ATOM   1529  CD1 PHE A 192      25.672 -10.797  17.688  1.00 82.19           C  
ATOM   1530  CD2 PHE A 192      27.812  -9.828  18.156  1.00 82.19           C  
ATOM   1531  CE1 PHE A 192      25.656 -10.172  16.453  1.00 82.19           C  
ATOM   1532  CE2 PHE A 192      27.797  -9.203  16.922  1.00 82.19           C  
ATOM   1533  CZ  PHE A 192      26.719  -9.375  16.062  1.00 82.19           C  
ATOM   1534  N   GLN A 193      26.250 -11.641  23.203  1.00 80.44           N  
ATOM   1535  CA  GLN A 193      25.922 -12.508  24.328  1.00 80.44           C  
ATOM   1536  C   GLN A 193      24.547 -12.172  24.906  1.00 80.44           C  
ATOM   1537  CB  GLN A 193      26.984 -12.391  25.422  1.00 80.44           C  
ATOM   1538  O   GLN A 193      23.922 -13.008  25.562  1.00 80.44           O  
ATOM   1539  CG  GLN A 193      28.297 -13.094  25.078  1.00 80.44           C  
ATOM   1540  CD  GLN A 193      29.391 -12.820  26.109  1.00 80.44           C  
ATOM   1541  NE2 GLN A 193      30.594 -13.312  25.828  1.00 80.44           N  
ATOM   1542  OE1 GLN A 193      29.156 -12.180  27.125  1.00 80.44           O  
ATOM   1543  N   ASP A 194      24.156 -10.898  24.672  1.00 86.25           N  
ATOM   1544  CA  ASP A 194      22.828 -10.484  25.125  1.00 86.25           C  
ATOM   1545  C   ASP A 194      21.734 -11.336  24.484  1.00 86.25           C  
ATOM   1546  CB  ASP A 194      22.594  -9.008  24.828  1.00 86.25           C  
ATOM   1547  O   ASP A 194      20.672 -11.555  25.078  1.00 86.25           O  
ATOM   1548  CG  ASP A 194      23.484  -8.086  25.641  1.00 86.25           C  
ATOM   1549  OD1 ASP A 194      24.000  -8.508  26.703  1.00 86.25           O  
ATOM   1550  OD2 ASP A 194      23.656  -6.918  25.234  1.00 86.25           O  
ATOM   1551  N   LEU A 195      22.000 -11.852  23.344  1.00 86.88           N  
ATOM   1552  CA  LEU A 195      21.031 -12.688  22.641  1.00 86.88           C  
ATOM   1553  C   LEU A 195      20.844 -14.016  23.344  1.00 86.88           C  
ATOM   1554  CB  LEU A 195      21.484 -12.922  21.188  1.00 86.88           C  
ATOM   1555  O   LEU A 195      19.734 -14.531  23.438  1.00 86.88           O  
ATOM   1556  CG  LEU A 195      21.312 -11.750  20.219  1.00 86.88           C  
ATOM   1557  CD1 LEU A 195      21.891 -12.102  18.859  1.00 86.88           C  
ATOM   1558  CD2 LEU A 195      19.844 -11.359  20.109  1.00 86.88           C  
ATOM   1559  N   GLN A 196      21.969 -14.469  23.812  1.00 83.06           N  
ATOM   1560  CA  GLN A 196      21.938 -15.742  24.531  1.00 83.06           C  
ATOM   1561  C   GLN A 196      21.141 -15.617  25.812  1.00 83.06           C  
ATOM   1562  CB  GLN A 196      23.359 -16.219  24.828  1.00 83.06           C  
ATOM   1563  O   GLN A 196      20.391 -16.531  26.188  1.00 83.06           O  
ATOM   1564  CG  GLN A 196      23.422 -17.641  25.406  1.00 83.06           C  
ATOM   1565  CD  GLN A 196      24.828 -18.125  25.625  1.00 83.06           C  
ATOM   1566  NE2 GLN A 196      24.969 -19.266  26.297  1.00 83.06           N  
ATOM   1567  OE1 GLN A 196      25.797 -17.484  25.188  1.00 83.06           O  
ATOM   1568  N   ARG A 197      21.391 -14.523  26.484  1.00 87.12           N  
ATOM   1569  CA  ARG A 197      20.641 -14.234  27.703  1.00 87.12           C  
ATOM   1570  C   ARG A 197      19.141 -14.156  27.438  1.00 87.12           C  
ATOM   1571  CB  ARG A 197      21.141 -12.938  28.344  1.00 87.12           C  
ATOM   1572  O   ARG A 197      18.344 -14.711  28.188  1.00 87.12           O  
ATOM   1573  CG  ARG A 197      20.453 -12.602  29.656  1.00 87.12           C  
ATOM   1574  CD  ARG A 197      20.875 -11.227  30.188  1.00 87.12           C  
ATOM   1575  NE  ARG A 197      20.375 -10.156  29.328  1.00 87.12           N  
ATOM   1576  NH1 ARG A 197      18.312  -9.992  30.375  1.00 87.12           N  
ATOM   1577  NH2 ARG A 197      18.812  -8.625  28.609  1.00 87.12           N  
ATOM   1578  CZ  ARG A 197      19.172  -9.594  29.438  1.00 87.12           C  
ATOM   1579  N   LEU A 198      18.781 -13.516  26.359  1.00 90.69           N  
ATOM   1580  CA  LEU A 198      17.375 -13.273  26.016  1.00 90.69           C  
ATOM   1581  C   LEU A 198      16.719 -14.539  25.484  1.00 90.69           C  
ATOM   1582  CB  LEU A 198      17.281 -12.148  24.969  1.00 90.69           C  
ATOM   1583  O   LEU A 198      15.617 -14.891  25.906  1.00 90.69           O  
ATOM   1584  CG  LEU A 198      17.516 -10.727  25.484  1.00 90.69           C  
ATOM   1585  CD1 LEU A 198      17.594  -9.758  24.312  1.00 90.69           C  
ATOM   1586  CD2 LEU A 198      16.422 -10.312  26.469  1.00 90.69           C  
ATOM   1587  N   PHE A 199      17.438 -15.211  24.562  1.00 89.19           N  
ATOM   1588  CA  PHE A 199      16.922 -16.406  23.906  1.00 89.19           C  
ATOM   1589  C   PHE A 199      17.891 -17.578  24.094  1.00 89.19           C  
ATOM   1590  CB  PHE A 199      16.703 -16.141  22.406  1.00 89.19           C  
ATOM   1591  O   PHE A 199      18.750 -17.812  23.250  1.00 89.19           O  
ATOM   1592  CG  PHE A 199      15.891 -14.906  22.125  1.00 89.19           C  
ATOM   1593  CD1 PHE A 199      14.555 -14.836  22.500  1.00 89.19           C  
ATOM   1594  CD2 PHE A 199      16.469 -13.820  21.484  1.00 89.19           C  
ATOM   1595  CE1 PHE A 199      13.805 -13.695  22.234  1.00 89.19           C  
ATOM   1596  CE2 PHE A 199      15.719 -12.672  21.219  1.00 89.19           C  
ATOM   1597  CZ  PHE A 199      14.391 -12.609  21.594  1.00 89.19           C  
ATOM   1598  N   PRO A 200      17.766 -18.344  25.109  1.00 82.81           N  
ATOM   1599  CA  PRO A 200      18.734 -19.406  25.438  1.00 82.81           C  
ATOM   1600  C   PRO A 200      18.719 -20.547  24.438  1.00 82.81           C  
ATOM   1601  CB  PRO A 200      18.281 -19.875  26.812  1.00 82.81           C  
ATOM   1602  O   PRO A 200      19.719 -21.234  24.250  1.00 82.81           O  
ATOM   1603  CG  PRO A 200      16.875 -19.375  26.953  1.00 82.81           C  
ATOM   1604  CD  PRO A 200      16.703 -18.188  26.047  1.00 82.81           C  
ATOM   1605  N   ASP A 201      17.609 -20.781  23.688  1.00 78.75           N  
ATOM   1606  CA  ASP A 201      17.500 -21.891  22.750  1.00 78.75           C  
ATOM   1607  C   ASP A 201      18.234 -21.578  21.438  1.00 78.75           C  
ATOM   1608  CB  ASP A 201      16.031 -22.219  22.469  1.00 78.75           C  
ATOM   1609  O   ASP A 201      18.406 -22.469  20.609  1.00 78.75           O  
ATOM   1610  CG  ASP A 201      15.211 -21.000  22.078  1.00 78.75           C  
ATOM   1611  OD1 ASP A 201      15.664 -19.859  22.328  1.00 78.75           O  
ATOM   1612  OD2 ASP A 201      14.109 -21.188  21.531  1.00 78.75           O  
ATOM   1613  N   LEU A 202      18.547 -20.281  21.219  1.00 76.56           N  
ATOM   1614  CA  LEU A 202      19.125 -19.891  19.938  1.00 76.56           C  
ATOM   1615  C   LEU A 202      20.594 -20.312  19.844  1.00 76.56           C  
ATOM   1616  CB  LEU A 202      19.000 -18.375  19.734  1.00 76.56           C  
ATOM   1617  O   LEU A 202      21.047 -20.781  18.797  1.00 76.56           O  
ATOM   1618  CG  LEU A 202      17.656 -17.875  19.203  1.00 76.56           C  
ATOM   1619  CD1 LEU A 202      17.547 -16.359  19.406  1.00 76.56           C  
ATOM   1620  CD2 LEU A 202      17.484 -18.234  17.734  1.00 76.56           C  
ATOM   1621  N   LEU A 203      21.422 -20.234  20.906  1.00 69.12           N  
ATOM   1622  CA  LEU A 203      22.875 -20.438  20.875  1.00 69.12           C  
ATOM   1623  C   LEU A 203      23.266 -21.656  21.688  1.00 69.12           C  
ATOM   1624  CB  LEU A 203      23.594 -19.203  21.391  1.00 69.12           C  
ATOM   1625  O   LEU A 203      22.562 -22.047  22.625  1.00 69.12           O  
ATOM   1626  CG  LEU A 203      23.453 -17.922  20.562  1.00 69.12           C  
ATOM   1627  CD1 LEU A 203      23.766 -16.688  21.422  1.00 69.12           C  
ATOM   1628  CD2 LEU A 203      24.375 -17.969  19.344  1.00 69.12           C  
ATOM   1629  N   LEU A 204      24.266 -22.609  21.156  1.00 59.44           N  
ATOM   1630  CA  LEU A 204      24.891 -23.688  21.938  1.00 59.44           C  
ATOM   1631  C   LEU A 204      25.891 -23.125  22.938  1.00 59.44           C  
ATOM   1632  CB  LEU A 204      25.578 -24.688  21.000  1.00 59.44           C  
ATOM   1633  O   LEU A 204      26.578 -22.141  22.641  1.00 59.44           O  
ATOM   1634  CG  LEU A 204      24.656 -25.547  20.125  1.00 59.44           C  
ATOM   1635  CD1 LEU A 204      25.469 -26.203  19.016  1.00 59.44           C  
ATOM   1636  CD2 LEU A 204      23.922 -26.578  20.969  1.00 59.44           C  
ATOM   1637  N   SER A 205      25.672 -23.328  24.250  1.00 50.03           N  
ATOM   1638  CA  SER A 205      26.656 -22.938  25.266  1.00 50.03           C  
ATOM   1639  C   SER A 205      28.031 -23.531  24.969  1.00 50.03           C  
ATOM   1640  CB  SER A 205      26.188 -23.391  26.656  1.00 50.03           C  
ATOM   1641  O   SER A 205      28.125 -24.625  24.391  1.00 50.03           O  
ATOM   1642  OG  SER A 205      27.297 -23.766  27.453  1.00 50.03           O  
ATOM   1643  N   THR A 206      29.125 -22.703  24.953  1.00 48.50           N  
ATOM   1644  CA  THR A 206      30.547 -23.047  24.797  1.00 48.50           C  
ATOM   1645  C   THR A 206      30.906 -24.234  25.672  1.00 48.50           C  
ATOM   1646  CB  THR A 206      31.438 -21.844  25.172  1.00 48.50           C  
ATOM   1647  O   THR A 206      31.859 -24.969  25.375  1.00 48.50           O  
ATOM   1648  CG2 THR A 206      31.234 -20.688  24.188  1.00 48.50           C  
ATOM   1649  OG1 THR A 206      31.125 -21.406  26.484  1.00 48.50           O  
ATOM   1650  N   SER A 207      30.094 -24.672  26.641  1.00 46.22           N  
ATOM   1651  CA  SER A 207      30.547 -25.750  27.500  1.00 46.22           C  
ATOM   1652  C   SER A 207      29.734 -27.016  27.281  1.00 46.22           C  
ATOM   1653  CB  SER A 207      30.469 -25.328  28.969  1.00 46.22           C  
ATOM   1654  O   SER A 207      30.078 -28.094  27.797  1.00 46.22           O  
ATOM   1655  OG  SER A 207      29.156 -24.875  29.297  1.00 46.22           O  
ATOM   1656  N   SER A 208      28.906 -27.078  26.250  1.00 39.62           N  
ATOM   1657  CA  SER A 208      28.141 -28.312  26.125  1.00 39.62           C  
ATOM   1658  C   SER A 208      28.469 -29.031  24.812  1.00 39.62           C  
ATOM   1659  CB  SER A 208      26.641 -28.047  26.203  1.00 39.62           C  
ATOM   1660  O   SER A 208      28.766 -28.375  23.797  1.00 39.62           O  
ATOM   1661  OG  SER A 208      26.281 -26.984  25.328  1.00 39.62           O  
ATOM   1662  N   THR A 209      29.172 -30.156  24.844  1.00 35.69           N  
ATOM   1663  CA  THR A 209      29.266 -31.250  23.875  1.00 35.69           C  
ATOM   1664  C   THR A 209      28.094 -31.203  22.891  1.00 35.69           C  
ATOM   1665  CB  THR A 209      29.312 -32.625  24.562  1.00 35.69           C  
ATOM   1666  O   THR A 209      26.969 -30.859  23.281  1.00 35.69           O  
ATOM   1667  CG2 THR A 209      30.656 -32.844  25.266  1.00 35.69           C  
ATOM   1668  OG1 THR A 209      28.266 -32.688  25.531  1.00 35.69           O  
ATOM   1669  N   PRO A 210      28.391 -30.984  21.516  1.00 40.84           N  
ATOM   1670  CA  PRO A 210      27.422 -30.938  20.406  1.00 40.84           C  
ATOM   1671  C   PRO A 210      26.359 -32.031  20.500  1.00 40.84           C  
ATOM   1672  CB  PRO A 210      28.297 -31.141  19.172  1.00 40.84           C  
ATOM   1673  O   PRO A 210      26.625 -33.188  20.203  1.00 40.84           O  
ATOM   1674  CG  PRO A 210      29.562 -31.734  19.688  1.00 40.84           C  
ATOM   1675  CD  PRO A 210      29.438 -31.891  21.172  1.00 40.84           C  
ATOM   1676  N   ASN A 211      25.906 -32.375  21.750  1.00 37.38           N  
ATOM   1677  CA  ASN A 211      24.750 -33.281  21.688  1.00 37.38           C  
ATOM   1678  C   ASN A 211      23.484 -32.500  21.328  1.00 37.38           C  
ATOM   1679  CB  ASN A 211      24.562 -34.000  23.031  1.00 37.38           C  
ATOM   1680  O   ASN A 211      23.219 -31.438  21.875  1.00 37.38           O  
ATOM   1681  CG  ASN A 211      25.234 -35.344  23.047  1.00 37.38           C  
ATOM   1682  ND2 ASN A 211      25.359 -35.938  24.234  1.00 37.38           N  
ATOM   1683  OD1 ASN A 211      25.672 -35.875  22.016  1.00 37.38           O  
ATOM   1684  N   ILE A 212      23.250 -32.156  20.047  1.00 39.34           N  
ATOM   1685  CA  ILE A 212      22.078 -31.859  19.234  1.00 39.34           C  
ATOM   1686  C   ILE A 212      20.859 -31.719  20.125  1.00 39.34           C  
ATOM   1687  CB  ILE A 212      21.844 -32.969  18.172  1.00 39.34           C  
ATOM   1688  O   ILE A 212      20.469 -32.656  20.828  1.00 39.34           O  
ATOM   1689  CG1 ILE A 212      23.047 -33.062  17.234  1.00 39.34           C  
ATOM   1690  CG2 ILE A 212      20.562 -32.688  17.375  1.00 39.34           C  
ATOM   1691  CD1 ILE A 212      22.984 -34.250  16.281  1.00 39.34           C  
ATOM   1692  N   LYS A 213      20.781 -30.812  21.062  1.00 44.91           N  
ATOM   1693  CA  LYS A 213      19.406 -30.594  21.516  1.00 44.91           C  
ATOM   1694  C   LYS A 213      18.438 -30.547  20.344  1.00 44.91           C  
ATOM   1695  CB  LYS A 213      19.328 -29.281  22.312  1.00 44.91           C  
ATOM   1696  O   LYS A 213      18.625 -29.781  19.391  1.00 44.91           O  
ATOM   1697  CG  LYS A 213      19.297 -29.484  23.828  1.00 44.91           C  
ATOM   1698  CD  LYS A 213      19.234 -28.141  24.562  1.00 44.91           C  
ATOM   1699  CE  LYS A 213      19.266 -28.344  26.062  1.00 44.91           C  
ATOM   1700  NZ  LYS A 213      19.188 -27.031  26.797  1.00 44.91           N  
ATOM   1701  N   PRO A 214      17.766 -31.641  19.953  1.00 44.00           N  
ATOM   1702  CA  PRO A 214      16.766 -31.703  18.891  1.00 44.00           C  
ATOM   1703  C   PRO A 214      15.641 -30.688  19.078  1.00 44.00           C  
ATOM   1704  CB  PRO A 214      16.234 -33.125  18.984  1.00 44.00           C  
ATOM   1705  O   PRO A 214      14.852 -30.453  18.172  1.00 44.00           O  
ATOM   1706  CG  PRO A 214      16.797 -33.656  20.266  1.00 44.00           C  
ATOM   1707  CD  PRO A 214      17.609 -32.594  20.906  1.00 44.00           C  
ATOM   1708  N   GLY A 215      15.953 -29.453  19.531  1.00 52.50           N  
ATOM   1709  CA  GLY A 215      14.797 -28.562  19.516  1.00 52.50           C  
ATOM   1710  C   GLY A 215      15.156 -27.125  19.219  1.00 52.50           C  
ATOM   1711  O   GLY A 215      14.328 -26.219  19.406  1.00 52.50           O  
ATOM   1712  N   ALA A 216      16.484 -26.734  18.828  1.00 56.81           N  
ATOM   1713  CA  ALA A 216      16.766 -25.328  18.547  1.00 56.81           C  
ATOM   1714  C   ALA A 216      16.156 -24.891  17.219  1.00 56.81           C  
ATOM   1715  CB  ALA A 216      18.266 -25.062  18.562  1.00 56.81           C  
ATOM   1716  O   ALA A 216      16.188 -25.656  16.250  1.00 56.81           O  
ATOM   1717  N   PRO A 217      15.258 -23.922  17.188  1.00 62.50           N  
ATOM   1718  CA  PRO A 217      14.672 -23.406  15.945  1.00 62.50           C  
ATOM   1719  C   PRO A 217      15.719 -23.078  14.891  1.00 62.50           C  
ATOM   1720  CB  PRO A 217      13.930 -22.141  16.406  1.00 62.50           C  
ATOM   1721  O   PRO A 217      16.828 -22.641  15.227  1.00 62.50           O  
ATOM   1722  CG  PRO A 217      14.539 -21.797  17.719  1.00 62.50           C  
ATOM   1723  CD  PRO A 217      15.219 -23.016  18.266  1.00 62.50           C  
ATOM   1724  N   PHE A 218      15.680 -23.703  13.711  1.00 75.12           N  
ATOM   1725  CA  PHE A 218      16.422 -23.234  12.547  1.00 75.12           C  
ATOM   1726  C   PHE A 218      16.016 -21.812  12.180  1.00 75.12           C  
ATOM   1727  CB  PHE A 218      16.203 -24.172  11.359  1.00 75.12           C  
ATOM   1728  O   PHE A 218      14.875 -21.562  11.812  1.00 75.12           O  
ATOM   1729  CG  PHE A 218      16.906 -23.734  10.102  1.00 75.12           C  
ATOM   1730  CD1 PHE A 218      16.203 -23.125   9.062  1.00 75.12           C  
ATOM   1731  CD2 PHE A 218      18.281 -23.906   9.953  1.00 75.12           C  
ATOM   1732  CE1 PHE A 218      16.844 -22.719   7.902  1.00 75.12           C  
ATOM   1733  CE2 PHE A 218      18.922 -23.500   8.789  1.00 75.12           C  
ATOM   1734  CZ  PHE A 218      18.203 -22.906   7.766  1.00 75.12           C  
ATOM   1735  N   LEU A 219      16.859 -20.859  12.477  1.00 84.69           N  
ATOM   1736  CA  LEU A 219      16.625 -19.469  12.102  1.00 84.69           C  
ATOM   1737  C   LEU A 219      17.219 -19.172  10.727  1.00 84.69           C  
ATOM   1738  CB  LEU A 219      17.234 -18.516  13.148  1.00 84.69           C  
ATOM   1739  O   LEU A 219      18.422 -19.359  10.508  1.00 84.69           O  
ATOM   1740  CG  LEU A 219      16.672 -17.094  13.172  1.00 84.69           C  
ATOM   1741  CD1 LEU A 219      16.500 -16.625  14.609  1.00 84.69           C  
ATOM   1742  CD2 LEU A 219      17.594 -16.156  12.406  1.00 84.69           C  
ATOM   1743  N   GLU A 220      16.375 -18.703   9.789  1.00 89.44           N  
ATOM   1744  CA  GLU A 220      16.797 -18.375   8.430  1.00 89.44           C  
ATOM   1745  C   GLU A 220      17.391 -16.984   8.359  1.00 89.44           C  
ATOM   1746  CB  GLU A 220      15.609 -18.484   7.461  1.00 89.44           C  
ATOM   1747  O   GLU A 220      18.438 -16.781   7.727  1.00 89.44           O  
ATOM   1748  CG  GLU A 220      15.172 -19.922   7.184  1.00 89.44           C  
ATOM   1749  CD  GLU A 220      14.000 -20.016   6.223  1.00 89.44           C  
ATOM   1750  OE1 GLU A 220      13.508 -21.141   5.977  1.00 89.44           O  
ATOM   1751  OE2 GLU A 220      13.578 -18.969   5.707  1.00 89.44           O  
ATOM   1752  N   THR A 221      16.719 -16.016   9.016  1.00 93.06           N  
ATOM   1753  CA  THR A 221      17.172 -14.625   8.953  1.00 93.06           C  
ATOM   1754  C   THR A 221      17.234 -14.008  10.344  1.00 93.06           C  
ATOM   1755  CB  THR A 221      16.234 -13.781   8.055  1.00 93.06           C  
ATOM   1756  O   THR A 221      16.281 -14.117  11.125  1.00 93.06           O  
ATOM   1757  CG2 THR A 221      16.719 -12.336   7.977  1.00 93.06           C  
ATOM   1758  OG1 THR A 221      16.219 -14.336   6.738  1.00 93.06           O  
ATOM   1759  N   LEU A 222      18.344 -13.414  10.633  1.00 92.31           N  
ATOM   1760  CA  LEU A 222      18.531 -12.617  11.844  1.00 92.31           C  
ATOM   1761  C   LEU A 222      18.891 -11.180  11.492  1.00 92.31           C  
ATOM   1762  CB  LEU A 222      19.609 -13.227  12.727  1.00 92.31           C  
ATOM   1763  O   LEU A 222      19.953 -10.922  10.930  1.00 92.31           O  
ATOM   1764  CG  LEU A 222      19.906 -12.492  14.031  1.00 92.31           C  
ATOM   1765  CD1 LEU A 222      18.672 -12.461  14.922  1.00 92.31           C  
ATOM   1766  CD2 LEU A 222      21.078 -13.156  14.766  1.00 92.31           C  
ATOM   1767  N   ASP A 223      18.000 -10.289  11.828  1.00 95.25           N  
ATOM   1768  CA  ASP A 223      18.203  -8.867  11.555  1.00 95.25           C  
ATOM   1769  C   ASP A 223      18.484  -8.094  12.836  1.00 95.25           C  
ATOM   1770  CB  ASP A 223      16.984  -8.281  10.836  1.00 95.25           C  
ATOM   1771  O   ASP A 223      17.578  -7.879  13.648  1.00 95.25           O  
ATOM   1772  CG  ASP A 223      17.203  -6.852  10.367  1.00 95.25           C  
ATOM   1773  OD1 ASP A 223      18.188  -6.211  10.805  1.00 95.25           O  
ATOM   1774  OD2 ASP A 223      16.391  -6.367   9.547  1.00 95.25           O  
ATOM   1775  N   LEU A 224      19.656  -7.535  12.984  1.00 92.50           N  
ATOM   1776  CA  LEU A 224      20.094  -6.773  14.148  1.00 92.50           C  
ATOM   1777  C   LEU A 224      20.484  -5.355  13.758  1.00 92.50           C  
ATOM   1778  CB  LEU A 224      21.266  -7.473  14.836  1.00 92.50           C  
ATOM   1779  O   LEU A 224      21.359  -4.754  14.375  1.00 92.50           O  
ATOM   1780  CG  LEU A 224      21.000  -8.891  15.352  1.00 92.50           C  
ATOM   1781  CD1 LEU A 224      22.281  -9.492  15.922  1.00 92.50           C  
ATOM   1782  CD2 LEU A 224      19.891  -8.883  16.406  1.00 92.50           C  
ATOM   1783  N   SER A 225      19.891  -4.855  12.766  1.00 92.75           N  
ATOM   1784  CA  SER A 225      20.250  -3.572  12.180  1.00 92.75           C  
ATOM   1785  C   SER A 225      20.000  -2.426  13.148  1.00 92.75           C  
ATOM   1786  CB  SER A 225      19.469  -3.340  10.883  1.00 92.75           C  
ATOM   1787  O   SER A 225      19.125  -2.523  14.016  1.00 92.75           O  
ATOM   1788  OG  SER A 225      19.766  -4.336   9.922  1.00 92.75           O  
ATOM   1789  N   TYR A 226      20.844  -1.432  13.086  1.00 91.38           N  
ATOM   1790  CA  TYR A 226      20.734  -0.144  13.766  1.00 91.38           C  
ATOM   1791  C   TYR A 226      20.828  -0.312  15.281  1.00 91.38           C  
ATOM   1792  CB  TYR A 226      19.406   0.535  13.398  1.00 91.38           C  
ATOM   1793  O   TYR A 226      20.125   0.374  16.031  1.00 91.38           O  
ATOM   1794  CG  TYR A 226      19.297   0.911  11.938  1.00 91.38           C  
ATOM   1795  CD1 TYR A 226      20.016   1.993  11.422  1.00 91.38           C  
ATOM   1796  CD2 TYR A 226      18.500   0.185  11.070  1.00 91.38           C  
ATOM   1797  CE1 TYR A 226      19.922   2.344  10.086  1.00 91.38           C  
ATOM   1798  CE2 TYR A 226      18.391   0.527   9.727  1.00 91.38           C  
ATOM   1799  OH  TYR A 226      19.016   1.948   7.910  1.00 91.38           O  
ATOM   1800  CZ  TYR A 226      19.109   1.605   9.242  1.00 91.38           C  
ATOM   1801  N   ASN A 227      21.500  -1.308  15.758  1.00 90.06           N  
ATOM   1802  CA  ASN A 227      21.938  -1.371  17.156  1.00 90.06           C  
ATOM   1803  C   ASN A 227      23.234  -0.590  17.375  1.00 90.06           C  
ATOM   1804  CB  ASN A 227      22.109  -2.824  17.594  1.00 90.06           C  
ATOM   1805  O   ASN A 227      24.328  -1.107  17.125  1.00 90.06           O  
ATOM   1806  CG  ASN A 227      20.797  -3.518  17.859  1.00 90.06           C  
ATOM   1807  ND2 ASN A 227      20.344  -4.336  16.906  1.00 90.06           N  
ATOM   1808  OD1 ASN A 227      20.172  -3.320  18.906  1.00 90.06           O  
ATOM   1809  N   LEU A 228      23.109   0.631  17.750  1.00 88.00           N  
ATOM   1810  CA  LEU A 228      24.172   1.634  17.719  1.00 88.00           C  
ATOM   1811  C   LEU A 228      25.219   1.354  18.766  1.00 88.00           C  
ATOM   1812  CB  LEU A 228      23.578   3.035  17.906  1.00 88.00           C  
ATOM   1813  O   LEU A 228      26.359   1.816  18.656  1.00 88.00           O  
ATOM   1814  CG  LEU A 228      22.578   3.510  16.859  1.00 88.00           C  
ATOM   1815  CD1 LEU A 228      22.016   4.879  17.234  1.00 88.00           C  
ATOM   1816  CD2 LEU A 228      23.234   3.555  15.477  1.00 88.00           C  
ATOM   1817  N   GLN A 229      24.828   0.578  19.828  1.00 87.12           N  
ATOM   1818  CA  GLN A 229      25.766   0.304  20.906  1.00 87.12           C  
ATOM   1819  C   GLN A 229      26.516  -1.006  20.672  1.00 87.12           C  
ATOM   1820  CB  GLN A 229      25.047   0.256  22.250  1.00 87.12           C  
ATOM   1821  O   GLN A 229      27.375  -1.388  21.469  1.00 87.12           O  
ATOM   1822  CG  GLN A 229      24.328   1.553  22.609  1.00 87.12           C  
ATOM   1823  CD  GLN A 229      25.281   2.719  22.781  1.00 87.12           C  
ATOM   1824  NE2 GLN A 229      24.875   3.895  22.312  1.00 87.12           N  
ATOM   1825  OE1 GLN A 229      26.391   2.564  23.328  1.00 87.12           O  
ATOM   1826  N   LEU A 230      26.016  -1.761  19.672  1.00 86.50           N  
ATOM   1827  CA  LEU A 230      26.656  -3.006  19.281  1.00 86.50           C  
ATOM   1828  C   LEU A 230      27.906  -2.730  18.453  1.00 86.50           C  
ATOM   1829  CB  LEU A 230      25.703  -3.893  18.484  1.00 86.50           C  
ATOM   1830  O   LEU A 230      27.812  -2.398  17.266  1.00 86.50           O  
ATOM   1831  CG  LEU A 230      26.203  -5.285  18.109  1.00 86.50           C  
ATOM   1832  CD1 LEU A 230      26.500  -6.098  19.375  1.00 86.50           C  
ATOM   1833  CD2 LEU A 230      25.203  -6.008  17.234  1.00 86.50           C  
ATOM   1834  N   LYS A 231      29.109  -2.762  19.109  1.00 78.56           N  
ATOM   1835  CA  LYS A 231      30.312  -2.289  18.453  1.00 78.56           C  
ATOM   1836  C   LYS A 231      31.250  -3.451  18.109  1.00 78.56           C  
ATOM   1837  CB  LYS A 231      31.047  -1.278  19.344  1.00 78.56           C  
ATOM   1838  O   LYS A 231      32.062  -3.352  17.203  1.00 78.56           O  
ATOM   1839  CG  LYS A 231      30.297   0.034  19.531  1.00 78.56           C  
ATOM   1840  CD  LYS A 231      31.125   1.036  20.328  1.00 78.56           C  
ATOM   1841  CE  LYS A 231      30.375   2.350  20.516  1.00 78.56           C  
ATOM   1842  NZ  LYS A 231      31.172   3.338  21.297  1.00 78.56           N  
ATOM   1843  N   GLN A 232      31.141  -4.551  18.812  1.00 74.75           N  
ATOM   1844  CA  GLN A 232      32.062  -5.641  18.531  1.00 74.75           C  
ATOM   1845  C   GLN A 232      31.391  -6.996  18.688  1.00 74.75           C  
ATOM   1846  CB  GLN A 232      33.281  -5.559  19.469  1.00 74.75           C  
ATOM   1847  O   GLN A 232      30.391  -7.129  19.406  1.00 74.75           O  
ATOM   1848  CG  GLN A 232      34.125  -4.309  19.266  1.00 74.75           C  
ATOM   1849  CD  GLN A 232      35.250  -4.195  20.281  1.00 74.75           C  
ATOM   1850  NE2 GLN A 232      36.094  -3.172  20.125  1.00 74.75           N  
ATOM   1851  OE1 GLN A 232      35.375  -5.016  21.188  1.00 74.75           O  
ATOM   1852  N   ALA A 233      31.875  -7.965  17.750  1.00 68.94           N  
ATOM   1853  CA  ALA A 233      31.500  -9.367  17.906  1.00 68.94           C  
ATOM   1854  C   ALA A 233      32.625 -10.172  18.547  1.00 68.94           C  
ATOM   1855  CB  ALA A 233      31.125  -9.969  16.562  1.00 68.94           C  
ATOM   1856  O   ALA A 233      33.781 -10.078  18.109  1.00 68.94           O  
ATOM   1857  N   GLY A 234      32.562 -10.617  19.859  1.00 67.19           N  
ATOM   1858  CA  GLY A 234      33.531 -11.484  20.500  1.00 67.19           C  
ATOM   1859  C   GLY A 234      33.719 -12.820  19.812  1.00 67.19           C  
ATOM   1860  O   GLY A 234      32.969 -13.125  18.859  1.00 67.19           O  
ATOM   1861  N   VAL A 235      34.781 -13.648  20.125  1.00 64.94           N  
ATOM   1862  CA  VAL A 235      35.062 -14.977  19.594  1.00 64.94           C  
ATOM   1863  C   VAL A 235      33.938 -15.938  19.953  1.00 64.94           C  
ATOM   1864  CB  VAL A 235      36.406 -15.523  20.109  1.00 64.94           C  
ATOM   1865  O   VAL A 235      33.562 -16.047  21.125  1.00 64.94           O  
ATOM   1866  CG1 VAL A 235      36.719 -16.906  19.531  1.00 64.94           C  
ATOM   1867  CG2 VAL A 235      37.562 -14.555  19.781  1.00 64.94           C  
ATOM   1868  N   ARG A 236      33.250 -16.531  18.906  1.00 68.94           N  
ATOM   1869  CA  ARG A 236      32.250 -17.594  19.016  1.00 68.94           C  
ATOM   1870  C   ARG A 236      30.953 -17.062  19.609  1.00 68.94           C  
ATOM   1871  CB  ARG A 236      32.781 -18.750  19.875  1.00 68.94           C  
ATOM   1872  O   ARG A 236      30.203 -17.812  20.266  1.00 68.94           O  
ATOM   1873  CG  ARG A 236      33.938 -19.516  19.234  1.00 68.94           C  
ATOM   1874  CD  ARG A 236      34.312 -20.750  20.047  1.00 68.94           C  
ATOM   1875  NE  ARG A 236      35.312 -21.547  19.359  1.00 68.94           N  
ATOM   1876  NH1 ARG A 236      35.375 -23.203  20.953  1.00 68.94           N  
ATOM   1877  NH2 ARG A 236      36.719 -23.344  19.109  1.00 68.94           N  
ATOM   1878  CZ  ARG A 236      35.812 -22.703  19.812  1.00 68.94           C  
ATOM   1879  N   ASP A 237      30.750 -15.789  19.688  1.00 74.06           N  
ATOM   1880  CA  ASP A 237      29.531 -15.203  20.234  1.00 74.06           C  
ATOM   1881  C   ASP A 237      28.297 -15.758  19.516  1.00 74.06           C  
ATOM   1882  CB  ASP A 237      29.578 -13.680  20.109  1.00 74.06           C  
ATOM   1883  O   ASP A 237      27.203 -15.766  20.094  1.00 74.06           O  
ATOM   1884  CG  ASP A 237      30.438 -13.023  21.172  1.00 74.06           C  
ATOM   1885  OD1 ASP A 237      30.812 -13.703  22.156  1.00 74.06           O  
ATOM   1886  OD2 ASP A 237      30.734 -11.820  21.031  1.00 74.06           O  
ATOM   1887  N   LEU A 238      28.438 -16.125  18.375  1.00 74.12           N  
ATOM   1888  CA  LEU A 238      27.297 -16.641  17.625  1.00 74.12           C  
ATOM   1889  C   LEU A 238      27.453 -18.141  17.344  1.00 74.12           C  
ATOM   1890  CB  LEU A 238      27.156 -15.883  16.297  1.00 74.12           C  
ATOM   1891  O   LEU A 238      26.828 -18.672  16.438  1.00 74.12           O  
ATOM   1892  CG  LEU A 238      26.844 -14.391  16.406  1.00 74.12           C  
ATOM   1893  CD1 LEU A 238      26.891 -13.734  15.031  1.00 74.12           C  
ATOM   1894  CD2 LEU A 238      25.469 -14.180  17.047  1.00 74.12           C  
ATOM   1895  N   TYR A 239      28.312 -18.812  18.094  1.00 73.31           N  
ATOM   1896  CA  TYR A 239      28.562 -20.234  17.953  1.00 73.31           C  
ATOM   1897  C   TYR A 239      27.281 -21.047  18.172  1.00 73.31           C  
ATOM   1898  CB  TYR A 239      29.641 -20.688  18.953  1.00 73.31           C  
ATOM   1899  O   TYR A 239      26.562 -20.812  19.141  1.00 73.31           O  
ATOM   1900  CG  TYR A 239      30.047 -22.141  18.797  1.00 73.31           C  
ATOM   1901  CD1 TYR A 239      29.562 -23.109  19.672  1.00 73.31           C  
ATOM   1902  CD2 TYR A 239      30.906 -22.531  17.781  1.00 73.31           C  
ATOM   1903  CE1 TYR A 239      29.938 -24.453  19.531  1.00 73.31           C  
ATOM   1904  CE2 TYR A 239      31.281 -23.859  17.625  1.00 73.31           C  
ATOM   1905  OH  TYR A 239      31.172 -26.125  18.359  1.00 73.31           O  
ATOM   1906  CZ  TYR A 239      30.797 -24.812  18.500  1.00 73.31           C  
ATOM   1907  N   GLY A 240      27.031 -21.969  17.188  1.00 68.56           N  
ATOM   1908  CA  GLY A 240      25.875 -22.844  17.297  1.00 68.56           C  
ATOM   1909  C   GLY A 240      24.703 -22.406  16.438  1.00 68.56           C  
ATOM   1910  O   GLY A 240      23.766 -23.172  16.234  1.00 68.56           O  
ATOM   1911  N   LEU A 241      24.734 -21.109  15.984  1.00 74.56           N  
ATOM   1912  CA  LEU A 241      23.625 -20.609  15.180  1.00 74.56           C  
ATOM   1913  C   LEU A 241      23.797 -20.984  13.711  1.00 74.56           C  
ATOM   1914  CB  LEU A 241      23.516 -19.078  15.320  1.00 74.56           C  
ATOM   1915  O   LEU A 241      24.859 -20.750  13.125  1.00 74.56           O  
ATOM   1916  CG  LEU A 241      22.844 -18.562  16.594  1.00 74.56           C  
ATOM   1917  CD1 LEU A 241      23.141 -17.078  16.781  1.00 74.56           C  
ATOM   1918  CD2 LEU A 241      21.344 -18.812  16.531  1.00 74.56           C  
ATOM   1919  N   THR A 242      22.891 -21.734  13.219  1.00 74.19           N  
ATOM   1920  CA  THR A 242      22.844 -21.953  11.781  1.00 74.19           C  
ATOM   1921  C   THR A 242      21.953 -20.922  11.102  1.00 74.19           C  
ATOM   1922  CB  THR A 242      22.344 -23.375  11.445  1.00 74.19           C  
ATOM   1923  O   THR A 242      20.734 -20.969  11.250  1.00 74.19           O  
ATOM   1924  CG2 THR A 242      23.297 -24.438  11.961  1.00 74.19           C  
ATOM   1925  OG1 THR A 242      21.062 -23.578  12.055  1.00 74.19           O  
ATOM   1926  N   LEU A 243      22.547 -19.953  10.367  1.00 83.06           N  
ATOM   1927  CA  LEU A 243      21.781 -18.844   9.781  1.00 83.06           C  
ATOM   1928  C   LEU A 243      21.984 -18.781   8.273  1.00 83.06           C  
ATOM   1929  CB  LEU A 243      22.203 -17.516  10.414  1.00 83.06           C  
ATOM   1930  O   LEU A 243      23.109 -18.938   7.785  1.00 83.06           O  
ATOM   1931  CG  LEU A 243      21.766 -17.281  11.859  1.00 83.06           C  
ATOM   1932  CD1 LEU A 243      22.562 -16.141  12.484  1.00 83.06           C  
ATOM   1933  CD2 LEU A 243      20.266 -16.984  11.922  1.00 83.06           C  
ATOM   1934  N   HIS A 244      20.891 -18.516   7.621  1.00 87.25           N  
ATOM   1935  CA  HIS A 244      20.969 -18.281   6.184  1.00 87.25           C  
ATOM   1936  C   HIS A 244      21.328 -16.828   5.883  1.00 87.25           C  
ATOM   1937  CB  HIS A 244      19.656 -18.656   5.508  1.00 87.25           C  
ATOM   1938  O   HIS A 244      22.156 -16.562   5.004  1.00 87.25           O  
ATOM   1939  CG  HIS A 244      19.672 -18.500   4.020  1.00 87.25           C  
ATOM   1940  CD2 HIS A 244      19.234 -17.500   3.225  1.00 87.25           C  
ATOM   1941  ND1 HIS A 244      20.203 -19.453   3.180  1.00 87.25           N  
ATOM   1942  CE1 HIS A 244      20.094 -19.047   1.927  1.00 87.25           C  
ATOM   1943  NE2 HIS A 244      19.500 -17.859   1.928  1.00 87.25           N  
ATOM   1944  N   SER A 245      20.734 -15.891   6.656  1.00 91.88           N  
ATOM   1945  CA  SER A 245      20.906 -14.461   6.398  1.00 91.88           C  
ATOM   1946  C   SER A 245      21.156 -13.695   7.691  1.00 91.88           C  
ATOM   1947  CB  SER A 245      19.688 -13.883   5.680  1.00 91.88           C  
ATOM   1948  O   SER A 245      20.422 -13.859   8.672  1.00 91.88           O  
ATOM   1949  OG  SER A 245      19.906 -12.531   5.332  1.00 91.88           O  
ATOM   1950  N   LEU A 246      22.172 -12.883   7.656  1.00 90.56           N  
ATOM   1951  CA  LEU A 246      22.484 -11.977   8.750  1.00 90.56           C  
ATOM   1952  C   LEU A 246      22.531 -10.531   8.266  1.00 90.56           C  
ATOM   1953  CB  LEU A 246      23.828 -12.352   9.398  1.00 90.56           C  
ATOM   1954  O   LEU A 246      23.297 -10.203   7.359  1.00 90.56           O  
ATOM   1955  CG  LEU A 246      24.297 -11.453  10.539  1.00 90.56           C  
ATOM   1956  CD1 LEU A 246      23.312 -11.516  11.703  1.00 90.56           C  
ATOM   1957  CD2 LEU A 246      25.688 -11.859  10.992  1.00 90.56           C  
ATOM   1958  N   ILE A 247      21.672  -9.695   8.898  1.00 94.00           N  
ATOM   1959  CA  ILE A 247      21.609  -8.289   8.516  1.00 94.00           C  
ATOM   1960  C   ILE A 247      22.062  -7.414   9.680  1.00 94.00           C  
ATOM   1961  CB  ILE A 247      20.172  -7.895   8.078  1.00 94.00           C  
ATOM   1962  O   ILE A 247      21.422  -7.402  10.742  1.00 94.00           O  
ATOM   1963  CG1 ILE A 247      19.672  -8.844   6.984  1.00 94.00           C  
ATOM   1964  CG2 ILE A 247      20.141  -6.441   7.602  1.00 94.00           C  
ATOM   1965  CD1 ILE A 247      18.203  -8.664   6.641  1.00 94.00           C  
ATOM   1966  N   LEU A 248      23.062  -6.586   9.445  1.00 92.19           N  
ATOM   1967  CA  LEU A 248      23.641  -5.723  10.469  1.00 92.19           C  
ATOM   1968  C   LEU A 248      23.734  -4.281   9.977  1.00 92.19           C  
ATOM   1969  CB  LEU A 248      25.031  -6.227  10.867  1.00 92.19           C  
ATOM   1970  O   LEU A 248      24.672  -3.561  10.320  1.00 92.19           O  
ATOM   1971  CG  LEU A 248      25.078  -7.578  11.586  1.00 92.19           C  
ATOM   1972  CD1 LEU A 248      26.516  -8.086  11.656  1.00 92.19           C  
ATOM   1973  CD2 LEU A 248      24.484  -7.465  12.977  1.00 92.19           C  
ATOM   1974  N   ASP A 249      22.844  -3.875   9.188  1.00 94.00           N  
ATOM   1975  CA  ASP A 249      22.859  -2.543   8.586  1.00 94.00           C  
ATOM   1976  C   ASP A 249      22.859  -1.460   9.664  1.00 94.00           C  
ATOM   1977  CB  ASP A 249      21.656  -2.355   7.652  1.00 94.00           C  
ATOM   1978  O   ASP A 249      22.188  -1.589  10.680  1.00 94.00           O  
ATOM   1979  CG  ASP A 249      21.688  -3.289   6.457  1.00 94.00           C  
ATOM   1980  OD1 ASP A 249      22.719  -3.947   6.223  1.00 94.00           O  
ATOM   1981  OD2 ASP A 249      20.672  -3.361   5.738  1.00 94.00           O  
ATOM   1982  N   GLY A 250      23.656  -0.406   9.375  1.00 91.56           N  
ATOM   1983  CA  GLY A 250      23.656   0.761  10.242  1.00 91.56           C  
ATOM   1984  C   GLY A 250      24.234   0.486  11.617  1.00 91.56           C  
ATOM   1985  O   GLY A 250      24.094   1.297  12.531  1.00 91.56           O  
ATOM   1986  N   THR A 251      24.750  -0.741  11.922  1.00 89.00           N  
ATOM   1987  CA  THR A 251      25.391  -1.090  13.188  1.00 89.00           C  
ATOM   1988  C   THR A 251      26.906  -0.877  13.109  1.00 89.00           C  
ATOM   1989  CB  THR A 251      25.094  -2.549  13.578  1.00 89.00           C  
ATOM   1990  O   THR A 251      27.578  -1.489  12.281  1.00 89.00           O  
ATOM   1991  CG2 THR A 251      23.609  -2.754  13.852  1.00 89.00           C  
ATOM   1992  OG1 THR A 251      25.500  -3.416  12.508  1.00 89.00           O  
ATOM   1993  N   PRO A 252      27.438   0.070  13.867  1.00 84.56           N  
ATOM   1994  CA  PRO A 252      28.859   0.413  13.742  1.00 84.56           C  
ATOM   1995  C   PRO A 252      29.781  -0.756  14.078  1.00 84.56           C  
ATOM   1996  CB  PRO A 252      29.031   1.557  14.742  1.00 84.56           C  
ATOM   1997  O   PRO A 252      30.156  -0.936  15.234  1.00 84.56           O  
ATOM   1998  CG  PRO A 252      27.953   1.353  15.750  1.00 84.56           C  
ATOM   1999  CD  PRO A 252      26.828   0.605  15.102  1.00 84.56           C  
ATOM   2000  N   LEU A 253      29.875  -1.816  13.219  1.00 73.06           N  
ATOM   2001  CA  LEU A 253      30.797  -2.906  13.508  1.00 73.06           C  
ATOM   2002  C   LEU A 253      32.125  -2.691  12.789  1.00 73.06           C  
ATOM   2003  CB  LEU A 253      30.203  -4.250  13.086  1.00 73.06           C  
ATOM   2004  O   LEU A 253      32.156  -2.125  11.695  1.00 73.06           O  
ATOM   2005  CG  LEU A 253      29.000  -4.734  13.906  1.00 73.06           C  
ATOM   2006  CD1 LEU A 253      28.250  -5.820  13.141  1.00 73.06           C  
ATOM   2007  CD2 LEU A 253      29.453  -5.250  15.266  1.00 73.06           C  
ATOM   2008  N   LYS A 254      33.344  -3.000  13.516  1.00 68.88           N  
ATOM   2009  CA  LYS A 254      34.562  -3.191  12.781  1.00 68.88           C  
ATOM   2010  C   LYS A 254      34.594  -4.531  12.047  1.00 68.88           C  
ATOM   2011  CB  LYS A 254      35.781  -3.107  13.719  1.00 68.88           C  
ATOM   2012  O   LYS A 254      34.188  -5.555  12.609  1.00 68.88           O  
ATOM   2013  CG  LYS A 254      36.094  -1.698  14.195  1.00 68.88           C  
ATOM   2014  CD  LYS A 254      37.375  -1.661  15.023  1.00 68.88           C  
ATOM   2015  CE  LYS A 254      37.656  -0.267  15.570  1.00 68.88           C  
ATOM   2016  NZ  LYS A 254      38.906  -0.226  16.391  1.00 68.88           N  
ATOM   2017  N   ALA A 255      34.156  -4.789  10.750  1.00 54.31           N  
ATOM   2018  CA  ALA A 255      33.969  -5.934   9.867  1.00 54.31           C  
ATOM   2019  C   ALA A 255      34.812  -7.121  10.328  1.00 54.31           C  
ATOM   2020  CB  ALA A 255      34.344  -5.559   8.430  1.00 54.31           C  
ATOM   2021  O   ALA A 255      34.375  -8.266  10.266  1.00 54.31           O  
ATOM   2022  N   LEU A 256      36.188  -6.918  10.867  1.00 52.62           N  
ATOM   2023  CA  LEU A 256      37.094  -8.008  11.258  1.00 52.62           C  
ATOM   2024  C   LEU A 256      36.531  -8.758  12.461  1.00 52.62           C  
ATOM   2025  CB  LEU A 256      38.500  -7.469  11.578  1.00 52.62           C  
ATOM   2026  O   LEU A 256      36.812  -9.945  12.633  1.00 52.62           O  
ATOM   2027  CG  LEU A 256      39.625  -8.492  11.555  1.00 52.62           C  
ATOM   2028  CD1 LEU A 256      40.125  -8.703  10.125  1.00 52.62           C  
ATOM   2029  CD2 LEU A 256      40.781  -8.031  12.453  1.00 52.62           C  
ATOM   2030  N   ASP A 257      35.312  -8.422  12.922  1.00 59.41           N  
ATOM   2031  CA  ASP A 257      34.844  -8.984  14.188  1.00 59.41           C  
ATOM   2032  C   ASP A 257      33.938 -10.188  13.961  1.00 59.41           C  
ATOM   2033  CB  ASP A 257      34.125  -7.918  15.008  1.00 59.41           C  
ATOM   2034  O   ASP A 257      33.781 -11.016  14.859  1.00 59.41           O  
ATOM   2035  CG  ASP A 257      35.062  -7.047  15.828  1.00 59.41           C  
ATOM   2036  OD1 ASP A 257      36.250  -7.391  15.953  1.00 59.41           O  
ATOM   2037  OD2 ASP A 257      34.594  -6.012  16.359  1.00 59.41           O  
ATOM   2038  N   LEU A 258      33.531 -10.586  12.648  1.00 65.81           N  
ATOM   2039  CA  LEU A 258      32.531 -11.656  12.539  1.00 65.81           C  
ATOM   2040  C   LEU A 258      33.219 -12.984  12.188  1.00 65.81           C  
ATOM   2041  CB  LEU A 258      31.484 -11.312  11.492  1.00 65.81           C  
ATOM   2042  O   LEU A 258      32.625 -14.047  12.336  1.00 65.81           O  
ATOM   2043  CG  LEU A 258      30.500 -10.203  11.852  1.00 65.81           C  
ATOM   2044  CD1 LEU A 258      29.750  -9.727  10.617  1.00 65.81           C  
ATOM   2045  CD2 LEU A 258      29.531 -10.672  12.930  1.00 65.81           C  
ATOM   2046  N   THR A 259      34.500 -12.945  11.672  1.00 62.62           N  
ATOM   2047  CA  THR A 259      35.156 -14.148  11.195  1.00 62.62           C  
ATOM   2048  C   THR A 259      35.344 -15.141  12.336  1.00 62.62           C  
ATOM   2049  CB  THR A 259      36.531 -13.820  10.562  1.00 62.62           C  
ATOM   2050  O   THR A 259      35.219 -16.359  12.133  1.00 62.62           O  
ATOM   2051  CG2 THR A 259      36.750 -14.633   9.289  1.00 62.62           C  
ATOM   2052  OG1 THR A 259      36.562 -12.422  10.227  1.00 62.62           O  
ATOM   2053  N   ASP A 260      35.500 -14.656  13.508  1.00 64.81           N  
ATOM   2054  CA  ASP A 260      35.750 -15.523  14.648  1.00 64.81           C  
ATOM   2055  C   ASP A 260      34.469 -15.828  15.414  1.00 64.81           C  
ATOM   2056  CB  ASP A 260      36.781 -14.891  15.586  1.00 64.81           C  
ATOM   2057  O   ASP A 260      34.531 -16.375  16.516  1.00 64.81           O  
ATOM   2058  CG  ASP A 260      38.188 -14.789  14.969  1.00 64.81           C  
ATOM   2059  OD1 ASP A 260      38.531 -15.664  14.148  1.00 64.81           O  
ATOM   2060  OD2 ASP A 260      38.906 -13.836  15.305  1.00 64.81           O  
ATOM   2061  N   SER A 261      33.250 -15.430  14.836  1.00 67.75           N  
ATOM   2062  CA  SER A 261      32.000 -15.508  15.609  1.00 67.75           C  
ATOM   2063  C   SER A 261      31.484 -16.938  15.656  1.00 67.75           C  
ATOM   2064  CB  SER A 261      30.953 -14.578  15.023  1.00 67.75           C  
ATOM   2065  O   SER A 261      30.672 -17.281  16.516  1.00 67.75           O  
ATOM   2066  OG  SER A 261      30.734 -14.867  13.656  1.00 67.75           O  
ATOM   2067  N   GLY A 262      32.031 -17.875  14.750  1.00 69.94           N  
ATOM   2068  CA  GLY A 262      31.578 -19.250  14.781  1.00 69.94           C  
ATOM   2069  C   GLY A 262      30.328 -19.484  13.953  1.00 69.94           C  
ATOM   2070  O   GLY A 262      29.641 -20.500  14.133  1.00 69.94           O  
ATOM   2071  N   LEU A 263      29.859 -18.578  13.008  1.00 74.06           N  
ATOM   2072  CA  LEU A 263      28.656 -18.734  12.203  1.00 74.06           C  
ATOM   2073  C   LEU A 263      28.844 -19.812  11.148  1.00 74.06           C  
ATOM   2074  CB  LEU A 263      28.281 -17.406  11.531  1.00 74.06           C  
ATOM   2075  O   LEU A 263      29.875 -19.844  10.469  1.00 74.06           O  
ATOM   2076  CG  LEU A 263      27.719 -16.312  12.445  1.00 74.06           C  
ATOM   2077  CD1 LEU A 263      27.734 -14.969  11.734  1.00 74.06           C  
ATOM   2078  CD2 LEU A 263      26.297 -16.672  12.875  1.00 74.06           C  
ATOM   2079  N   LEU A 264      27.906 -20.781  11.125  1.00 72.06           N  
ATOM   2080  CA  LEU A 264      27.938 -21.844  10.125  1.00 72.06           C  
ATOM   2081  C   LEU A 264      26.859 -21.641   9.070  1.00 72.06           C  
ATOM   2082  CB  LEU A 264      27.781 -23.219  10.781  1.00 72.06           C  
ATOM   2083  O   LEU A 264      25.797 -21.062   9.367  1.00 72.06           O  
ATOM   2084  CG  LEU A 264      28.875 -23.625  11.773  1.00 72.06           C  
ATOM   2085  CD1 LEU A 264      28.438 -24.859  12.547  1.00 72.06           C  
ATOM   2086  CD2 LEU A 264      30.188 -23.875  11.039  1.00 72.06           C  
ATOM   2087  N   HIS A 265      27.031 -21.797   7.734  1.00 78.56           N  
ATOM   2088  CA  HIS A 265      26.078 -21.922   6.629  1.00 78.56           C  
ATOM   2089  C   HIS A 265      25.531 -20.562   6.223  1.00 78.56           C  
ATOM   2090  CB  HIS A 265      24.938 -22.875   7.004  1.00 78.56           C  
ATOM   2091  O   HIS A 265      24.359 -20.453   5.824  1.00 78.56           O  
ATOM   2092  CG  HIS A 265      25.375 -24.297   7.184  1.00 78.56           C  
ATOM   2093  CD2 HIS A 265      25.594 -25.266   6.281  1.00 78.56           C  
ATOM   2094  ND1 HIS A 265      25.609 -24.844   8.422  1.00 78.56           N  
ATOM   2095  CE1 HIS A 265      25.969 -26.109   8.273  1.00 78.56           C  
ATOM   2096  NE2 HIS A 265      25.969 -26.391   6.984  1.00 78.56           N  
ATOM   2097  N   LEU A 266      26.203 -19.453   6.441  1.00 85.06           N  
ATOM   2098  CA  LEU A 266      25.750 -18.109   6.086  1.00 85.06           C  
ATOM   2099  C   LEU A 266      25.750 -17.938   4.570  1.00 85.06           C  
ATOM   2100  CB  LEU A 266      26.641 -17.062   6.738  1.00 85.06           C  
ATOM   2101  O   LEU A 266      26.781 -18.062   3.922  1.00 85.06           O  
ATOM   2102  CG  LEU A 266      26.109 -15.625   6.719  1.00 85.06           C  
ATOM   2103  CD1 LEU A 266      24.922 -15.484   7.648  1.00 85.06           C  
ATOM   2104  CD2 LEU A 266      27.219 -14.641   7.105  1.00 85.06           C  
ATOM   2105  N   HIS A 267      24.594 -17.562   3.955  1.00 90.00           N  
ATOM   2106  CA  HIS A 267      24.438 -17.391   2.516  1.00 90.00           C  
ATOM   2107  C   HIS A 267      24.312 -15.914   2.156  1.00 90.00           C  
ATOM   2108  CB  HIS A 267      23.219 -18.156   2.004  1.00 90.00           C  
ATOM   2109  O   HIS A 267      24.703 -15.492   1.066  1.00 90.00           O  
ATOM   2110  CG  HIS A 267      23.438 -19.641   1.964  1.00 90.00           C  
ATOM   2111  CD2 HIS A 267      24.375 -20.422   2.549  1.00 90.00           C  
ATOM   2112  ND1 HIS A 267      22.609 -20.484   1.251  1.00 90.00           N  
ATOM   2113  CE1 HIS A 267      23.031 -21.734   1.400  1.00 90.00           C  
ATOM   2114  NE2 HIS A 267      24.109 -21.719   2.184  1.00 90.00           N  
ATOM   2115  N   PHE A 268      23.719 -15.117   3.068  1.00 92.25           N  
ATOM   2116  CA  PHE A 268      23.500 -13.695   2.822  1.00 92.25           C  
ATOM   2117  C   PHE A 268      23.984 -12.859   4.004  1.00 92.25           C  
ATOM   2118  CB  PHE A 268      22.016 -13.422   2.557  1.00 92.25           C  
ATOM   2119  O   PHE A 268      23.594 -13.109   5.145  1.00 92.25           O  
ATOM   2120  CG  PHE A 268      21.688 -11.969   2.371  1.00 92.25           C  
ATOM   2121  CD1 PHE A 268      21.094 -11.242   3.391  1.00 92.25           C  
ATOM   2122  CD2 PHE A 268      21.984 -11.328   1.174  1.00 92.25           C  
ATOM   2123  CE1 PHE A 268      20.781  -9.891   3.221  1.00 92.25           C  
ATOM   2124  CE2 PHE A 268      21.672  -9.977   0.996  1.00 92.25           C  
ATOM   2125  CZ  PHE A 268      21.078  -9.266   2.020  1.00 92.25           C  
ATOM   2126  N   LEU A 269      24.797 -11.867   3.697  1.00 90.94           N  
ATOM   2127  CA  LEU A 269      25.312 -10.938   4.695  1.00 90.94           C  
ATOM   2128  C   LEU A 269      25.141  -9.492   4.234  1.00 90.94           C  
ATOM   2129  CB  LEU A 269      26.797 -11.219   4.988  1.00 90.94           C  
ATOM   2130  O   LEU A 269      25.609  -9.125   3.152  1.00 90.94           O  
ATOM   2131  CG  LEU A 269      27.484 -10.273   5.980  1.00 90.94           C  
ATOM   2132  CD1 LEU A 269      26.812 -10.367   7.348  1.00 90.94           C  
ATOM   2133  CD2 LEU A 269      28.969 -10.602   6.086  1.00 90.94           C  
ATOM   2134  N   SER A 270      24.469  -8.680   5.074  1.00 93.81           N  
ATOM   2135  CA  SER A 270      24.312  -7.258   4.789  1.00 93.81           C  
ATOM   2136  C   SER A 270      24.969  -6.402   5.859  1.00 93.81           C  
ATOM   2137  CB  SER A 270      22.828  -6.895   4.672  1.00 93.81           C  
ATOM   2138  O   SER A 270      24.641  -6.508   7.043  1.00 93.81           O  
ATOM   2139  OG  SER A 270      22.672  -5.508   4.422  1.00 93.81           O  
ATOM   2140  N   LEU A 271      25.812  -5.547   5.422  1.00 91.88           N  
ATOM   2141  CA  LEU A 271      26.547  -4.621   6.285  1.00 91.88           C  
ATOM   2142  C   LEU A 271      26.438  -3.193   5.758  1.00 91.88           C  
ATOM   2143  CB  LEU A 271      28.016  -5.035   6.402  1.00 91.88           C  
ATOM   2144  O   LEU A 271      27.422  -2.441   5.805  1.00 91.88           O  
ATOM   2145  CG  LEU A 271      28.281  -6.426   6.977  1.00 91.88           C  
ATOM   2146  CD1 LEU A 271      29.766  -6.766   6.867  1.00 91.88           C  
ATOM   2147  CD2 LEU A 271      27.812  -6.508   8.422  1.00 91.88           C  
ATOM   2148  N   VAL A 272      25.312  -2.799   5.355  1.00 94.31           N  
ATOM   2149  CA  VAL A 272      25.094  -1.491   4.750  1.00 94.31           C  
ATOM   2150  C   VAL A 272      25.250  -0.398   5.805  1.00 94.31           C  
ATOM   2151  CB  VAL A 272      23.703  -1.403   4.090  1.00 94.31           C  
ATOM   2152  O   VAL A 272      24.672  -0.484   6.887  1.00 94.31           O  
ATOM   2153  CG1 VAL A 272      23.453  -0.003   3.531  1.00 94.31           C  
ATOM   2154  CG2 VAL A 272      23.562  -2.453   2.988  1.00 94.31           C  
ATOM   2155  N   GLY A 273      26.047   0.597   5.504  1.00 92.81           N  
ATOM   2156  CA  GLY A 273      26.188   1.774   6.348  1.00 92.81           C  
ATOM   2157  C   GLY A 273      26.781   1.474   7.703  1.00 92.81           C  
ATOM   2158  O   GLY A 273      26.359   2.033   8.719  1.00 92.81           O  
ATOM   2159  N   THR A 274      27.734   0.573   7.844  1.00 89.62           N  
ATOM   2160  CA  THR A 274      28.344   0.195   9.109  1.00 89.62           C  
ATOM   2161  C   THR A 274      29.656   0.953   9.328  1.00 89.62           C  
ATOM   2162  CB  THR A 274      28.625  -1.320   9.172  1.00 89.62           C  
ATOM   2163  O   THR A 274      30.234   0.908  10.422  1.00 89.62           O  
ATOM   2164  CG2 THR A 274      27.312  -2.111   9.125  1.00 89.62           C  
ATOM   2165  OG1 THR A 274      29.438  -1.701   8.062  1.00 89.62           O  
ATOM   2166  N   GLY A 275      30.156   1.658   8.344  1.00 87.31           N  
ATOM   2167  CA  GLY A 275      31.391   2.436   8.430  1.00 87.31           C  
ATOM   2168  C   GLY A 275      32.625   1.636   8.070  1.00 87.31           C  
ATOM   2169  O   GLY A 275      33.750   2.062   8.344  1.00 87.31           O  
ATOM   2170  N   ILE A 276      32.469   0.531   7.504  1.00 84.81           N  
ATOM   2171  CA  ILE A 276      33.594  -0.345   7.184  1.00 84.81           C  
ATOM   2172  C   ILE A 276      34.406   0.272   6.062  1.00 84.81           C  
ATOM   2173  CB  ILE A 276      33.094  -1.756   6.777  1.00 84.81           C  
ATOM   2174  O   ILE A 276      33.875   0.870   5.129  1.00 84.81           O  
ATOM   2175  CG1 ILE A 276      32.406  -2.449   7.961  1.00 84.81           C  
ATOM   2176  CG2 ILE A 276      34.281  -2.596   6.250  1.00 84.81           C  
ATOM   2177  CD1 ILE A 276      31.688  -3.729   7.590  1.00 84.81           C  
ATOM   2178  N   GLU A 277      35.781   0.072   6.191  1.00 83.44           N  
ATOM   2179  CA  GLU A 277      36.688   0.666   5.238  1.00 83.44           C  
ATOM   2180  C   GLU A 277      37.312  -0.396   4.328  1.00 83.44           C  
ATOM   2181  CB  GLU A 277      37.812   1.434   5.969  1.00 83.44           C  
ATOM   2182  O   GLU A 277      37.750  -0.092   3.223  1.00 83.44           O  
ATOM   2183  CG  GLU A 277      37.312   2.662   6.719  1.00 83.44           C  
ATOM   2184  CD  GLU A 277      38.406   3.408   7.445  1.00 83.44           C  
ATOM   2185  OE1 GLU A 277      38.125   4.395   8.156  1.00 83.44           O  
ATOM   2186  OE2 GLU A 277      39.594   3.006   7.301  1.00 83.44           O  
ATOM   2187  N   LYS A 278      37.312  -1.655   4.879  1.00 81.25           N  
ATOM   2188  CA  LYS A 278      37.844  -2.762   4.094  1.00 81.25           C  
ATOM   2189  C   LYS A 278      36.812  -3.871   3.926  1.00 81.25           C  
ATOM   2190  CB  LYS A 278      39.094  -3.320   4.750  1.00 81.25           C  
ATOM   2191  O   LYS A 278      35.906  -4.023   4.762  1.00 81.25           O  
ATOM   2192  CG  LYS A 278      40.250  -2.334   4.805  1.00 81.25           C  
ATOM   2193  CD  LYS A 278      41.500  -2.953   5.445  1.00 81.25           C  
ATOM   2194  CE  LYS A 278      42.625  -1.950   5.547  1.00 81.25           C  
ATOM   2195  NZ  LYS A 278      43.844  -2.541   6.215  1.00 81.25           N  
ATOM   2196  N   VAL A 279      36.938  -4.598   2.834  1.00 81.19           N  
ATOM   2197  CA  VAL A 279      36.094  -5.762   2.604  1.00 81.19           C  
ATOM   2198  C   VAL A 279      36.406  -6.852   3.617  1.00 81.19           C  
ATOM   2199  CB  VAL A 279      36.250  -6.305   1.165  1.00 81.19           C  
ATOM   2200  O   VAL A 279      37.594  -7.137   3.875  1.00 81.19           O  
ATOM   2201  CG1 VAL A 279      35.344  -7.527   0.948  1.00 81.19           C  
ATOM   2202  CG2 VAL A 279      35.906  -5.215   0.145  1.00 81.19           C  
ATOM   2203  N   PRO A 280      35.438  -7.469   4.270  1.00 76.50           N  
ATOM   2204  CA  PRO A 280      35.719  -8.531   5.242  1.00 76.50           C  
ATOM   2205  C   PRO A 280      36.438  -9.727   4.633  1.00 76.50           C  
ATOM   2206  CB  PRO A 280      34.312  -8.930   5.711  1.00 76.50           C  
ATOM   2207  O   PRO A 280      36.188 -10.102   3.486  1.00 76.50           O  
ATOM   2208  CG  PRO A 280      33.406  -7.906   5.117  1.00 76.50           C  
ATOM   2209  CD  PRO A 280      34.156  -7.160   4.051  1.00 76.50           C  
ATOM   2210  N   ALA A 281      37.656 -10.156   5.406  1.00 69.06           N  
ATOM   2211  CA  ALA A 281      38.531 -11.234   4.922  1.00 69.06           C  
ATOM   2212  C   ALA A 281      37.781 -12.562   4.887  1.00 69.06           C  
ATOM   2213  CB  ALA A 281      39.781 -11.359   5.797  1.00 69.06           C  
ATOM   2214  O   ALA A 281      36.844 -12.781   5.680  1.00 69.06           O  
ATOM   2215  N   SER A 282      37.969 -13.477   3.801  1.00 55.44           N  
ATOM   2216  CA  SER A 282      37.281 -14.750   3.541  1.00 55.44           C  
ATOM   2217  C   SER A 282      38.062 -15.914   4.133  1.00 55.44           C  
ATOM   2218  CB  SER A 282      37.094 -14.961   2.037  1.00 55.44           C  
ATOM   2219  O   SER A 282      38.406 -16.859   3.422  1.00 55.44           O  
ATOM   2220  OG  SER A 282      36.562 -16.250   1.771  1.00 55.44           O  
ATOM   2221  N   LEU A 283      38.938 -15.836   5.332  1.00 47.97           N  
ATOM   2222  CA  LEU A 283      39.969 -16.828   5.609  1.00 47.97           C  
ATOM   2223  C   LEU A 283      39.344 -18.109   6.164  1.00 47.97           C  
ATOM   2224  CB  LEU A 283      41.000 -16.266   6.594  1.00 47.97           C  
ATOM   2225  O   LEU A 283      39.750 -19.203   5.797  1.00 47.97           O  
ATOM   2226  CG  LEU A 283      41.938 -15.203   6.055  1.00 47.97           C  
ATOM   2227  CD1 LEU A 283      42.438 -14.320   7.191  1.00 47.97           C  
ATOM   2228  CD2 LEU A 283      43.094 -15.844   5.309  1.00 47.97           C  
ATOM   2229  N   THR A 284      37.969 -18.547   5.852  1.00 49.91           N  
ATOM   2230  CA  THR A 284      37.344 -19.859   6.020  1.00 49.91           C  
ATOM   2231  C   THR A 284      35.906 -19.719   6.531  1.00 49.91           C  
ATOM   2232  CB  THR A 284      38.156 -20.750   6.984  1.00 49.91           C  
ATOM   2233  O   THR A 284      35.062 -20.578   6.281  1.00 49.91           O  
ATOM   2234  CG2 THR A 284      39.438 -21.250   6.332  1.00 49.91           C  
ATOM   2235  OG1 THR A 284      38.500 -19.984   8.156  1.00 49.91           O  
ATOM   2236  N   GLY A 285      35.469 -18.547   6.957  1.00 57.91           N  
ATOM   2237  CA  GLY A 285      34.156 -18.484   7.570  1.00 57.91           C  
ATOM   2238  C   GLY A 285      33.031 -18.141   6.586  1.00 57.91           C  
ATOM   2239  O   GLY A 285      31.906 -18.562   6.746  1.00 57.91           O  
ATOM   2240  N   TYR A 286      33.375 -17.797   5.270  1.00 66.94           N  
ATOM   2241  CA  TYR A 286      32.312 -17.359   4.383  1.00 66.94           C  
ATOM   2242  C   TYR A 286      32.312 -18.156   3.082  1.00 66.94           C  
ATOM   2243  CB  TYR A 286      32.406 -15.867   4.082  1.00 66.94           C  
ATOM   2244  O   TYR A 286      31.906 -17.656   2.035  1.00 66.94           O  
ATOM   2245  CG  TYR A 286      32.312 -14.984   5.305  1.00 66.94           C  
ATOM   2246  CD1 TYR A 286      31.125 -14.969   6.062  1.00 66.94           C  
ATOM   2247  CD2 TYR A 286      33.344 -14.172   5.703  1.00 66.94           C  
ATOM   2248  CE1 TYR A 286      31.016 -14.164   7.191  1.00 66.94           C  
ATOM   2249  CE2 TYR A 286      33.250 -13.359   6.828  1.00 66.94           C  
ATOM   2250  OH  TYR A 286      31.969 -12.562   8.680  1.00 66.94           O  
ATOM   2251  CZ  TYR A 286      32.094 -13.367   7.566  1.00 66.94           C  
ATOM   2252  N   SER A 287      32.938 -19.344   3.031  1.00 70.31           N  
ATOM   2253  CA  SER A 287      33.094 -20.078   1.781  1.00 70.31           C  
ATOM   2254  C   SER A 287      31.750 -20.312   1.107  1.00 70.31           C  
ATOM   2255  CB  SER A 287      33.812 -21.422   2.031  1.00 70.31           C  
ATOM   2256  O   SER A 287      31.672 -20.438  -0.118  1.00 70.31           O  
ATOM   2257  OG  SER A 287      33.156 -22.141   3.057  1.00 70.31           O  
ATOM   2258  N   GLU A 288      30.625 -20.281   1.831  1.00 81.75           N  
ATOM   2259  CA  GLU A 288      29.312 -20.578   1.268  1.00 81.75           C  
ATOM   2260  C   GLU A 288      28.531 -19.297   0.958  1.00 81.75           C  
ATOM   2261  CB  GLU A 288      28.500 -21.469   2.223  1.00 81.75           C  
ATOM   2262  O   GLU A 288      27.359 -19.359   0.570  1.00 81.75           O  
ATOM   2263  CG  GLU A 288      29.141 -22.812   2.510  1.00 81.75           C  
ATOM   2264  CD  GLU A 288      29.078 -23.766   1.336  1.00 81.75           C  
ATOM   2265  OE1 GLU A 288      30.000 -24.609   1.180  1.00 81.75           O  
ATOM   2266  OE2 GLU A 288      28.094 -23.688   0.566  1.00 81.75           O  
ATOM   2267  N   LEU A 289      29.078 -18.156   1.226  1.00 88.69           N  
ATOM   2268  CA  LEU A 289      28.375 -16.891   1.061  1.00 88.69           C  
ATOM   2269  C   LEU A 289      27.953 -16.688  -0.391  1.00 88.69           C  
ATOM   2270  CB  LEU A 289      29.266 -15.719   1.513  1.00 88.69           C  
ATOM   2271  O   LEU A 289      28.781 -16.750  -1.299  1.00 88.69           O  
ATOM   2272  CG  LEU A 289      28.547 -14.406   1.823  1.00 88.69           C  
ATOM   2273  CD1 LEU A 289      27.719 -14.539   3.096  1.00 88.69           C  
ATOM   2274  CD2 LEU A 289      29.547 -13.266   1.951  1.00 88.69           C  
ATOM   2275  N   ARG A 290      26.672 -16.391  -0.616  1.00 92.38           N  
ATOM   2276  CA  ARG A 290      26.109 -16.219  -1.955  1.00 92.38           C  
ATOM   2277  C   ARG A 290      25.812 -14.758  -2.248  1.00 92.38           C  
ATOM   2278  CB  ARG A 290      24.844 -17.062  -2.115  1.00 92.38           C  
ATOM   2279  O   ARG A 290      25.844 -14.336  -3.406  1.00 92.38           O  
ATOM   2280  CG  ARG A 290      25.078 -18.562  -2.135  1.00 92.38           C  
ATOM   2281  CD  ARG A 290      23.844 -19.328  -2.588  1.00 92.38           C  
ATOM   2282  NE  ARG A 290      24.094 -20.766  -2.648  1.00 92.38           N  
ATOM   2283  NH1 ARG A 290      21.953 -21.312  -3.340  1.00 92.38           N  
ATOM   2284  NH2 ARG A 290      23.516 -22.953  -3.023  1.00 92.38           N  
ATOM   2285  CZ  ARG A 290      23.188 -21.672  -3.004  1.00 92.38           C  
ATOM   2286  N   ALA A 291      25.500 -13.969  -1.196  1.00 94.56           N  
ATOM   2287  CA  ALA A 291      25.156 -12.562  -1.373  1.00 94.56           C  
ATOM   2288  C   ALA A 291      25.812 -11.703  -0.290  1.00 94.56           C  
ATOM   2289  CB  ALA A 291      23.656 -12.367  -1.365  1.00 94.56           C  
ATOM   2290  O   ALA A 291      25.750 -12.039   0.896  1.00 94.56           O  
ATOM   2291  N   LEU A 292      26.406 -10.594  -0.751  1.00 92.69           N  
ATOM   2292  CA  LEU A 292      27.078  -9.664   0.141  1.00 92.69           C  
ATOM   2293  C   LEU A 292      26.719  -8.219  -0.210  1.00 92.69           C  
ATOM   2294  CB  LEU A 292      28.594  -9.859   0.073  1.00 92.69           C  
ATOM   2295  O   LEU A 292      26.953  -7.777  -1.338  1.00 92.69           O  
ATOM   2296  CG  LEU A 292      29.438  -8.930   0.945  1.00 92.69           C  
ATOM   2297  CD1 LEU A 292      29.094  -9.125   2.418  1.00 92.69           C  
ATOM   2298  CD2 LEU A 292      30.922  -9.180   0.705  1.00 92.69           C  
ATOM   2299  N   ASP A 293      26.141  -7.535   0.762  1.00 94.88           N  
ATOM   2300  CA  ASP A 293      25.797  -6.129   0.573  1.00 94.88           C  
ATOM   2301  C   ASP A 293      26.656  -5.230   1.470  1.00 94.88           C  
ATOM   2302  CB  ASP A 293      24.312  -5.895   0.853  1.00 94.88           C  
ATOM   2303  O   ASP A 293      26.469  -5.215   2.689  1.00 94.88           O  
ATOM   2304  CG  ASP A 293      23.828  -4.555   0.339  1.00 94.88           C  
ATOM   2305  OD1 ASP A 293      24.656  -3.660   0.069  1.00 94.88           O  
ATOM   2306  OD2 ASP A 293      22.594  -4.391   0.206  1.00 94.88           O  
ATOM   2307  N   LEU A 294      27.438  -4.395   0.854  1.00 92.62           N  
ATOM   2308  CA  LEU A 294      28.359  -3.510   1.558  1.00 92.62           C  
ATOM   2309  C   LEU A 294      28.109  -2.053   1.191  1.00 92.62           C  
ATOM   2310  CB  LEU A 294      29.812  -3.885   1.235  1.00 92.62           C  
ATOM   2311  O   LEU A 294      29.031  -1.231   1.218  1.00 92.62           O  
ATOM   2312  CG  LEU A 294      30.266  -5.277   1.673  1.00 92.62           C  
ATOM   2313  CD1 LEU A 294      31.656  -5.574   1.134  1.00 92.62           C  
ATOM   2314  CD2 LEU A 294      30.234  -5.398   3.191  1.00 92.62           C  
ATOM   2315  N   GLY A 295      26.938  -1.701   0.856  1.00 94.44           N  
ATOM   2316  CA  GLY A 295      26.578  -0.369   0.399  1.00 94.44           C  
ATOM   2317  C   GLY A 295      26.703   0.688   1.480  1.00 94.44           C  
ATOM   2318  O   GLY A 295      26.734   0.364   2.670  1.00 94.44           O  
ATOM   2319  N   LYS A 296      26.844   1.941   1.066  1.00 94.88           N  
ATOM   2320  CA  LYS A 296      26.891   3.104   1.949  1.00 94.88           C  
ATOM   2321  C   LYS A 296      28.000   2.961   2.990  1.00 94.88           C  
ATOM   2322  CB  LYS A 296      25.547   3.307   2.641  1.00 94.88           C  
ATOM   2323  O   LYS A 296      27.766   3.201   4.180  1.00 94.88           O  
ATOM   2324  CG  LYS A 296      24.406   3.693   1.696  1.00 94.88           C  
ATOM   2325  CD  LYS A 296      23.125   3.971   2.453  1.00 94.88           C  
ATOM   2326  CE  LYS A 296      22.000   4.383   1.512  1.00 94.88           C  
ATOM   2327  NZ  LYS A 296      20.719   4.645   2.248  1.00 94.88           N  
ATOM   2328  N   ASN A 297      29.125   2.488   2.621  1.00 92.12           N  
ATOM   2329  CA  ASN A 297      30.297   2.422   3.477  1.00 92.12           C  
ATOM   2330  C   ASN A 297      31.438   3.279   2.928  1.00 92.12           C  
ATOM   2331  CB  ASN A 297      30.766   0.973   3.645  1.00 92.12           C  
ATOM   2332  O   ASN A 297      31.219   4.160   2.098  1.00 92.12           O  
ATOM   2333  CG  ASN A 297      29.875   0.184   4.586  1.00 92.12           C  
ATOM   2334  ND2 ASN A 297      29.250  -0.863   4.066  1.00 92.12           N  
ATOM   2335  OD1 ASN A 297      29.750   0.512   5.770  1.00 92.12           O  
ATOM   2336  N   GLN A 298      32.688   3.018   3.447  1.00 88.25           N  
ATOM   2337  CA  GLN A 298      33.844   3.783   2.990  1.00 88.25           C  
ATOM   2338  C   GLN A 298      34.875   2.877   2.338  1.00 88.25           C  
ATOM   2339  CB  GLN A 298      34.469   4.551   4.152  1.00 88.25           C  
ATOM   2340  O   GLN A 298      36.094   3.023   2.582  1.00 88.25           O  
ATOM   2341  CG  GLN A 298      33.531   5.508   4.852  1.00 88.25           C  
ATOM   2342  CD  GLN A 298      33.125   6.676   3.973  1.00 88.25           C  
ATOM   2343  NE2 GLN A 298      32.062   7.371   4.363  1.00 88.25           N  
ATOM   2344  OE1 GLN A 298      33.750   6.953   2.953  1.00 88.25           O  
ATOM   2345  N   ILE A 299      34.469   1.932   1.561  1.00 85.31           N  
ATOM   2346  CA  ILE A 299      35.344   0.963   0.930  1.00 85.31           C  
ATOM   2347  C   ILE A 299      35.969   1.569  -0.331  1.00 85.31           C  
ATOM   2348  CB  ILE A 299      34.594  -0.348   0.588  1.00 85.31           C  
ATOM   2349  O   ILE A 299      35.312   1.641  -1.374  1.00 85.31           O  
ATOM   2350  CG1 ILE A 299      33.969  -0.955   1.852  1.00 85.31           C  
ATOM   2351  CG2 ILE A 299      35.562  -1.344  -0.089  1.00 85.31           C  
ATOM   2352  CD1 ILE A 299      33.000  -2.098   1.577  1.00 85.31           C  
ATOM   2353  N   GLN A 300      37.062   2.287  -0.217  1.00 78.00           N  
ATOM   2354  CA  GLN A 300      37.719   2.930  -1.352  1.00 78.00           C  
ATOM   2355  C   GLN A 300      38.938   2.131  -1.812  1.00 78.00           C  
ATOM   2356  CB  GLN A 300      38.125   4.359  -0.996  1.00 78.00           C  
ATOM   2357  O   GLN A 300      39.219   2.051  -3.010  1.00 78.00           O  
ATOM   2358  CG  GLN A 300      36.969   5.301  -0.763  1.00 78.00           C  
ATOM   2359  CD  GLN A 300      37.406   6.688  -0.335  1.00 78.00           C  
ATOM   2360  NE2 GLN A 300      36.438   7.523   0.043  1.00 78.00           N  
ATOM   2361  OE1 GLN A 300      38.594   7.008  -0.344  1.00 78.00           O  
ATOM   2362  N   ASN A 301      39.688   1.453  -0.804  1.00 62.94           N  
ATOM   2363  CA  ASN A 301      41.031   0.913  -0.922  1.00 62.94           C  
ATOM   2364  C   ASN A 301      41.031  -0.540  -1.392  1.00 62.94           C  
ATOM   2365  CB  ASN A 301      41.781   1.031   0.409  1.00 62.94           C  
ATOM   2366  O   ASN A 301      42.000  -1.270  -1.200  1.00 62.94           O  
ATOM   2367  CG  ASN A 301      42.469   2.377   0.581  1.00 62.94           C  
ATOM   2368  ND2 ASN A 301      42.812   2.709   1.816  1.00 62.94           N  
ATOM   2369  OD1 ASN A 301      42.656   3.111  -0.389  1.00 62.94           O  
ATOM   2370  N   ILE A 302      39.750  -1.079  -1.809  1.00 61.88           N  
ATOM   2371  CA  ILE A 302      39.844  -2.443  -2.316  1.00 61.88           C  
ATOM   2372  C   ILE A 302      40.938  -2.514  -3.398  1.00 61.88           C  
ATOM   2373  CB  ILE A 302      38.500  -2.939  -2.869  1.00 61.88           C  
ATOM   2374  O   ILE A 302      41.438  -3.596  -3.717  1.00 61.88           O  
ATOM   2375  CG1 ILE A 302      37.469  -3.021  -1.746  1.00 61.88           C  
ATOM   2376  CG2 ILE A 302      38.656  -4.297  -3.562  1.00 61.88           C  
ATOM   2377  CD1 ILE A 302      36.031  -3.162  -2.238  1.00 61.88           C  
ATOM   2378  N   LEU A 303      41.719  -1.358  -3.723  1.00 52.69           N  
ATOM   2379  CA  LEU A 303      42.375  -1.208  -5.023  1.00 52.69           C  
ATOM   2380  C   LEU A 303      43.875  -1.286  -4.883  1.00 52.69           C  
ATOM   2381  CB  LEU A 303      41.969   0.121  -5.668  1.00 52.69           C  
ATOM   2382  O   LEU A 303      44.562  -1.799  -5.773  1.00 52.69           O  
ATOM   2383  CG  LEU A 303      40.562   0.207  -6.219  1.00 52.69           C  
ATOM   2384  CD1 LEU A 303      40.062   1.653  -6.207  1.00 52.69           C  
ATOM   2385  CD2 LEU A 303      40.469  -0.373  -7.629  1.00 52.69           C  
ATOM   2386  N   GLU A 304      44.562  -2.018  -3.885  1.00 51.50           N  
ATOM   2387  CA  GLU A 304      45.906  -2.074  -4.418  1.00 51.50           C  
ATOM   2388  C   GLU A 304      46.906  -2.557  -3.361  1.00 51.50           C  
ATOM   2389  CB  GLU A 304      46.344  -0.703  -4.949  1.00 51.50           C  
ATOM   2390  O   GLU A 304      47.844  -3.289  -3.672  1.00 51.50           O  
ATOM   2391  CG  GLU A 304      45.844  -0.409  -6.359  1.00 51.50           C  
ATOM   2392  CD  GLU A 304      46.281   0.960  -6.871  1.00 51.50           C  
ATOM   2393  OE1 GLU A 304      45.906   1.323  -8.008  1.00 51.50           O  
ATOM   2394  OE2 GLU A 304      46.969   1.675  -6.125  1.00 51.50           O  
ATOM   2395  N   ASN A 305      46.562  -2.887  -2.072  1.00 49.47           N  
ATOM   2396  CA  ASN A 305      47.750  -3.260  -1.337  1.00 49.47           C  
ATOM   2397  C   ASN A 305      47.438  -4.227  -0.198  1.00 49.47           C  
ATOM   2398  CB  ASN A 305      48.469  -2.016  -0.796  1.00 49.47           C  
ATOM   2399  O   ASN A 305      48.344  -4.711   0.479  1.00 49.47           O  
ATOM   2400  CG  ASN A 305      49.062  -1.163  -1.895  1.00 49.47           C  
ATOM   2401  ND2 ASN A 305      49.438   0.067  -1.556  1.00 49.47           N  
ATOM   2402  OD1 ASN A 305      49.188  -1.606  -3.039  1.00 49.47           O  
ATOM   2403  N   GLY A 306      46.312  -5.074  -0.331  1.00 57.47           N  
ATOM   2404  CA  GLY A 306      46.156  -6.016   0.763  1.00 57.47           C  
ATOM   2405  C   GLY A 306      45.562  -7.348   0.317  1.00 57.47           C  
ATOM   2406  O   GLY A 306      45.469  -7.613  -0.882  1.00 57.47           O  
ATOM   2407  N   GLU A 307      45.719  -8.406   1.080  1.00 60.38           N  
ATOM   2408  CA  GLU A 307      45.125  -9.727   0.917  1.00 60.38           C  
ATOM   2409  C   GLU A 307      43.688  -9.633   0.398  1.00 60.38           C  
ATOM   2410  CB  GLU A 307      45.156 -10.500   2.238  1.00 60.38           C  
ATOM   2411  O   GLU A 307      42.844  -8.992   1.021  1.00 60.38           O  
ATOM   2412  CG  GLU A 307      46.500 -11.164   2.533  1.00 60.38           C  
ATOM   2413  CD  GLU A 307      46.500 -11.914   3.854  1.00 60.38           C  
ATOM   2414  OE1 GLU A 307      47.562 -12.469   4.227  1.00 60.38           O  
ATOM   2415  OE2 GLU A 307      45.469 -11.961   4.523  1.00 60.38           O  
ATOM   2416  N   ILE A 308      43.375  -9.859  -0.856  1.00 66.56           N  
ATOM   2417  CA  ILE A 308      42.062  -9.805  -1.479  1.00 66.56           C  
ATOM   2418  C   ILE A 308      41.250 -11.062  -1.116  1.00 66.56           C  
ATOM   2419  CB  ILE A 308      42.156  -9.664  -3.014  1.00 66.56           C  
ATOM   2420  O   ILE A 308      41.688 -12.180  -1.422  1.00 66.56           O  
ATOM   2421  CG1 ILE A 308      43.031  -8.445  -3.379  1.00 66.56           C  
ATOM   2422  CG2 ILE A 308      40.781  -9.562  -3.643  1.00 66.56           C  
ATOM   2423  CD1 ILE A 308      43.438  -8.406  -4.844  1.00 66.56           C  
ATOM   2424  N   PRO A 309      40.250 -10.914  -0.339  1.00 69.69           N  
ATOM   2425  CA  PRO A 309      39.375 -12.078  -0.068  1.00 69.69           C  
ATOM   2426  C   PRO A 309      38.781 -12.664  -1.334  1.00 69.69           C  
ATOM   2427  CB  PRO A 309      38.312 -11.508   0.856  1.00 69.69           C  
ATOM   2428  O   PRO A 309      38.469 -11.930  -2.275  1.00 69.69           O  
ATOM   2429  CG  PRO A 309      38.469 -10.031   0.771  1.00 69.69           C  
ATOM   2430  CD  PRO A 309      39.750  -9.727   0.057  1.00 69.69           C  
ATOM   2431  N   GLY A 310      38.938 -14.008  -1.499  1.00 73.94           N  
ATOM   2432  CA  GLY A 310      38.250 -14.672  -2.604  1.00 73.94           C  
ATOM   2433  C   GLY A 310      36.938 -15.305  -2.199  1.00 73.94           C  
ATOM   2434  O   GLY A 310      36.875 -16.109  -1.269  1.00 73.94           O  
ATOM   2435  N   TYR A 311      35.781 -14.766  -2.670  1.00 83.44           N  
ATOM   2436  CA  TYR A 311      34.469 -15.391  -2.482  1.00 83.44           C  
ATOM   2437  C   TYR A 311      34.094 -16.250  -3.684  1.00 83.44           C  
ATOM   2438  CB  TYR A 311      33.375 -14.328  -2.254  1.00 83.44           C  
ATOM   2439  O   TYR A 311      33.594 -15.750  -4.688  1.00 83.44           O  
ATOM   2440  CG  TYR A 311      33.625 -13.477  -1.033  1.00 83.44           C  
ATOM   2441  CD1 TYR A 311      33.312 -13.945   0.242  1.00 83.44           C  
ATOM   2442  CD2 TYR A 311      34.156 -12.195  -1.150  1.00 83.44           C  
ATOM   2443  CE1 TYR A 311      33.531 -13.164   1.370  1.00 83.44           C  
ATOM   2444  CE2 TYR A 311      34.375 -11.398  -0.029  1.00 83.44           C  
ATOM   2445  OH  TYR A 311      34.281 -11.117   2.338  1.00 83.44           O  
ATOM   2446  CZ  TYR A 311      34.062 -11.891   1.226  1.00 83.44           C  
ATOM   2447  N   LYS A 312      34.375 -17.578  -3.656  1.00 84.38           N  
ATOM   2448  CA  LYS A 312      34.219 -18.438  -4.828  1.00 84.38           C  
ATOM   2449  C   LYS A 312      32.750 -18.719  -5.133  1.00 84.38           C  
ATOM   2450  CB  LYS A 312      34.969 -19.766  -4.613  1.00 84.38           C  
ATOM   2451  O   LYS A 312      32.375 -18.969  -6.285  1.00 84.38           O  
ATOM   2452  CG  LYS A 312      36.469 -19.625  -4.547  1.00 84.38           C  
ATOM   2453  CD  LYS A 312      37.156 -20.984  -4.445  1.00 84.38           C  
ATOM   2454  CE  LYS A 312      38.656 -20.844  -4.352  1.00 84.38           C  
ATOM   2455  NZ  LYS A 312      39.344 -22.172  -4.223  1.00 84.38           N  
ATOM   2456  N   ALA A 313      31.844 -18.625  -4.102  1.00 90.06           N  
ATOM   2457  CA  ALA A 313      30.438 -19.000  -4.277  1.00 90.06           C  
ATOM   2458  C   ALA A 313      29.547 -17.766  -4.434  1.00 90.06           C  
ATOM   2459  CB  ALA A 313      29.969 -19.844  -3.096  1.00 90.06           C  
ATOM   2460  O   ALA A 313      28.344 -17.891  -4.613  1.00 90.06           O  
ATOM   2461  N   LEU A 314      30.094 -16.516  -4.363  1.00 91.94           N  
ATOM   2462  CA  LEU A 314      29.328 -15.273  -4.320  1.00 91.94           C  
ATOM   2463  C   LEU A 314      28.625 -15.023  -5.645  1.00 91.94           C  
ATOM   2464  CB  LEU A 314      30.250 -14.094  -3.996  1.00 91.94           C  
ATOM   2465  O   LEU A 314      29.250 -15.000  -6.703  1.00 91.94           O  
ATOM   2466  CG  LEU A 314      29.578 -12.852  -3.395  1.00 91.94           C  
ATOM   2467  CD1 LEU A 314      29.234 -13.102  -1.932  1.00 91.94           C  
ATOM   2468  CD2 LEU A 314      30.484 -11.633  -3.533  1.00 91.94           C  
ATOM   2469  N   GLU A 315      27.297 -14.820  -5.555  1.00 94.75           N  
ATOM   2470  CA  GLU A 315      26.469 -14.594  -6.730  1.00 94.75           C  
ATOM   2471  C   GLU A 315      26.000 -13.141  -6.801  1.00 94.75           C  
ATOM   2472  CB  GLU A 315      25.250 -15.531  -6.723  1.00 94.75           C  
ATOM   2473  O   GLU A 315      25.750 -12.617  -7.887  1.00 94.75           O  
ATOM   2474  CG  GLU A 315      25.625 -17.000  -6.836  1.00 94.75           C  
ATOM   2475  CD  GLU A 315      24.422 -17.938  -6.695  1.00 94.75           C  
ATOM   2476  OE1 GLU A 315      24.609 -19.172  -6.703  1.00 94.75           O  
ATOM   2477  OE2 GLU A 315      23.297 -17.422  -6.574  1.00 94.75           O  
ATOM   2478  N   PHE A 316      25.875 -12.438  -5.652  1.00 95.94           N  
ATOM   2479  CA  PHE A 316      25.391 -11.062  -5.566  1.00 95.94           C  
ATOM   2480  C   PHE A 316      26.344 -10.219  -4.723  1.00 95.94           C  
ATOM   2481  CB  PHE A 316      23.984 -11.016  -4.977  1.00 95.94           C  
ATOM   2482  O   PHE A 316      26.672 -10.578  -3.590  1.00 95.94           O  
ATOM   2483  CG  PHE A 316      23.516  -9.625  -4.617  1.00 95.94           C  
ATOM   2484  CD1 PHE A 316      23.625  -9.164  -3.312  1.00 95.94           C  
ATOM   2485  CD2 PHE A 316      22.984  -8.789  -5.586  1.00 95.94           C  
ATOM   2486  CE1 PHE A 316      23.188  -7.879  -2.977  1.00 95.94           C  
ATOM   2487  CE2 PHE A 316      22.547  -7.508  -5.258  1.00 95.94           C  
ATOM   2488  CZ  PHE A 316      22.656  -7.055  -3.953  1.00 95.94           C  
ATOM   2489  N   LEU A 317      26.766  -9.125  -5.281  1.00 94.62           N  
ATOM   2490  CA  LEU A 317      27.609  -8.172  -4.578  1.00 94.62           C  
ATOM   2491  C   LEU A 317      27.109  -6.746  -4.777  1.00 94.62           C  
ATOM   2492  CB  LEU A 317      29.062  -8.289  -5.055  1.00 94.62           C  
ATOM   2493  O   LEU A 317      26.891  -6.312  -5.910  1.00 94.62           O  
ATOM   2494  CG  LEU A 317      30.047  -7.254  -4.500  1.00 94.62           C  
ATOM   2495  CD1 LEU A 317      30.219  -7.449  -2.998  1.00 94.62           C  
ATOM   2496  CD2 LEU A 317      31.375  -7.352  -5.219  1.00 94.62           C  
ATOM   2497  N   SER A 318      26.953  -6.039  -3.658  1.00 96.25           N  
ATOM   2498  CA  SER A 318      26.609  -4.621  -3.738  1.00 96.25           C  
ATOM   2499  C   SER A 318      27.672  -3.758  -3.068  1.00 96.25           C  
ATOM   2500  CB  SER A 318      25.234  -4.363  -3.094  1.00 96.25           C  
ATOM   2501  O   SER A 318      27.969  -3.941  -1.888  1.00 96.25           O  
ATOM   2502  OG  SER A 318      24.906  -2.986  -3.154  1.00 96.25           O  
ATOM   2503  N   LEU A 319      28.141  -2.799  -3.793  1.00 95.06           N  
ATOM   2504  CA  LEU A 319      29.094  -1.809  -3.314  1.00 95.06           C  
ATOM   2505  C   LEU A 319      28.594  -0.393  -3.566  1.00 95.06           C  
ATOM   2506  CB  LEU A 319      30.453  -2.006  -3.996  1.00 95.06           C  
ATOM   2507  O   LEU A 319      29.375   0.516  -3.832  1.00 95.06           O  
ATOM   2508  CG  LEU A 319      31.219  -3.289  -3.646  1.00 95.06           C  
ATOM   2509  CD1 LEU A 319      32.406  -3.471  -4.578  1.00 95.06           C  
ATOM   2510  CD2 LEU A 319      31.656  -3.266  -2.189  1.00 95.06           C  
ATOM   2511  N   HIS A 320      27.312  -0.234  -3.572  1.00 97.19           N  
ATOM   2512  CA  HIS A 320      26.750   1.070  -3.910  1.00 97.19           C  
ATOM   2513  C   HIS A 320      27.094   2.109  -2.850  1.00 97.19           C  
ATOM   2514  CB  HIS A 320      25.234   0.976  -4.078  1.00 97.19           C  
ATOM   2515  O   HIS A 320      27.281   1.769  -1.680  1.00 97.19           O  
ATOM   2516  CG  HIS A 320      24.484   0.864  -2.785  1.00 97.19           C  
ATOM   2517  CD2 HIS A 320      23.812   1.790  -2.064  1.00 97.19           C  
ATOM   2518  ND1 HIS A 320      24.391  -0.318  -2.084  1.00 97.19           N  
ATOM   2519  CE1 HIS A 320      23.688  -0.114  -0.986  1.00 97.19           C  
ATOM   2520  NE2 HIS A 320      23.328   1.157  -0.951  1.00 97.19           N  
ATOM   2521  N   ASP A 321      27.344   3.299  -3.316  1.00 96.06           N  
ATOM   2522  CA  ASP A 321      27.578   4.484  -2.500  1.00 96.06           C  
ATOM   2523  C   ASP A 321      28.797   4.305  -1.596  1.00 96.06           C  
ATOM   2524  CB  ASP A 321      26.328   4.805  -1.659  1.00 96.06           C  
ATOM   2525  O   ASP A 321      28.703   4.484  -0.380  1.00 96.06           O  
ATOM   2526  CG  ASP A 321      26.344   6.215  -1.096  1.00 96.06           C  
ATOM   2527  OD1 ASP A 321      27.219   7.027  -1.501  1.00 96.06           O  
ATOM   2528  OD2 ASP A 321      25.500   6.520  -0.236  1.00 96.06           O  
ATOM   2529  N   ASN A 322      29.906   3.871  -2.117  1.00 94.31           N  
ATOM   2530  CA  ASN A 322      31.156   3.709  -1.376  1.00 94.31           C  
ATOM   2531  C   ASN A 322      32.219   4.711  -1.831  1.00 94.31           C  
ATOM   2532  CB  ASN A 322      31.688   2.279  -1.519  1.00 94.31           C  
ATOM   2533  O   ASN A 322      33.406   4.555  -1.522  1.00 94.31           O  
ATOM   2534  CG  ASN A 322      31.141   1.348  -0.452  1.00 94.31           C  
ATOM   2535  ND2 ASN A 322      30.125   0.562  -0.807  1.00 94.31           N  
ATOM   2536  OD1 ASN A 322      31.625   1.335   0.683  1.00 94.31           O  
ATOM   2537  N   HIS A 323      31.781   5.637  -2.652  1.00 91.44           N  
ATOM   2538  CA  HIS A 323      32.656   6.695  -3.158  1.00 91.44           C  
ATOM   2539  C   HIS A 323      33.750   6.133  -4.062  1.00 91.44           C  
ATOM   2540  CB  HIS A 323      33.281   7.473  -2.002  1.00 91.44           C  
ATOM   2541  O   HIS A 323      34.875   6.566  -4.004  1.00 91.44           O  
ATOM   2542  CG  HIS A 323      32.281   8.094  -1.082  1.00 91.44           C  
ATOM   2543  CD2 HIS A 323      31.938   7.805   0.197  1.00 91.44           C  
ATOM   2544  ND1 HIS A 323      31.484   9.156  -1.459  1.00 91.44           N  
ATOM   2545  CE1 HIS A 323      30.703   9.492  -0.447  1.00 91.44           C  
ATOM   2546  NE2 HIS A 323      30.953   8.688   0.569  1.00 91.44           N  
ATOM   2547  N   LEU A 324      33.594   5.074  -4.676  1.00 92.12           N  
ATOM   2548  CA  LEU A 324      34.562   4.461  -5.570  1.00 92.12           C  
ATOM   2549  C   LEU A 324      34.875   5.379  -6.746  1.00 92.12           C  
ATOM   2550  CB  LEU A 324      34.031   3.113  -6.082  1.00 92.12           C  
ATOM   2551  O   LEU A 324      33.969   5.902  -7.391  1.00 92.12           O  
ATOM   2552  CG  LEU A 324      33.812   2.029  -5.031  1.00 92.12           C  
ATOM   2553  CD1 LEU A 324      33.156   0.808  -5.660  1.00 92.12           C  
ATOM   2554  CD2 LEU A 324      35.125   1.646  -4.363  1.00 92.12           C  
ATOM   2555  N   GLN A 325      36.094   5.617  -7.023  1.00 90.00           N  
ATOM   2556  CA  GLN A 325      36.500   6.438  -8.156  1.00 90.00           C  
ATOM   2557  C   GLN A 325      36.969   5.570  -9.328  1.00 90.00           C  
ATOM   2558  CB  GLN A 325      37.656   7.387  -7.742  1.00 90.00           C  
ATOM   2559  O   GLN A 325      36.906   6.004 -10.484  1.00 90.00           O  
ATOM   2560  CG  GLN A 325      37.188   8.484  -6.785  1.00 90.00           C  
ATOM   2561  CD  GLN A 325      38.344   9.391  -6.367  1.00 90.00           C  
ATOM   2562  NE2 GLN A 325      38.062  10.305  -5.445  1.00 90.00           N  
ATOM   2563  OE1 GLN A 325      39.469   9.273  -6.871  1.00 90.00           O  
ATOM   2564  N   THR A 326      37.438   4.395  -9.031  1.00 88.00           N  
ATOM   2565  CA  THR A 326      37.812   3.439 -10.055  1.00 88.00           C  
ATOM   2566  C   THR A 326      37.188   2.070  -9.789  1.00 88.00           C  
ATOM   2567  CB  THR A 326      39.344   3.305 -10.133  1.00 88.00           C  
ATOM   2568  O   THR A 326      36.781   1.781  -8.664  1.00 88.00           O  
ATOM   2569  CG2 THR A 326      40.000   4.652 -10.414  1.00 88.00           C  
ATOM   2570  OG1 THR A 326      39.844   2.795  -8.891  1.00 88.00           O  
ATOM   2571  N   LEU A 327      37.062   1.244 -10.867  1.00 88.12           N  
ATOM   2572  CA  LEU A 327      36.562  -0.122 -10.758  1.00 88.12           C  
ATOM   2573  C   LEU A 327      37.562  -1.003 -10.000  1.00 88.12           C  
ATOM   2574  CB  LEU A 327      36.312  -0.708 -12.148  1.00 88.12           C  
ATOM   2575  O   LEU A 327      38.750  -1.024 -10.320  1.00 88.12           O  
ATOM   2576  CG  LEU A 327      35.562  -2.045 -12.188  1.00 88.12           C  
ATOM   2577  CD1 LEU A 327      34.094  -1.845 -11.852  1.00 88.12           C  
ATOM   2578  CD2 LEU A 327      35.719  -2.701 -13.555  1.00 88.12           C  
ATOM   2579  N   PRO A 328      37.125  -1.755  -8.961  1.00 86.25           N  
ATOM   2580  CA  PRO A 328      38.000  -2.699  -8.258  1.00 86.25           C  
ATOM   2581  C   PRO A 328      38.219  -3.992  -9.031  1.00 86.25           C  
ATOM   2582  CB  PRO A 328      37.250  -2.971  -6.953  1.00 86.25           C  
ATOM   2583  O   PRO A 328      37.656  -5.023  -8.711  1.00 86.25           O  
ATOM   2584  CG  PRO A 328      35.812  -2.764  -7.301  1.00 86.25           C  
ATOM   2585  CD  PRO A 328      35.719  -1.752  -8.406  1.00 86.25           C  
ATOM   2586  N   THR A 329      39.094  -3.992 -10.039  1.00 85.88           N  
ATOM   2587  CA  THR A 329      39.219  -5.051 -11.031  1.00 85.88           C  
ATOM   2588  C   THR A 329      39.812  -6.309 -10.398  1.00 85.88           C  
ATOM   2589  CB  THR A 329      40.125  -4.602 -12.203  1.00 85.88           C  
ATOM   2590  O   THR A 329      39.344  -7.418 -10.648  1.00 85.88           O  
ATOM   2591  CG2 THR A 329      39.438  -3.520 -13.031  1.00 85.88           C  
ATOM   2592  OG1 THR A 329      41.344  -4.078 -11.688  1.00 85.88           O  
ATOM   2593  N   ARG A 330      40.875  -6.195  -9.578  1.00 82.62           N  
ATOM   2594  CA  ARG A 330      41.531  -7.344  -8.953  1.00 82.62           C  
ATOM   2595  C   ARG A 330      40.562  -8.109  -8.070  1.00 82.62           C  
ATOM   2596  CB  ARG A 330      42.750  -6.891  -8.125  1.00 82.62           C  
ATOM   2597  O   ARG A 330      40.531  -9.344  -8.094  1.00 82.62           O  
ATOM   2598  CG  ARG A 330      43.938  -6.492  -8.953  1.00 82.62           C  
ATOM   2599  CD  ARG A 330      45.188  -6.293  -8.094  1.00 82.62           C  
ATOM   2600  NE  ARG A 330      46.344  -5.871  -8.891  1.00 82.62           N  
ATOM   2601  NH1 ARG A 330      47.844  -5.949  -7.141  1.00 82.62           N  
ATOM   2602  NH2 ARG A 330      48.531  -5.324  -9.234  1.00 82.62           N  
ATOM   2603  CZ  ARG A 330      47.562  -5.715  -8.422  1.00 82.62           C  
ATOM   2604  N   PHE A 331      39.781  -7.391  -7.383  1.00 85.62           N  
ATOM   2605  CA  PHE A 331      38.812  -7.996  -6.480  1.00 85.62           C  
ATOM   2606  C   PHE A 331      37.688  -8.695  -7.270  1.00 85.62           C  
ATOM   2607  CB  PHE A 331      38.188  -6.934  -5.559  1.00 85.62           C  
ATOM   2608  O   PHE A 331      37.344  -9.844  -6.973  1.00 85.62           O  
ATOM   2609  CG  PHE A 331      37.094  -7.465  -4.660  1.00 85.62           C  
ATOM   2610  CD1 PHE A 331      35.812  -6.945  -4.723  1.00 85.62           C  
ATOM   2611  CD2 PHE A 331      37.375  -8.484  -3.754  1.00 85.62           C  
ATOM   2612  CE1 PHE A 331      34.812  -7.430  -3.893  1.00 85.62           C  
ATOM   2613  CE2 PHE A 331      36.375  -8.977  -2.922  1.00 85.62           C  
ATOM   2614  CZ  PHE A 331      35.094  -8.445  -2.992  1.00 85.62           C  
ATOM   2615  N   LEU A 332      37.188  -8.039  -8.250  1.00 88.00           N  
ATOM   2616  CA  LEU A 332      36.094  -8.586  -9.062  1.00 88.00           C  
ATOM   2617  C   LEU A 332      36.562  -9.844  -9.797  1.00 88.00           C  
ATOM   2618  CB  LEU A 332      35.625  -7.543 -10.062  1.00 88.00           C  
ATOM   2619  O   LEU A 332      35.750 -10.742 -10.047  1.00 88.00           O  
ATOM   2620  CG  LEU A 332      34.844  -6.344  -9.484  1.00 88.00           C  
ATOM   2621  CD1 LEU A 332      34.531  -5.344 -10.586  1.00 88.00           C  
ATOM   2622  CD2 LEU A 332      33.594  -6.801  -8.773  1.00 88.00           C  
ATOM   2623  N   HIS A 333      37.906 -10.016 -10.078  1.00 86.12           N  
ATOM   2624  CA  HIS A 333      38.406 -11.203 -10.742  1.00 86.12           C  
ATOM   2625  C   HIS A 333      38.312 -12.430  -9.836  1.00 86.12           C  
ATOM   2626  CB  HIS A 333      39.875 -10.984 -11.164  1.00 86.12           C  
ATOM   2627  O   HIS A 333      38.281 -13.562 -10.320  1.00 86.12           O  
ATOM   2628  CG  HIS A 333      40.000 -10.414 -12.539  1.00 86.12           C  
ATOM   2629  CD2 HIS A 333      40.500  -9.227 -12.961  1.00 86.12           C  
ATOM   2630  ND1 HIS A 333      39.594 -11.086 -13.672  1.00 86.12           N  
ATOM   2631  CE1 HIS A 333      39.844 -10.336 -14.734  1.00 86.12           C  
ATOM   2632  NE2 HIS A 333      40.406  -9.203 -14.328  1.00 86.12           N  
ATOM   2633  N   THR A 334      38.250 -12.141  -8.648  1.00 86.00           N  
ATOM   2634  CA  THR A 334      38.250 -13.250  -7.699  1.00 86.00           C  
ATOM   2635  C   THR A 334      36.844 -13.812  -7.520  1.00 86.00           C  
ATOM   2636  CB  THR A 334      38.812 -12.812  -6.328  1.00 86.00           C  
ATOM   2637  O   THR A 334      36.656 -14.781  -6.785  1.00 86.00           O  
ATOM   2638  CG2 THR A 334      40.188 -12.195  -6.473  1.00 86.00           C  
ATOM   2639  OG1 THR A 334      37.938 -11.844  -5.750  1.00 86.00           O  
ATOM   2640  N   LEU A 335      35.875 -13.289  -8.188  1.00 88.94           N  
ATOM   2641  CA  LEU A 335      34.469 -13.695  -8.016  1.00 88.94           C  
ATOM   2642  C   LEU A 335      33.969 -14.422  -9.250  1.00 88.94           C  
ATOM   2643  CB  LEU A 335      33.594 -12.477  -7.719  1.00 88.94           C  
ATOM   2644  O   LEU A 335      33.281 -13.828 -10.078  1.00 88.94           O  
ATOM   2645  CG  LEU A 335      34.031 -11.586  -6.559  1.00 88.94           C  
ATOM   2646  CD1 LEU A 335      33.188 -10.320  -6.504  1.00 88.94           C  
ATOM   2647  CD2 LEU A 335      33.969 -12.344  -5.238  1.00 88.94           C  
ATOM   2648  N   PRO A 336      34.125 -15.719  -9.375  1.00 87.75           N  
ATOM   2649  CA  PRO A 336      33.812 -16.453 -10.602  1.00 87.75           C  
ATOM   2650  C   PRO A 336      32.312 -16.688 -10.789  1.00 87.75           C  
ATOM   2651  CB  PRO A 336      34.562 -17.781 -10.414  1.00 87.75           C  
ATOM   2652  O   PRO A 336      31.859 -16.906 -11.914  1.00 87.75           O  
ATOM   2653  CG  PRO A 336      34.688 -17.938  -8.930  1.00 87.75           C  
ATOM   2654  CD  PRO A 336      34.844 -16.562  -8.328  1.00 87.75           C  
ATOM   2655  N   GLN A 337      31.516 -16.734  -9.727  1.00 91.31           N  
ATOM   2656  CA  GLN A 337      30.094 -17.094  -9.820  1.00 91.31           C  
ATOM   2657  C   GLN A 337      29.203 -15.859  -9.766  1.00 91.31           C  
ATOM   2658  CB  GLN A 337      29.719 -18.062  -8.695  1.00 91.31           C  
ATOM   2659  O   GLN A 337      28.000 -15.969  -9.586  1.00 91.31           O  
ATOM   2660  CG  GLN A 337      30.453 -19.391  -8.766  1.00 91.31           C  
ATOM   2661  CD  GLN A 337      30.109 -20.188 -10.023  1.00 91.31           C  
ATOM   2662  NE2 GLN A 337      31.125 -20.828 -10.602  1.00 91.31           N  
ATOM   2663  OE1 GLN A 337      28.969 -20.203 -10.469  1.00 91.31           O  
ATOM   2664  N   LEU A 338      29.766 -14.633  -9.883  1.00 92.62           N  
ATOM   2665  CA  LEU A 338      29.031 -13.383  -9.711  1.00 92.62           C  
ATOM   2666  C   LEU A 338      27.953 -13.250 -10.773  1.00 92.62           C  
ATOM   2667  CB  LEU A 338      29.984 -12.180  -9.773  1.00 92.62           C  
ATOM   2668  O   LEU A 338      28.219 -13.359 -11.969  1.00 92.62           O  
ATOM   2669  CG  LEU A 338      29.406 -10.844  -9.297  1.00 92.62           C  
ATOM   2670  CD1 LEU A 338      29.172 -10.875  -7.797  1.00 92.62           C  
ATOM   2671  CD2 LEU A 338      30.359  -9.703  -9.672  1.00 92.62           C  
ATOM   2672  N   GLN A 339      26.734 -13.016 -10.336  1.00 94.62           N  
ATOM   2673  CA  GLN A 339      25.594 -12.883 -11.242  1.00 94.62           C  
ATOM   2674  C   GLN A 339      25.031 -11.469 -11.211  1.00 94.62           C  
ATOM   2675  CB  GLN A 339      24.500 -13.891 -10.875  1.00 94.62           C  
ATOM   2676  O   GLN A 339      24.531 -10.969 -12.219  1.00 94.62           O  
ATOM   2677  CG  GLN A 339      24.906 -15.344 -11.125  1.00 94.62           C  
ATOM   2678  CD  GLN A 339      23.797 -16.312 -10.758  1.00 94.62           C  
ATOM   2679  NE2 GLN A 339      24.094 -17.609 -10.852  1.00 94.62           N  
ATOM   2680  OE1 GLN A 339      22.688 -15.922 -10.383  1.00 94.62           O  
ATOM   2681  N   LYS A 340      25.047 -10.773 -10.008  1.00 96.81           N  
ATOM   2682  CA  LYS A 340      24.531  -9.422  -9.836  1.00 96.81           C  
ATOM   2683  C   LYS A 340      25.562  -8.516  -9.172  1.00 96.81           C  
ATOM   2684  CB  LYS A 340      23.234  -9.438  -9.016  1.00 96.81           C  
ATOM   2685  O   LYS A 340      26.109  -8.859  -8.117  1.00 96.81           O  
ATOM   2686  CG  LYS A 340      22.109 -10.234  -9.664  1.00 96.81           C  
ATOM   2687  CD  LYS A 340      20.844 -10.195  -8.805  1.00 96.81           C  
ATOM   2688  CE  LYS A 340      19.734 -11.031  -9.422  1.00 96.81           C  
ATOM   2689  NZ  LYS A 340      18.516 -11.047  -8.562  1.00 96.81           N  
ATOM   2690  N   LEU A 341      25.750  -7.398  -9.797  1.00 95.62           N  
ATOM   2691  CA  LEU A 341      26.703  -6.434  -9.273  1.00 95.62           C  
ATOM   2692  C   LEU A 341      26.094  -5.039  -9.219  1.00 95.62           C  
ATOM   2693  CB  LEU A 341      27.969  -6.422 -10.133  1.00 95.62           C  
ATOM   2694  O   LEU A 341      25.672  -4.504 -10.242  1.00 95.62           O  
ATOM   2695  CG  LEU A 341      29.047  -5.406  -9.742  1.00 95.62           C  
ATOM   2696  CD1 LEU A 341      29.562  -5.691  -8.336  1.00 95.62           C  
ATOM   2697  CD2 LEU A 341      30.203  -5.430 -10.742  1.00 95.62           C  
ATOM   2698  N   ASN A 342      26.047  -4.488  -8.055  1.00 97.88           N  
ATOM   2699  CA  ASN A 342      25.547  -3.133  -7.840  1.00 97.88           C  
ATOM   2700  C   ASN A 342      26.688  -2.168  -7.504  1.00 97.88           C  
ATOM   2701  CB  ASN A 342      24.500  -3.115  -6.734  1.00 97.88           C  
ATOM   2702  O   ASN A 342      27.234  -2.207  -6.402  1.00 97.88           O  
ATOM   2703  CG  ASN A 342      23.844  -1.756  -6.570  1.00 97.88           C  
ATOM   2704  ND2 ASN A 342      22.828  -1.682  -5.719  1.00 97.88           N  
ATOM   2705  OD1 ASN A 342      24.250  -0.780  -7.211  1.00 97.88           O  
ATOM   2706  N   LEU A 343      26.938  -1.234  -8.359  1.00 96.00           N  
ATOM   2707  CA  LEU A 343      27.969  -0.215  -8.172  1.00 96.00           C  
ATOM   2708  C   LEU A 343      27.359   1.184  -8.242  1.00 96.00           C  
ATOM   2709  CB  LEU A 343      29.062  -0.361  -9.234  1.00 96.00           C  
ATOM   2710  O   LEU A 343      28.047   2.141  -8.609  1.00 96.00           O  
ATOM   2711  CG  LEU A 343      29.906  -1.631  -9.156  1.00 96.00           C  
ATOM   2712  CD1 LEU A 343      30.844  -1.722 -10.367  1.00 96.00           C  
ATOM   2713  CD2 LEU A 343      30.719  -1.664  -7.859  1.00 96.00           C  
ATOM   2714  N   SER A 344      26.109   1.298  -8.016  1.00 97.88           N  
ATOM   2715  CA  SER A 344      25.391   2.559  -8.141  1.00 97.88           C  
ATOM   2716  C   SER A 344      25.844   3.568  -7.094  1.00 97.88           C  
ATOM   2717  CB  SER A 344      23.875   2.330  -8.008  1.00 97.88           C  
ATOM   2718  O   SER A 344      26.406   3.188  -6.066  1.00 97.88           O  
ATOM   2719  OG  SER A 344      23.547   1.897  -6.703  1.00 97.88           O  
ATOM   2720  N   MET A 345      25.641   4.871  -7.449  1.00 97.31           N  
ATOM   2721  CA  MET A 345      25.875   5.996  -6.551  1.00 97.31           C  
ATOM   2722  C   MET A 345      27.344   6.062  -6.145  1.00 97.31           C  
ATOM   2723  CB  MET A 345      25.000   5.887  -5.305  1.00 97.31           C  
ATOM   2724  O   MET A 345      27.656   6.305  -4.977  1.00 97.31           O  
ATOM   2725  CG  MET A 345      23.500   5.988  -5.598  1.00 97.31           C  
ATOM   2726  SD  MET A 345      22.938   7.727  -5.715  1.00 97.31           S  
ATOM   2727  CE  MET A 345      21.141   7.461  -5.891  1.00 97.31           C  
ATOM   2728  N   ASN A 346      28.250   5.797  -7.031  1.00 96.06           N  
ATOM   2729  CA  ASN A 346      29.688   6.016  -6.844  1.00 96.06           C  
ATOM   2730  C   ASN A 346      30.203   7.117  -7.758  1.00 96.06           C  
ATOM   2731  CB  ASN A 346      30.469   4.719  -7.078  1.00 96.06           C  
ATOM   2732  O   ASN A 346      29.422   7.875  -8.336  1.00 96.06           O  
ATOM   2733  CG  ASN A 346      30.391   3.768  -5.898  1.00 96.06           C  
ATOM   2734  ND2 ASN A 346      29.641   2.676  -6.066  1.00 96.06           N  
ATOM   2735  OD1 ASN A 346      30.984   4.012  -4.848  1.00 96.06           O  
ATOM   2736  N   LYS A 347      31.562   7.211  -7.891  1.00 93.75           N  
ATOM   2737  CA  LYS A 347      32.156   8.234  -8.742  1.00 93.75           C  
ATOM   2738  C   LYS A 347      33.000   7.613  -9.844  1.00 93.75           C  
ATOM   2739  CB  LYS A 347      33.000   9.203  -7.906  1.00 93.75           C  
ATOM   2740  O   LYS A 347      34.156   8.031 -10.062  1.00 93.75           O  
ATOM   2741  CG  LYS A 347      32.188   9.984  -6.875  1.00 93.75           C  
ATOM   2742  CD  LYS A 347      33.094  10.930  -6.082  1.00 93.75           C  
ATOM   2743  CE  LYS A 347      32.312  11.672  -5.004  1.00 93.75           C  
ATOM   2744  NZ  LYS A 347      33.188  12.570  -4.199  1.00 93.75           N  
ATOM   2745  N   LEU A 348      32.500   6.766 -10.609  1.00 93.00           N  
ATOM   2746  CA  LEU A 348      33.281   5.988 -11.562  1.00 93.00           C  
ATOM   2747  C   LEU A 348      33.469   6.758 -12.875  1.00 93.00           C  
ATOM   2748  CB  LEU A 348      32.625   4.641 -11.836  1.00 93.00           C  
ATOM   2749  O   LEU A 348      34.312   6.402 -13.695  1.00 93.00           O  
ATOM   2750  CG  LEU A 348      32.531   3.674 -10.656  1.00 93.00           C  
ATOM   2751  CD1 LEU A 348      31.672   2.467 -11.016  1.00 93.00           C  
ATOM   2752  CD2 LEU A 348      33.938   3.236 -10.219  1.00 93.00           C  
ATOM   2753  N   GLY A 349      32.625   7.848 -13.078  1.00 91.44           N  
ATOM   2754  CA  GLY A 349      32.656   8.617 -14.312  1.00 91.44           C  
ATOM   2755  C   GLY A 349      33.812   9.594 -14.375  1.00 91.44           C  
ATOM   2756  O   GLY A 349      34.625   9.672 -13.445  1.00 91.44           O  
ATOM   2757  N   PRO A 350      33.844  10.375 -15.445  1.00 90.88           N  
ATOM   2758  CA  PRO A 350      32.875  10.492 -16.531  1.00 90.88           C  
ATOM   2759  C   PRO A 350      32.969   9.359 -17.562  1.00 90.88           C  
ATOM   2760  CB  PRO A 350      33.219  11.844 -17.172  1.00 90.88           C  
ATOM   2761  O   PRO A 350      32.000   9.031 -18.219  1.00 90.88           O  
ATOM   2762  CG  PRO A 350      34.656  12.070 -16.828  1.00 90.88           C  
ATOM   2763  CD  PRO A 350      34.938  11.383 -15.523  1.00 90.88           C  
ATOM   2764  N   ILE A 351      34.281   8.758 -17.734  1.00 88.81           N  
ATOM   2765  CA  ILE A 351      34.500   7.664 -18.672  1.00 88.81           C  
ATOM   2766  C   ILE A 351      34.844   6.387 -17.906  1.00 88.81           C  
ATOM   2767  CB  ILE A 351      35.625   8.008 -19.672  1.00 88.81           C  
ATOM   2768  O   ILE A 351      35.719   6.391 -17.047  1.00 88.81           O  
ATOM   2769  CG1 ILE A 351      35.281   9.281 -20.438  1.00 88.81           C  
ATOM   2770  CG2 ILE A 351      35.875   6.836 -20.625  1.00 88.81           C  
ATOM   2771  CD1 ILE A 351      36.469   9.883 -21.203  1.00 88.81           C  
ATOM   2772  N   LEU A 352      34.094   5.340 -18.219  1.00 88.94           N  
ATOM   2773  CA  LEU A 352      34.375   4.055 -17.578  1.00 88.94           C  
ATOM   2774  C   LEU A 352      34.719   2.996 -18.625  1.00 88.94           C  
ATOM   2775  CB  LEU A 352      33.156   3.604 -16.766  1.00 88.94           C  
ATOM   2776  O   LEU A 352      33.906   2.713 -19.516  1.00 88.94           O  
ATOM   2777  CG  LEU A 352      33.281   2.281 -16.016  1.00 88.94           C  
ATOM   2778  CD1 LEU A 352      34.312   2.416 -14.898  1.00 88.94           C  
ATOM   2779  CD2 LEU A 352      31.938   1.843 -15.438  1.00 88.94           C  
ATOM   2780  N   GLU A 353      35.938   2.451 -18.531  1.00 84.25           N  
ATOM   2781  CA  GLU A 353      36.375   1.340 -19.359  1.00 84.25           C  
ATOM   2782  C   GLU A 353      36.312   0.015 -18.609  1.00 84.25           C  
ATOM   2783  CB  GLU A 353      37.812   1.576 -19.875  1.00 84.25           C  
ATOM   2784  O   GLU A 353      36.844  -0.109 -17.516  1.00 84.25           O  
ATOM   2785  CG  GLU A 353      38.188   0.695 -21.062  1.00 84.25           C  
ATOM   2786  CD  GLU A 353      39.562   1.030 -21.641  1.00 84.25           C  
ATOM   2787  OE1 GLU A 353      40.031   0.302 -22.531  1.00 84.25           O  
ATOM   2788  OE2 GLU A 353      40.156   2.027 -21.188  1.00 84.25           O  
ATOM   2789  N   LEU A 354      35.562  -0.924 -19.250  1.00 85.56           N  
ATOM   2790  CA  LEU A 354      35.469  -2.256 -18.656  1.00 85.56           C  
ATOM   2791  C   LEU A 354      36.531  -3.184 -19.234  1.00 85.56           C  
ATOM   2792  CB  LEU A 354      34.062  -2.844 -18.891  1.00 85.56           C  
ATOM   2793  O   LEU A 354      36.531  -3.457 -20.438  1.00 85.56           O  
ATOM   2794  CG  LEU A 354      32.906  -2.102 -18.234  1.00 85.56           C  
ATOM   2795  CD1 LEU A 354      31.578  -2.600 -18.797  1.00 85.56           C  
ATOM   2796  CD2 LEU A 354      32.938  -2.270 -16.719  1.00 85.56           C  
ATOM   2797  N   PRO A 355      37.562  -3.570 -18.391  1.00 82.44           N  
ATOM   2798  CA  PRO A 355      38.625  -4.473 -18.875  1.00 82.44           C  
ATOM   2799  C   PRO A 355      38.062  -5.801 -19.391  1.00 82.44           C  
ATOM   2800  CB  PRO A 355      39.500  -4.688 -17.625  1.00 82.44           C  
ATOM   2801  O   PRO A 355      37.062  -6.289 -18.891  1.00 82.44           O  
ATOM   2802  CG  PRO A 355      38.906  -3.766 -16.594  1.00 82.44           C  
ATOM   2803  CD  PRO A 355      37.594  -3.281 -17.078  1.00 82.44           C  
ATOM   2804  N   GLU A 356      38.781  -6.410 -20.453  1.00 79.00           N  
ATOM   2805  CA  GLU A 356      38.438  -7.730 -20.953  1.00 79.00           C  
ATOM   2806  C   GLU A 356      38.656  -8.805 -19.906  1.00 79.00           C  
ATOM   2807  CB  GLU A 356      39.219  -8.055 -22.219  1.00 79.00           C  
ATOM   2808  O   GLU A 356      39.656  -8.820 -19.219  1.00 79.00           O  
ATOM   2809  CG  GLU A 356      38.844  -7.223 -23.438  1.00 79.00           C  
ATOM   2810  CD  GLU A 356      39.625  -7.570 -24.688  1.00 79.00           C  
ATOM   2811  OE1 GLU A 356      39.406  -6.926 -25.734  1.00 79.00           O  
ATOM   2812  OE2 GLU A 356      40.469  -8.500 -24.609  1.00 79.00           O  
ATOM   2813  N   GLY A 357      37.688  -9.711 -19.781  1.00 78.50           N  
ATOM   2814  CA  GLY A 357      37.812 -10.828 -18.859  1.00 78.50           C  
ATOM   2815  C   GLY A 357      37.469 -10.461 -17.422  1.00 78.50           C  
ATOM   2816  O   GLY A 357      37.781 -11.219 -16.500  1.00 78.50           O  
ATOM   2817  N   LEU A 358      36.969  -9.172 -17.188  1.00 78.12           N  
ATOM   2818  CA  LEU A 358      36.688  -8.680 -15.844  1.00 78.12           C  
ATOM   2819  C   LEU A 358      35.594  -9.500 -15.188  1.00 78.12           C  
ATOM   2820  CB  LEU A 358      36.281  -7.203 -15.883  1.00 78.12           C  
ATOM   2821  O   LEU A 358      35.688  -9.883 -14.023  1.00 78.12           O  
ATOM   2822  CG  LEU A 358      36.031  -6.527 -14.531  1.00 78.12           C  
ATOM   2823  CD1 LEU A 358      37.312  -6.508 -13.711  1.00 78.12           C  
ATOM   2824  CD2 LEU A 358      35.500  -5.117 -14.734  1.00 78.12           C  
ATOM   2825  N   PHE A 359      34.562  -9.766 -15.898  1.00 77.38           N  
ATOM   2826  CA  PHE A 359      33.406 -10.445 -15.328  1.00 77.38           C  
ATOM   2827  C   PHE A 359      33.312 -11.883 -15.844  1.00 77.38           C  
ATOM   2828  CB  PHE A 359      32.125  -9.688 -15.664  1.00 77.38           C  
ATOM   2829  O   PHE A 359      33.750 -12.180 -16.953  1.00 77.38           O  
ATOM   2830  CG  PHE A 359      32.125  -8.266 -15.188  1.00 77.38           C  
ATOM   2831  CD1 PHE A 359      32.125  -7.965 -13.836  1.00 77.38           C  
ATOM   2832  CD2 PHE A 359      32.094  -7.215 -16.109  1.00 77.38           C  
ATOM   2833  CE1 PHE A 359      32.125  -6.645 -13.391  1.00 77.38           C  
ATOM   2834  CE2 PHE A 359      32.094  -5.895 -15.672  1.00 77.38           C  
ATOM   2835  CZ  PHE A 359      32.125  -5.609 -14.312  1.00 77.38           C  
ATOM   2836  N   SER A 360      32.906 -12.773 -14.930  1.00 69.62           N  
ATOM   2837  CA  SER A 360      32.531 -14.117 -15.352  1.00 69.62           C  
ATOM   2838  C   SER A 360      31.391 -14.086 -16.375  1.00 69.62           C  
ATOM   2839  CB  SER A 360      32.094 -14.953 -14.141  1.00 69.62           C  
ATOM   2840  O   SER A 360      30.641 -13.102 -16.453  1.00 69.62           O  
ATOM   2841  OG  SER A 360      31.672 -16.250 -14.547  1.00 69.62           O  
ATOM   2842  N   THR A 361      31.344 -14.984 -17.328  1.00 71.44           N  
ATOM   2843  CA  THR A 361      30.266 -15.086 -18.312  1.00 71.44           C  
ATOM   2844  C   THR A 361      28.906 -15.219 -17.625  1.00 71.44           C  
ATOM   2845  CB  THR A 361      30.484 -16.281 -19.250  1.00 71.44           C  
ATOM   2846  O   THR A 361      27.875 -15.070 -18.266  1.00 71.44           O  
ATOM   2847  CG2 THR A 361      31.719 -16.062 -20.141  1.00 71.44           C  
ATOM   2848  OG1 THR A 361      30.688 -17.469 -18.469  1.00 71.44           O  
ATOM   2849  N   ASN A 362      28.859 -15.211 -16.312  1.00 86.00           N  
ATOM   2850  CA  ASN A 362      27.625 -15.516 -15.602  1.00 86.00           C  
ATOM   2851  C   ASN A 362      26.875 -14.242 -15.195  1.00 86.00           C  
ATOM   2852  CB  ASN A 362      27.906 -16.375 -14.375  1.00 86.00           C  
ATOM   2853  O   ASN A 362      25.750 -14.305 -14.703  1.00 86.00           O  
ATOM   2854  CG  ASN A 362      28.344 -17.781 -14.734  1.00 86.00           C  
ATOM   2855  ND2 ASN A 362      29.250 -18.344 -13.938  1.00 86.00           N  
ATOM   2856  OD1 ASN A 362      27.859 -18.359 -15.719  1.00 86.00           O  
ATOM   2857  N   LEU A 363      27.469 -13.023 -15.359  1.00 91.62           N  
ATOM   2858  CA  LEU A 363      26.859 -11.781 -14.875  1.00 91.62           C  
ATOM   2859  C   LEU A 363      25.547 -11.508 -15.602  1.00 91.62           C  
ATOM   2860  CB  LEU A 363      27.812 -10.609 -15.062  1.00 91.62           C  
ATOM   2861  O   LEU A 363      25.516 -11.398 -16.828  1.00 91.62           O  
ATOM   2862  CG  LEU A 363      27.469  -9.320 -14.320  1.00 91.62           C  
ATOM   2863  CD1 LEU A 363      27.688  -9.500 -12.820  1.00 91.62           C  
ATOM   2864  CD2 LEU A 363      28.297  -8.148 -14.852  1.00 91.62           C  
ATOM   2865  N   LYS A 364      24.453 -11.305 -14.797  1.00 94.50           N  
ATOM   2866  CA  LYS A 364      23.125 -11.109 -15.367  1.00 94.50           C  
ATOM   2867  C   LYS A 364      22.641  -9.680 -15.141  1.00 94.50           C  
ATOM   2868  CB  LYS A 364      22.125 -12.102 -14.758  1.00 94.50           C  
ATOM   2869  O   LYS A 364      21.922  -9.117 -15.977  1.00 94.50           O  
ATOM   2870  CG  LYS A 364      22.391 -13.547 -15.133  1.00 94.50           C  
ATOM   2871  CD  LYS A 364      21.312 -14.477 -14.594  1.00 94.50           C  
ATOM   2872  CE  LYS A 364      21.578 -15.930 -14.961  1.00 94.50           C  
ATOM   2873  NZ  LYS A 364      20.516 -16.844 -14.438  1.00 94.50           N  
ATOM   2874  N   VAL A 365      23.047  -9.055 -13.984  1.00 96.56           N  
ATOM   2875  CA  VAL A 365      22.578  -7.719 -13.625  1.00 96.56           C  
ATOM   2876  C   VAL A 365      23.766  -6.824 -13.289  1.00 96.56           C  
ATOM   2877  CB  VAL A 365      21.594  -7.762 -12.430  1.00 96.56           C  
ATOM   2878  O   VAL A 365      24.609  -7.180 -12.461  1.00 96.56           O  
ATOM   2879  CG1 VAL A 365      21.109  -6.359 -12.078  1.00 96.56           C  
ATOM   2880  CG2 VAL A 365      20.422  -8.680 -12.742  1.00 96.56           C  
ATOM   2881  N   LEU A 366      23.781  -5.684 -13.891  1.00 95.12           N  
ATOM   2882  CA  LEU A 366      24.797  -4.672 -13.609  1.00 95.12           C  
ATOM   2883  C   LEU A 366      24.156  -3.307 -13.383  1.00 95.12           C  
ATOM   2884  CB  LEU A 366      25.797  -4.594 -14.766  1.00 95.12           C  
ATOM   2885  O   LEU A 366      23.516  -2.762 -14.281  1.00 95.12           O  
ATOM   2886  CG  LEU A 366      26.906  -3.547 -14.633  1.00 95.12           C  
ATOM   2887  CD1 LEU A 366      27.766  -3.830 -13.398  1.00 95.12           C  
ATOM   2888  CD2 LEU A 366      27.766  -3.518 -15.891  1.00 95.12           C  
ATOM   2889  N   ASP A 367      24.328  -2.807 -12.203  1.00 97.81           N  
ATOM   2890  CA  ASP A 367      23.797  -1.493 -11.859  1.00 97.81           C  
ATOM   2891  C   ASP A 367      24.906  -0.456 -11.758  1.00 97.81           C  
ATOM   2892  CB  ASP A 367      23.016  -1.560 -10.547  1.00 97.81           C  
ATOM   2893  O   ASP A 367      25.703  -0.486 -10.820  1.00 97.81           O  
ATOM   2894  CG  ASP A 367      22.203  -0.302 -10.273  1.00 97.81           C  
ATOM   2895  OD1 ASP A 367      22.484   0.750 -10.883  1.00 97.81           O  
ATOM   2896  OD2 ASP A 367      21.281  -0.364  -9.430  1.00 97.81           O  
ATOM   2897  N   LEU A 368      24.891   0.576 -12.562  1.00 96.56           N  
ATOM   2898  CA  LEU A 368      25.875   1.652 -12.609  1.00 96.56           C  
ATOM   2899  C   LEU A 368      25.188   3.014 -12.492  1.00 96.56           C  
ATOM   2900  CB  LEU A 368      26.688   1.584 -13.906  1.00 96.56           C  
ATOM   2901  O   LEU A 368      25.688   4.008 -13.031  1.00 96.56           O  
ATOM   2902  CG  LEU A 368      27.609   0.375 -14.062  1.00 96.56           C  
ATOM   2903  CD1 LEU A 368      28.156   0.313 -15.484  1.00 96.56           C  
ATOM   2904  CD2 LEU A 368      28.734   0.430 -13.047  1.00 96.56           C  
ATOM   2905  N   SER A 369      24.062   3.047 -11.922  1.00 98.31           N  
ATOM   2906  CA  SER A 369      23.281   4.270 -11.797  1.00 98.31           C  
ATOM   2907  C   SER A 369      24.000   5.305 -10.938  1.00 98.31           C  
ATOM   2908  CB  SER A 369      21.906   3.963 -11.195  1.00 98.31           C  
ATOM   2909  O   SER A 369      24.766   4.949 -10.055  1.00 98.31           O  
ATOM   2910  OG  SER A 369      21.188   3.051 -12.016  1.00 98.31           O  
ATOM   2911  N   TYR A 370      23.828   6.574 -11.297  1.00 97.75           N  
ATOM   2912  CA  TYR A 370      24.297   7.734 -10.555  1.00 97.75           C  
ATOM   2913  C   TYR A 370      25.812   7.668 -10.352  1.00 97.75           C  
ATOM   2914  CB  TYR A 370      23.594   7.832  -9.195  1.00 97.75           C  
ATOM   2915  O   TYR A 370      26.297   7.734  -9.219  1.00 97.75           O  
ATOM   2916  CG  TYR A 370      22.109   8.062  -9.297  1.00 97.75           C  
ATOM   2917  CD1 TYR A 370      21.594   9.344  -9.492  1.00 97.75           C  
ATOM   2918  CD2 TYR A 370      21.219   7.008  -9.203  1.00 97.75           C  
ATOM   2919  CE1 TYR A 370      20.234   9.570  -9.586  1.00 97.75           C  
ATOM   2920  CE2 TYR A 370      19.844   7.215  -9.297  1.00 97.75           C  
ATOM   2921  OH  TYR A 370      18.000   8.711  -9.578  1.00 97.75           O  
ATOM   2922  CZ  TYR A 370      19.359   8.500  -9.492  1.00 97.75           C  
ATOM   2923  N   ASN A 371      26.609   7.504 -11.414  1.00 97.62           N  
ATOM   2924  CA  ASN A 371      28.078   7.438 -11.367  1.00 97.62           C  
ATOM   2925  C   ASN A 371      28.703   8.586 -12.148  1.00 97.62           C  
ATOM   2926  CB  ASN A 371      28.562   6.090 -11.906  1.00 97.62           C  
ATOM   2927  O   ASN A 371      29.906   8.562 -12.414  1.00 97.62           O  
ATOM   2928  CG  ASN A 371      28.641   5.027 -10.828  1.00 97.62           C  
ATOM   2929  ND2 ASN A 371      27.656   4.141 -10.797  1.00 97.62           N  
ATOM   2930  OD1 ASN A 371      29.594   5.000 -10.039  1.00 97.62           O  
ATOM   2931  N   GLN A 372      27.875   9.453 -12.625  1.00 96.06           N  
ATOM   2932  CA  GLN A 372      28.328  10.625 -13.367  1.00 96.06           C  
ATOM   2933  C   GLN A 372      28.891  10.234 -14.727  1.00 96.06           C  
ATOM   2934  CB  GLN A 372      29.391  11.383 -12.555  1.00 96.06           C  
ATOM   2935  O   GLN A 372      29.906  10.789 -15.172  1.00 96.06           O  
ATOM   2936  CG  GLN A 372      28.859  11.953 -11.242  1.00 96.06           C  
ATOM   2937  CD  GLN A 372      29.969  12.484 -10.352  1.00 96.06           C  
ATOM   2938  NE2 GLN A 372      29.625  12.812  -9.109  1.00 96.06           N  
ATOM   2939  OE1 GLN A 372      31.125  12.602 -10.781  1.00 96.06           O  
ATOM   2940  N   LEU A 373      28.484   9.211 -15.320  1.00 95.44           N  
ATOM   2941  CA  LEU A 373      28.953   8.719 -16.609  1.00 95.44           C  
ATOM   2942  C   LEU A 373      28.453   9.617 -17.750  1.00 95.44           C  
ATOM   2943  CB  LEU A 373      28.484   7.281 -16.844  1.00 95.44           C  
ATOM   2944  O   LEU A 373      27.281  10.000 -17.766  1.00 95.44           O  
ATOM   2945  CG  LEU A 373      29.000   6.238 -15.852  1.00 95.44           C  
ATOM   2946  CD1 LEU A 373      28.297   4.902 -16.062  1.00 95.44           C  
ATOM   2947  CD2 LEU A 373      30.516   6.078 -15.977  1.00 95.44           C  
ATOM   2948  N   CYS A 374      29.344   9.984 -18.656  1.00 93.25           N  
ATOM   2949  CA  CYS A 374      28.969  10.820 -19.797  1.00 93.25           C  
ATOM   2950  C   CYS A 374      28.672   9.969 -21.031  1.00 93.25           C  
ATOM   2951  CB  CYS A 374      30.094  11.812 -20.125  1.00 93.25           C  
ATOM   2952  O   CYS A 374      28.047  10.445 -21.969  1.00 93.25           O  
ATOM   2953  SG  CYS A 374      30.359  13.047 -18.828  1.00 93.25           S  
ATOM   2954  N   ASP A 375      29.062   8.742 -21.047  1.00 89.75           N  
ATOM   2955  CA  ASP A 375      28.797   7.777 -22.109  1.00 89.75           C  
ATOM   2956  C   ASP A 375      28.578   6.379 -21.531  1.00 89.75           C  
ATOM   2957  CB  ASP A 375      29.969   7.754 -23.109  1.00 89.75           C  
ATOM   2958  O   ASP A 375      28.891   6.125 -20.359  1.00 89.75           O  
ATOM   2959  CG  ASP A 375      29.547   7.301 -24.484  1.00 89.75           C  
ATOM   2960  OD1 ASP A 375      28.391   6.863 -24.672  1.00 89.75           O  
ATOM   2961  OD2 ASP A 375      30.375   7.379 -25.422  1.00 89.75           O  
ATOM   2962  N   VAL A 376      27.859   5.547 -22.344  1.00 89.44           N  
ATOM   2963  CA  VAL A 376      27.734   4.145 -21.953  1.00 89.44           C  
ATOM   2964  C   VAL A 376      29.125   3.516 -21.828  1.00 89.44           C  
ATOM   2965  CB  VAL A 376      26.875   3.354 -22.969  1.00 89.44           C  
ATOM   2966  O   VAL A 376      30.000   3.770 -22.656  1.00 89.44           O  
ATOM   2967  CG1 VAL A 376      26.766   1.887 -22.547  1.00 89.44           C  
ATOM   2968  CG2 VAL A 376      25.484   3.979 -23.094  1.00 89.44           C  
ATOM   2969  N   PRO A 377      29.391   2.756 -20.734  1.00 84.19           N  
ATOM   2970  CA  PRO A 377      30.719   2.137 -20.609  1.00 84.19           C  
ATOM   2971  C   PRO A 377      31.125   1.373 -21.859  1.00 84.19           C  
ATOM   2972  CB  PRO A 377      30.547   1.184 -19.422  1.00 84.19           C  
ATOM   2973  O   PRO A 377      30.328   0.642 -22.438  1.00 84.19           O  
ATOM   2974  CG  PRO A 377      29.344   1.700 -18.688  1.00 84.19           C  
ATOM   2975  CD  PRO A 377      28.453   2.391 -19.672  1.00 84.19           C  
ATOM   2976  N   HIS A 378      32.375   1.851 -22.547  1.00 73.62           N  
ATOM   2977  CA  HIS A 378      32.906   1.190 -23.750  1.00 73.62           C  
ATOM   2978  C   HIS A 378      33.844   0.049 -23.375  1.00 73.62           C  
ATOM   2979  CB  HIS A 378      33.625   2.197 -24.641  1.00 73.62           C  
ATOM   2980  O   HIS A 378      34.219  -0.097 -22.219  1.00 73.62           O  
ATOM   2981  CG  HIS A 378      34.688   2.984 -23.938  1.00 73.62           C  
ATOM   2982  CD2 HIS A 378      36.031   2.816 -23.875  1.00 73.62           C  
ATOM   2983  ND1 HIS A 378      34.406   4.098 -23.172  1.00 73.62           N  
ATOM   2984  CE1 HIS A 378      35.531   4.578 -22.672  1.00 73.62           C  
ATOM   2985  NE2 HIS A 378      36.531   3.822 -23.094  1.00 73.62           N  
ATOM   2986  N   GLY A 379      34.219  -0.873 -24.250  1.00 72.38           N  
ATOM   2987  CA  GLY A 379      35.094  -2.012 -24.047  1.00 72.38           C  
ATOM   2988  C   GLY A 379      34.344  -3.344 -24.078  1.00 72.38           C  
ATOM   2989  O   GLY A 379      33.719  -3.668 -25.078  1.00 72.38           O  
ATOM   2990  N   ALA A 380      34.312  -4.055 -22.984  1.00 65.31           N  
ATOM   2991  CA  ALA A 380      33.938  -5.461 -22.906  1.00 65.31           C  
ATOM   2992  C   ALA A 380      32.438  -5.605 -22.688  1.00 65.31           C  
ATOM   2993  CB  ALA A 380      34.688  -6.152 -21.781  1.00 65.31           C  
ATOM   2994  O   ALA A 380      31.953  -6.672 -22.297  1.00 65.31           O  
ATOM   2995  N   LEU A 381      31.625  -4.500 -22.766  1.00 73.88           N  
ATOM   2996  CA  LEU A 381      30.203  -4.793 -22.625  1.00 73.88           C  
ATOM   2997  C   LEU A 381      29.750  -5.824 -23.656  1.00 73.88           C  
ATOM   2998  CB  LEU A 381      29.375  -3.512 -22.766  1.00 73.88           C  
ATOM   2999  O   LEU A 381      28.844  -6.621 -23.375  1.00 73.88           O  
ATOM   3000  CG  LEU A 381      29.328  -2.590 -21.547  1.00 73.88           C  
ATOM   3001  CD1 LEU A 381      28.719  -1.247 -21.922  1.00 73.88           C  
ATOM   3002  CD2 LEU A 381      28.562  -3.244 -20.406  1.00 73.88           C  
ATOM   3003  N   SER A 382      30.484  -5.785 -24.828  1.00 71.00           N  
ATOM   3004  CA  SER A 382      30.141  -6.707 -25.922  1.00 71.00           C  
ATOM   3005  C   SER A 382      30.406  -8.156 -25.516  1.00 71.00           C  
ATOM   3006  CB  SER A 382      30.938  -6.367 -27.172  1.00 71.00           C  
ATOM   3007  O   SER A 382      29.781  -9.070 -26.047  1.00 71.00           O  
ATOM   3008  OG  SER A 382      32.344  -6.375 -26.906  1.00 71.00           O  
ATOM   3009  N   LEU A 383      31.266  -8.320 -24.562  1.00 75.44           N  
ATOM   3010  CA  LEU A 383      31.641  -9.656 -24.125  1.00 75.44           C  
ATOM   3011  C   LEU A 383      30.688 -10.180 -23.062  1.00 75.44           C  
ATOM   3012  CB  LEU A 383      33.062  -9.656 -23.578  1.00 75.44           C  
ATOM   3013  O   LEU A 383      30.703 -11.367 -22.719  1.00 75.44           O  
ATOM   3014  CG  LEU A 383      34.188  -9.445 -24.609  1.00 75.44           C  
ATOM   3015  CD1 LEU A 383      35.469  -8.945 -23.906  1.00 75.44           C  
ATOM   3016  CD2 LEU A 383      34.469 -10.742 -25.359  1.00 75.44           C  
ATOM   3017  N   LEU A 384      29.891  -9.273 -22.469  1.00 80.56           N  
ATOM   3018  CA  LEU A 384      28.891  -9.695 -21.500  1.00 80.56           C  
ATOM   3019  C   LEU A 384      27.609 -10.141 -22.188  1.00 80.56           C  
ATOM   3020  CB  LEU A 384      28.594  -8.562 -20.516  1.00 80.56           C  
ATOM   3021  O   LEU A 384      26.562  -9.516 -22.016  1.00 80.56           O  
ATOM   3022  CG  LEU A 384      29.766  -8.070 -19.672  1.00 80.56           C  
ATOM   3023  CD1 LEU A 384      29.406  -6.758 -18.969  1.00 80.56           C  
ATOM   3024  CD2 LEU A 384      30.172  -9.125 -18.641  1.00 80.56           C  
ATOM   3025  N   SER A 385      27.672 -11.133 -23.016  1.00 79.12           N  
ATOM   3026  CA  SER A 385      26.547 -11.539 -23.859  1.00 79.12           C  
ATOM   3027  C   SER A 385      25.391 -12.070 -23.031  1.00 79.12           C  
ATOM   3028  CB  SER A 385      27.000 -12.594 -24.875  1.00 79.12           C  
ATOM   3029  O   SER A 385      24.250 -12.102 -23.484  1.00 79.12           O  
ATOM   3030  OG  SER A 385      27.562 -13.711 -24.219  1.00 79.12           O  
ATOM   3031  N   GLN A 386      25.609 -12.422 -21.719  1.00 88.00           N  
ATOM   3032  CA  GLN A 386      24.578 -13.023 -20.891  1.00 88.00           C  
ATOM   3033  C   GLN A 386      23.859 -11.977 -20.047  1.00 88.00           C  
ATOM   3034  CB  GLN A 386      25.172 -14.102 -19.969  1.00 88.00           C  
ATOM   3035  O   GLN A 386      22.906 -12.289 -19.312  1.00 88.00           O  
ATOM   3036  CG  GLN A 386      25.781 -15.273 -20.719  1.00 88.00           C  
ATOM   3037  CD  GLN A 386      24.750 -16.094 -21.484  1.00 88.00           C  
ATOM   3038  NE2 GLN A 386      25.062 -16.453 -22.719  1.00 88.00           N  
ATOM   3039  OE1 GLN A 386      23.672 -16.391 -20.953  1.00 88.00           O  
ATOM   3040  N   LEU A 387      24.328 -10.719 -20.109  1.00 92.69           N  
ATOM   3041  CA  LEU A 387      23.750  -9.656 -19.281  1.00 92.69           C  
ATOM   3042  C   LEU A 387      22.266  -9.469 -19.609  1.00 92.69           C  
ATOM   3043  CB  LEU A 387      24.500  -8.344 -19.516  1.00 92.69           C  
ATOM   3044  O   LEU A 387      21.891  -9.305 -20.766  1.00 92.69           O  
ATOM   3045  CG  LEU A 387      24.266  -7.242 -18.469  1.00 92.69           C  
ATOM   3046  CD1 LEU A 387      24.906  -7.625 -17.141  1.00 92.69           C  
ATOM   3047  CD2 LEU A 387      24.812  -5.910 -18.969  1.00 92.69           C  
ATOM   3048  N   GLN A 388      21.422  -9.469 -18.547  1.00 95.31           N  
ATOM   3049  CA  GLN A 388      19.984  -9.383 -18.719  1.00 95.31           C  
ATOM   3050  C   GLN A 388      19.453  -8.008 -18.328  1.00 95.31           C  
ATOM   3051  CB  GLN A 388      19.281 -10.461 -17.891  1.00 95.31           C  
ATOM   3052  O   GLN A 388      18.484  -7.523 -18.922  1.00 95.31           O  
ATOM   3053  CG  GLN A 388      19.562 -11.883 -18.359  1.00 95.31           C  
ATOM   3054  CD  GLN A 388      18.875 -12.938 -17.500  1.00 95.31           C  
ATOM   3055  NE2 GLN A 388      19.047 -14.203 -17.875  1.00 95.31           N  
ATOM   3056  OE1 GLN A 388      18.203 -12.609 -16.516  1.00 95.31           O  
ATOM   3057  N   GLU A 389      20.109  -7.316 -17.281  1.00 97.38           N  
ATOM   3058  CA  GLU A 389      19.672  -6.004 -16.812  1.00 97.38           C  
ATOM   3059  C   GLU A 389      20.844  -5.031 -16.734  1.00 97.38           C  
ATOM   3060  CB  GLU A 389      18.984  -6.113 -15.461  1.00 97.38           C  
ATOM   3061  O   GLU A 389      21.891  -5.355 -16.141  1.00 97.38           O  
ATOM   3062  CG  GLU A 389      17.766  -7.027 -15.469  1.00 97.38           C  
ATOM   3063  CD  GLU A 389      17.062  -7.105 -14.117  1.00 97.38           C  
ATOM   3064  OE1 GLU A 389      16.359  -8.109 -13.859  1.00 97.38           O  
ATOM   3065  OE2 GLU A 389      17.219  -6.152 -13.320  1.00 97.38           O  
ATOM   3066  N   LEU A 390      20.625  -3.930 -17.281  1.00 95.69           N  
ATOM   3067  CA  LEU A 390      21.609  -2.852 -17.203  1.00 95.69           C  
ATOM   3068  C   LEU A 390      20.969  -1.556 -16.734  1.00 95.69           C  
ATOM   3069  CB  LEU A 390      22.281  -2.639 -18.578  1.00 95.69           C  
ATOM   3070  O   LEU A 390      20.078  -1.022 -17.406  1.00 95.69           O  
ATOM   3071  CG  LEU A 390      23.328  -1.537 -18.641  1.00 95.69           C  
ATOM   3072  CD1 LEU A 390      24.484  -1.844 -17.703  1.00 95.69           C  
ATOM   3073  CD2 LEU A 390      23.844  -1.375 -20.078  1.00 95.69           C  
ATOM   3074  N   TRP A 391      21.438  -1.079 -15.625  1.00 98.25           N  
ATOM   3075  CA  TRP A 391      20.891   0.137 -15.023  1.00 98.25           C  
ATOM   3076  C   TRP A 391      21.891   1.288 -15.141  1.00 98.25           C  
ATOM   3077  CB  TRP A 391      20.531  -0.098 -13.555  1.00 98.25           C  
ATOM   3078  O   TRP A 391      22.984   1.230 -14.578  1.00 98.25           O  
ATOM   3079  CG  TRP A 391      19.562  -1.226 -13.344  1.00 98.25           C  
ATOM   3080  CD1 TRP A 391      19.719  -2.529 -13.719  1.00 98.25           C  
ATOM   3081  CD2 TRP A 391      18.297  -1.148 -12.695  1.00 98.25           C  
ATOM   3082  CE2 TRP A 391      17.734  -2.443 -12.719  1.00 98.25           C  
ATOM   3083  CE3 TRP A 391      17.578  -0.107 -12.094  1.00 98.25           C  
ATOM   3084  NE1 TRP A 391      18.625  -3.268 -13.352  1.00 98.25           N  
ATOM   3085  CH2 TRP A 391      15.797  -1.690 -11.586  1.00 98.25           C  
ATOM   3086  CZ2 TRP A 391      16.484  -2.727 -12.164  1.00 98.25           C  
ATOM   3087  CZ3 TRP A 391      16.328  -0.391 -11.547  1.00 98.25           C  
ATOM   3088  N   LEU A 392      21.453   2.361 -15.758  1.00 97.38           N  
ATOM   3089  CA  LEU A 392      22.297   3.527 -15.977  1.00 97.38           C  
ATOM   3090  C   LEU A 392      21.562   4.812 -15.609  1.00 97.38           C  
ATOM   3091  CB  LEU A 392      22.750   3.590 -17.438  1.00 97.38           C  
ATOM   3092  O   LEU A 392      21.875   5.883 -16.141  1.00 97.38           O  
ATOM   3093  CG  LEU A 392      23.703   2.488 -17.891  1.00 97.38           C  
ATOM   3094  CD1 LEU A 392      23.844   2.508 -19.422  1.00 97.38           C  
ATOM   3095  CD2 LEU A 392      25.062   2.646 -17.234  1.00 97.38           C  
ATOM   3096  N   SER A 393      20.625   4.715 -14.742  1.00 98.19           N  
ATOM   3097  CA  SER A 393      19.797   5.855 -14.352  1.00 98.19           C  
ATOM   3098  C   SER A 393      20.625   6.926 -13.656  1.00 98.19           C  
ATOM   3099  CB  SER A 393      18.656   5.406 -13.438  1.00 98.19           C  
ATOM   3100  O   SER A 393      21.578   6.609 -12.945  1.00 98.19           O  
ATOM   3101  OG  SER A 393      17.922   6.520 -12.969  1.00 98.19           O  
ATOM   3102  N   GLY A 394      20.297   8.180 -13.906  1.00 97.44           N  
ATOM   3103  CA  GLY A 394      20.859   9.305 -13.164  1.00 97.44           C  
ATOM   3104  C   GLY A 394      22.297   9.602 -13.516  1.00 97.44           C  
ATOM   3105  O   GLY A 394      23.047  10.117 -12.688  1.00 97.44           O  
ATOM   3106  N   ASN A 395      22.766   9.266 -14.719  1.00 97.75           N  
ATOM   3107  CA  ASN A 395      24.094   9.633 -15.180  1.00 97.75           C  
ATOM   3108  C   ASN A 395      24.062  10.867 -16.078  1.00 97.75           C  
ATOM   3109  CB  ASN A 395      24.734   8.461 -15.930  1.00 97.75           C  
ATOM   3110  O   ASN A 395      23.078  11.609 -16.078  1.00 97.75           O  
ATOM   3111  CG  ASN A 395      25.281   7.398 -14.984  1.00 97.75           C  
ATOM   3112  ND2 ASN A 395      24.609   6.250 -14.938  1.00 97.75           N  
ATOM   3113  OD1 ASN A 395      26.297   7.605 -14.312  1.00 97.75           O  
ATOM   3114  N   ASN A 396      25.219  11.203 -16.766  1.00 96.38           N  
ATOM   3115  CA  ASN A 396      25.297  12.383 -17.625  1.00 96.38           C  
ATOM   3116  C   ASN A 396      25.359  11.984 -19.109  1.00 96.38           C  
ATOM   3117  CB  ASN A 396      26.500  13.242 -17.250  1.00 96.38           C  
ATOM   3118  O   ASN A 396      26.078  12.617 -19.891  1.00 96.38           O  
ATOM   3119  CG  ASN A 396      26.328  13.938 -15.922  1.00 96.38           C  
ATOM   3120  ND2 ASN A 396      27.438  14.258 -15.266  1.00 96.38           N  
ATOM   3121  OD1 ASN A 396      25.203  14.188 -15.477  1.00 96.38           O  
ATOM   3122  N   ILE A 397      24.688  10.898 -19.469  1.00 94.00           N  
ATOM   3123  CA  ILE A 397      24.719  10.375 -20.828  1.00 94.00           C  
ATOM   3124  C   ILE A 397      23.891  11.273 -21.750  1.00 94.00           C  
ATOM   3125  CB  ILE A 397      24.188   8.922 -20.875  1.00 94.00           C  
ATOM   3126  O   ILE A 397      22.719  11.539 -21.469  1.00 94.00           O  
ATOM   3127  CG1 ILE A 397      25.078   8.000 -20.031  1.00 94.00           C  
ATOM   3128  CG2 ILE A 397      24.125   8.430 -22.328  1.00 94.00           C  
ATOM   3129  CD1 ILE A 397      24.469   6.629 -19.766  1.00 94.00           C  
ATOM   3130  N   SER A 398      24.500  11.758 -22.812  1.00 91.56           N  
ATOM   3131  CA  SER A 398      23.828  12.758 -23.641  1.00 91.56           C  
ATOM   3132  C   SER A 398      23.469  12.195 -25.000  1.00 91.56           C  
ATOM   3133  CB  SER A 398      24.719  13.992 -23.812  1.00 91.56           C  
ATOM   3134  O   SER A 398      22.516  12.641 -25.641  1.00 91.56           O  
ATOM   3135  OG  SER A 398      25.984  13.633 -24.344  1.00 91.56           O  
ATOM   3136  N   SER A 399      24.266  11.258 -25.562  1.00 84.12           N  
ATOM   3137  CA  SER A 399      23.938  10.727 -26.875  1.00 84.12           C  
ATOM   3138  C   SER A 399      24.172   9.219 -26.938  1.00 84.12           C  
ATOM   3139  CB  SER A 399      24.766  11.430 -27.953  1.00 84.12           C  
ATOM   3140  O   SER A 399      25.078   8.703 -26.297  1.00 84.12           O  
ATOM   3141  OG  SER A 399      24.516  10.859 -29.234  1.00 84.12           O  
ATOM   3142  N   LEU A 400      23.234   8.461 -27.641  1.00 88.00           N  
ATOM   3143  CA  LEU A 400      23.328   7.020 -27.859  1.00 88.00           C  
ATOM   3144  C   LEU A 400      23.406   6.695 -29.344  1.00 88.00           C  
ATOM   3145  CB  LEU A 400      22.141   6.305 -27.219  1.00 88.00           C  
ATOM   3146  O   LEU A 400      22.625   7.230 -30.141  1.00 88.00           O  
ATOM   3147  CG  LEU A 400      22.047   6.352 -25.703  1.00 88.00           C  
ATOM   3148  CD1 LEU A 400      20.641   6.004 -25.234  1.00 88.00           C  
ATOM   3149  CD2 LEU A 400      23.062   5.406 -25.078  1.00 88.00           C  
ATOM   3150  N   SER A 401      24.500   5.961 -29.750  1.00 82.50           N  
ATOM   3151  CA  SER A 401      24.672   5.512 -31.125  1.00 82.50           C  
ATOM   3152  C   SER A 401      24.516   3.998 -31.234  1.00 82.50           C  
ATOM   3153  CB  SER A 401      26.031   5.938 -31.672  1.00 82.50           C  
ATOM   3154  O   SER A 401      24.344   3.312 -30.219  1.00 82.50           O  
ATOM   3155  OG  SER A 401      27.078   5.250 -31.016  1.00 82.50           O  
ATOM   3156  N   ASN A 402      24.562   3.508 -32.438  1.00 77.75           N  
ATOM   3157  CA  ASN A 402      24.422   2.088 -32.750  1.00 77.75           C  
ATOM   3158  C   ASN A 402      25.516   1.256 -32.094  1.00 77.75           C  
ATOM   3159  CB  ASN A 402      24.438   1.865 -34.281  1.00 77.75           C  
ATOM   3160  O   ASN A 402      25.250   0.137 -31.641  1.00 77.75           O  
ATOM   3161  CG  ASN A 402      24.141   0.428 -34.656  1.00 77.75           C  
ATOM   3162  ND2 ASN A 402      24.438   0.070 -35.906  1.00 77.75           N  
ATOM   3163  OD1 ASN A 402      23.641  -0.353 -33.844  1.00 77.75           O  
ATOM   3164  N   GLU A 403      26.641   1.830 -31.828  1.00 80.44           N  
ATOM   3165  CA  GLU A 403      27.781   1.086 -31.297  1.00 80.44           C  
ATOM   3166  C   GLU A 403      27.750   1.072 -29.766  1.00 80.44           C  
ATOM   3167  CB  GLU A 403      29.094   1.681 -31.797  1.00 80.44           C  
ATOM   3168  O   GLU A 403      28.453   0.278 -29.141  1.00 80.44           O  
ATOM   3169  CG  GLU A 403      29.281   1.573 -33.281  1.00 80.44           C  
ATOM   3170  CD  GLU A 403      30.516   0.767 -33.688  1.00 80.44           C  
ATOM   3171  OE1 GLU A 403      30.625   0.378 -34.875  1.00 80.44           O  
ATOM   3172  OE2 GLU A 403      31.359   0.520 -32.812  1.00 80.44           O  
ATOM   3173  N   SER A 404      26.969   1.930 -29.141  1.00 82.94           N  
ATOM   3174  CA  SER A 404      27.047   2.148 -27.703  1.00 82.94           C  
ATOM   3175  C   SER A 404      26.688   0.880 -26.938  1.00 82.94           C  
ATOM   3176  CB  SER A 404      26.125   3.287 -27.281  1.00 82.94           C  
ATOM   3177  O   SER A 404      27.266   0.606 -25.875  1.00 82.94           O  
ATOM   3178  OG  SER A 404      26.484   4.496 -27.922  1.00 82.94           O  
ATOM   3179  N   LEU A 405      25.797   0.051 -27.469  1.00 86.81           N  
ATOM   3180  CA  LEU A 405      25.281  -1.103 -26.750  1.00 86.81           C  
ATOM   3181  C   LEU A 405      25.578  -2.396 -27.484  1.00 86.81           C  
ATOM   3182  CB  LEU A 405      23.766  -0.960 -26.531  1.00 86.81           C  
ATOM   3183  O   LEU A 405      24.844  -3.381 -27.359  1.00 86.81           O  
ATOM   3184  CG  LEU A 405      23.312   0.232 -25.688  1.00 86.81           C  
ATOM   3185  CD1 LEU A 405      21.797   0.435 -25.844  1.00 86.81           C  
ATOM   3186  CD2 LEU A 405      23.688   0.032 -24.234  1.00 86.81           C  
ATOM   3187  N   GLN A 406      26.625  -2.434 -28.281  1.00 85.94           N  
ATOM   3188  CA  GLN A 406      27.031  -3.586 -29.078  1.00 85.94           C  
ATOM   3189  C   GLN A 406      27.344  -4.789 -28.188  1.00 85.94           C  
ATOM   3190  CB  GLN A 406      28.250  -3.246 -29.938  1.00 85.94           C  
ATOM   3191  O   GLN A 406      27.984  -4.652 -27.156  1.00 85.94           O  
ATOM   3192  CG  GLN A 406      28.594  -4.320 -30.969  1.00 85.94           C  
ATOM   3193  CD  GLN A 406      29.766  -3.930 -31.859  1.00 85.94           C  
ATOM   3194  NE2 GLN A 406      30.250  -4.879 -32.656  1.00 85.94           N  
ATOM   3195  OE1 GLN A 406      30.219  -2.783 -31.828  1.00 85.94           O  
ATOM   3196  N   GLY A 407      26.797  -6.035 -28.562  1.00 84.12           N  
ATOM   3197  CA  GLY A 407      27.141  -7.289 -27.922  1.00 84.12           C  
ATOM   3198  C   GLY A 407      26.141  -7.711 -26.859  1.00 84.12           C  
ATOM   3199  O   GLY A 407      26.172  -8.852 -26.391  1.00 84.12           O  
ATOM   3200  N   LEU A 408      25.172  -6.883 -26.406  1.00 88.44           N  
ATOM   3201  CA  LEU A 408      24.234  -7.191 -25.328  1.00 88.44           C  
ATOM   3202  C   LEU A 408      22.969  -7.844 -25.875  1.00 88.44           C  
ATOM   3203  CB  LEU A 408      23.875  -5.922 -24.562  1.00 88.44           C  
ATOM   3204  O   LEU A 408      21.875  -7.297 -25.734  1.00 88.44           O  
ATOM   3205  CG  LEU A 408      25.031  -5.199 -23.859  1.00 88.44           C  
ATOM   3206  CD1 LEU A 408      24.562  -3.850 -23.328  1.00 88.44           C  
ATOM   3207  CD2 LEU A 408      25.594  -6.062 -22.734  1.00 88.44           C  
ATOM   3208  N   ARG A 409      23.031  -9.023 -26.438  1.00 87.69           N  
ATOM   3209  CA  ARG A 409      21.953  -9.672 -27.188  1.00 87.69           C  
ATOM   3210  C   ARG A 409      20.891 -10.242 -26.250  1.00 87.69           C  
ATOM   3211  CB  ARG A 409      22.516 -10.789 -28.078  1.00 87.69           C  
ATOM   3212  O   ARG A 409      19.750 -10.438 -26.641  1.00 87.69           O  
ATOM   3213  CG  ARG A 409      23.391 -10.289 -29.219  1.00 87.69           C  
ATOM   3214  CD  ARG A 409      23.688 -11.398 -30.219  1.00 87.69           C  
ATOM   3215  NE  ARG A 409      24.469 -10.898 -31.344  1.00 87.69           N  
ATOM   3216  NH1 ARG A 409      24.609 -12.938 -32.438  1.00 87.69           N  
ATOM   3217  NH2 ARG A 409      25.594 -11.086 -33.344  1.00 87.69           N  
ATOM   3218  CZ  ARG A 409      24.891 -11.641 -32.375  1.00 87.69           C  
ATOM   3219  N   GLN A 410      21.266 -10.555 -24.953  1.00 91.69           N  
ATOM   3220  CA  GLN A 410      20.359 -11.195 -24.016  1.00 91.69           C  
ATOM   3221  C   GLN A 410      19.750 -10.172 -23.062  1.00 91.69           C  
ATOM   3222  CB  GLN A 410      21.078 -12.289 -23.234  1.00 91.69           C  
ATOM   3223  O   GLN A 410      19.062 -10.547 -22.109  1.00 91.69           O  
ATOM   3224  CG  GLN A 410      21.500 -13.477 -24.078  1.00 91.69           C  
ATOM   3225  CD  GLN A 410      22.000 -14.648 -23.234  1.00 91.69           C  
ATOM   3226  NE2 GLN A 410      22.234 -15.781 -23.891  1.00 91.69           N  
ATOM   3227  OE1 GLN A 410      22.172 -14.523 -22.016  1.00 91.69           O  
ATOM   3228  N   LEU A 411      20.062  -8.828 -23.266  1.00 93.81           N  
ATOM   3229  CA  LEU A 411      19.578  -7.773 -22.375  1.00 93.81           C  
ATOM   3230  C   LEU A 411      18.062  -7.648 -22.438  1.00 93.81           C  
ATOM   3231  CB  LEU A 411      20.234  -6.438 -22.734  1.00 93.81           C  
ATOM   3232  O   LEU A 411      17.500  -7.438 -23.516  1.00 93.81           O  
ATOM   3233  CG  LEU A 411      20.172  -5.348 -21.656  1.00 93.81           C  
ATOM   3234  CD1 LEU A 411      21.109  -5.684 -20.516  1.00 93.81           C  
ATOM   3235  CD2 LEU A 411      20.531  -3.988 -22.266  1.00 93.81           C  
ATOM   3236  N   ARG A 412      17.422  -7.738 -21.219  1.00 96.12           N  
ATOM   3237  CA  ARG A 412      15.961  -7.691 -21.141  1.00 96.12           C  
ATOM   3238  C   ARG A 412      15.484  -6.340 -20.625  1.00 96.12           C  
ATOM   3239  CB  ARG A 412      15.438  -8.812 -20.234  1.00 96.12           C  
ATOM   3240  O   ARG A 412      14.422  -5.855 -21.031  1.00 96.12           O  
ATOM   3241  CG  ARG A 412      15.648 -10.203 -20.797  1.00 96.12           C  
ATOM   3242  CD  ARG A 412      15.008 -11.273 -19.922  1.00 96.12           C  
ATOM   3243  NE  ARG A 412      15.266 -12.617 -20.438  1.00 96.12           N  
ATOM   3244  NH1 ARG A 412      14.156 -13.703 -18.719  1.00 96.12           N  
ATOM   3245  NH2 ARG A 412      15.148 -14.906 -20.391  1.00 96.12           N  
ATOM   3246  CZ  ARG A 412      14.859 -13.742 -19.844  1.00 96.12           C  
ATOM   3247  N   THR A 413      16.312  -5.727 -19.750  1.00 97.88           N  
ATOM   3248  CA  THR A 413      15.938  -4.453 -19.141  1.00 97.88           C  
ATOM   3249  C   THR A 413      17.062  -3.434 -19.297  1.00 97.88           C  
ATOM   3250  CB  THR A 413      15.594  -4.629 -17.656  1.00 97.88           C  
ATOM   3251  O   THR A 413      18.219  -3.721 -18.969  1.00 97.88           O  
ATOM   3252  CG2 THR A 413      15.164  -3.303 -17.031  1.00 97.88           C  
ATOM   3253  OG1 THR A 413      14.523  -5.570 -17.531  1.00 97.88           O  
ATOM   3254  N   LEU A 414      16.688  -2.311 -19.750  1.00 96.94           N  
ATOM   3255  CA  LEU A 414      17.625  -1.190 -19.875  1.00 96.94           C  
ATOM   3256  C   LEU A 414      17.031   0.072 -19.250  1.00 96.94           C  
ATOM   3257  CB  LEU A 414      17.969  -0.938 -21.344  1.00 96.94           C  
ATOM   3258  O   LEU A 414      15.984   0.550 -19.688  1.00 96.94           O  
ATOM   3259  CG  LEU A 414      18.906   0.243 -21.625  1.00 96.94           C  
ATOM   3260  CD1 LEU A 414      20.250   0.036 -20.938  1.00 96.94           C  
ATOM   3261  CD2 LEU A 414      19.094   0.427 -23.125  1.00 96.94           C  
ATOM   3262  N   ASP A 415      17.672   0.570 -18.250  1.00 98.31           N  
ATOM   3263  CA  ASP A 415      17.234   1.800 -17.594  1.00 98.31           C  
ATOM   3264  C   ASP A 415      18.203   2.953 -17.891  1.00 98.31           C  
ATOM   3265  CB  ASP A 415      17.125   1.593 -16.078  1.00 98.31           C  
ATOM   3266  O   ASP A 415      19.328   2.975 -17.406  1.00 98.31           O  
ATOM   3267  CG  ASP A 415      16.500   2.779 -15.367  1.00 98.31           C  
ATOM   3268  OD1 ASP A 415      16.281   3.826 -16.016  1.00 98.31           O  
ATOM   3269  OD2 ASP A 415      16.250   2.668 -14.148  1.00 98.31           O  
ATOM   3270  N   LEU A 416      17.688   3.965 -18.500  1.00 97.00           N  
ATOM   3271  CA  LEU A 416      18.453   5.152 -18.875  1.00 97.00           C  
ATOM   3272  C   LEU A 416      17.781   6.414 -18.344  1.00 97.00           C  
ATOM   3273  CB  LEU A 416      18.609   5.242 -20.391  1.00 97.00           C  
ATOM   3274  O   LEU A 416      17.984   7.504 -18.875  1.00 97.00           O  
ATOM   3275  CG  LEU A 416      19.578   4.250 -21.031  1.00 97.00           C  
ATOM   3276  CD1 LEU A 416      19.344   4.180 -22.547  1.00 97.00           C  
ATOM   3277  CD2 LEU A 416      21.016   4.637 -20.734  1.00 97.00           C  
ATOM   3278  N   SER A 417      16.938   6.219 -17.391  1.00 97.31           N  
ATOM   3279  CA  SER A 417      16.156   7.328 -16.859  1.00 97.31           C  
ATOM   3280  C   SER A 417      17.047   8.367 -16.188  1.00 97.31           C  
ATOM   3281  CB  SER A 417      15.117   6.816 -15.852  1.00 97.31           C  
ATOM   3282  O   SER A 417      18.156   8.047 -15.758  1.00 97.31           O  
ATOM   3283  OG  SER A 417      15.750   6.172 -14.766  1.00 97.31           O  
ATOM   3284  N   TRP A 418      16.625   9.617 -16.250  1.00 96.06           N  
ATOM   3285  CA  TRP A 418      17.250  10.758 -15.586  1.00 96.06           C  
ATOM   3286  C   TRP A 418      18.672  10.961 -16.094  1.00 96.06           C  
ATOM   3287  CB  TRP A 418      17.250  10.562 -14.062  1.00 96.06           C  
ATOM   3288  O   TRP A 418      19.609  11.133 -15.297  1.00 96.06           O  
ATOM   3289  CG  TRP A 418      15.898  10.328 -13.477  1.00 96.06           C  
ATOM   3290  CD1 TRP A 418      15.422   9.164 -12.938  1.00 96.06           C  
ATOM   3291  CD2 TRP A 418      14.836  11.281 -13.375  1.00 96.06           C  
ATOM   3292  CE2 TRP A 418      13.750  10.633 -12.758  1.00 96.06           C  
ATOM   3293  CE3 TRP A 418      14.703  12.633 -13.742  1.00 96.06           C  
ATOM   3294  NE1 TRP A 418      14.133   9.344 -12.500  1.00 96.06           N  
ATOM   3295  CH2 TRP A 418      12.430  12.594 -12.867  1.00 96.06           C  
ATOM   3296  CZ2 TRP A 418      12.539  11.273 -12.500  1.00 96.06           C  
ATOM   3297  CZ3 TRP A 418      13.492  13.273 -13.484  1.00 96.06           C  
ATOM   3298  N   ASN A 419      18.875  10.898 -17.453  1.00 96.56           N  
ATOM   3299  CA  ASN A 419      20.125  11.234 -18.141  1.00 96.56           C  
ATOM   3300  C   ASN A 419      19.969  12.508 -18.969  1.00 96.56           C  
ATOM   3301  CB  ASN A 419      20.578  10.070 -19.016  1.00 96.56           C  
ATOM   3302  O   ASN A 419      18.969  13.203 -18.875  1.00 96.56           O  
ATOM   3303  CG  ASN A 419      21.406   9.055 -18.250  1.00 96.56           C  
ATOM   3304  ND2 ASN A 419      20.781   7.953 -17.859  1.00 96.56           N  
ATOM   3305  OD1 ASN A 419      22.609   9.258 -18.016  1.00 96.56           O  
ATOM   3306  N   GLN A 420      21.031  12.891 -19.672  1.00 94.81           N  
ATOM   3307  CA  GLN A 420      21.016  14.133 -20.438  1.00 94.81           C  
ATOM   3308  C   GLN A 420      20.781  13.852 -21.922  1.00 94.81           C  
ATOM   3309  CB  GLN A 420      22.328  14.898 -20.250  1.00 94.81           C  
ATOM   3310  O   GLN A 420      21.359  14.523 -22.781  1.00 94.81           O  
ATOM   3311  CG  GLN A 420      22.625  15.266 -18.812  1.00 94.81           C  
ATOM   3312  CD  GLN A 420      21.672  16.312 -18.266  1.00 94.81           C  
ATOM   3313  NE2 GLN A 420      21.516  16.344 -16.938  1.00 94.81           N  
ATOM   3314  OE1 GLN A 420      21.078  17.094 -19.016  1.00 94.81           O  
ATOM   3315  N   ILE A 421      20.016  12.867 -22.297  1.00 93.38           N  
ATOM   3316  CA  ILE A 421      19.766  12.422 -23.672  1.00 93.38           C  
ATOM   3317  C   ILE A 421      18.828  13.391 -24.359  1.00 93.38           C  
ATOM   3318  CB  ILE A 421      19.188  10.992 -23.688  1.00 93.38           C  
ATOM   3319  O   ILE A 421      17.672  13.562 -23.953  1.00 93.38           O  
ATOM   3320  CG1 ILE A 421      20.172  10.000 -23.078  1.00 93.38           C  
ATOM   3321  CG2 ILE A 421      18.828  10.586 -25.125  1.00 93.38           C  
ATOM   3322  CD1 ILE A 421      19.578   8.625 -22.781  1.00 93.38           C  
ATOM   3323  N   LYS A 422      19.297  13.977 -25.469  1.00 90.88           N  
ATOM   3324  CA  LYS A 422      18.516  14.906 -26.281  1.00 90.88           C  
ATOM   3325  C   LYS A 422      18.172  14.305 -27.641  1.00 90.88           C  
ATOM   3326  CB  LYS A 422      19.266  16.219 -26.469  1.00 90.88           C  
ATOM   3327  O   LYS A 422      17.125  14.625 -28.219  1.00 90.88           O  
ATOM   3328  CG  LYS A 422      19.391  17.047 -25.188  1.00 90.88           C  
ATOM   3329  CD  LYS A 422      20.109  18.359 -25.438  1.00 90.88           C  
ATOM   3330  CE  LYS A 422      20.312  19.156 -24.156  1.00 90.88           C  
ATOM   3331  NZ  LYS A 422      21.047  20.438 -24.406  1.00 90.88           N  
ATOM   3332  N   VAL A 423      19.172  13.492 -28.062  1.00 86.94           N  
ATOM   3333  CA  VAL A 423      18.984  12.898 -29.391  1.00 86.94           C  
ATOM   3334  C   VAL A 423      19.266  11.398 -29.328  1.00 86.94           C  
ATOM   3335  CB  VAL A 423      19.906  13.570 -30.438  1.00 86.94           C  
ATOM   3336  O   VAL A 423      20.219  10.961 -28.688  1.00 86.94           O  
ATOM   3337  CG1 VAL A 423      19.719  12.922 -31.812  1.00 86.94           C  
ATOM   3338  CG2 VAL A 423      19.625  15.070 -30.516  1.00 86.94           C  
ATOM   3339  N   LEU A 424      18.359  10.602 -29.969  1.00 90.44           N  
ATOM   3340  CA  LEU A 424      18.594   9.172 -30.172  1.00 90.44           C  
ATOM   3341  C   LEU A 424      18.922   8.883 -31.625  1.00 90.44           C  
ATOM   3342  CB  LEU A 424      17.359   8.375 -29.734  1.00 90.44           C  
ATOM   3343  O   LEU A 424      18.109   9.125 -32.500  1.00 90.44           O  
ATOM   3344  CG  LEU A 424      16.969   8.469 -28.266  1.00 90.44           C  
ATOM   3345  CD1 LEU A 424      15.570   7.883 -28.047  1.00 90.44           C  
ATOM   3346  CD2 LEU A 424      17.984   7.750 -27.391  1.00 90.44           C  
ATOM   3347  N   LYS A 425      20.172   8.391 -31.938  1.00 87.19           N  
ATOM   3348  CA  LYS A 425      20.562   8.078 -33.312  1.00 87.19           C  
ATOM   3349  C   LYS A 425      19.812   6.855 -33.812  1.00 87.19           C  
ATOM   3350  CB  LYS A 425      22.078   7.836 -33.406  1.00 87.19           C  
ATOM   3351  O   LYS A 425      19.438   5.973 -33.062  1.00 87.19           O  
ATOM   3352  CG  LYS A 425      22.922   9.078 -33.156  1.00 87.19           C  
ATOM   3353  CD  LYS A 425      24.391   8.820 -33.406  1.00 87.19           C  
ATOM   3354  CE  LYS A 425      25.234  10.078 -33.219  1.00 87.19           C  
ATOM   3355  NZ  LYS A 425      26.688   9.812 -33.438  1.00 87.19           N  
ATOM   3356  N   PRO A 426      19.562   6.812 -35.094  1.00 83.38           N  
ATOM   3357  CA  PRO A 426      18.875   5.656 -35.688  1.00 83.38           C  
ATOM   3358  C   PRO A 426      19.625   4.348 -35.438  1.00 83.38           C  
ATOM   3359  CB  PRO A 426      18.797   5.988 -37.156  1.00 83.38           C  
ATOM   3360  O   PRO A 426      20.844   4.301 -35.594  1.00 83.38           O  
ATOM   3361  CG  PRO A 426      18.938   7.477 -37.250  1.00 83.38           C  
ATOM   3362  CD  PRO A 426      19.766   7.930 -36.062  1.00 83.38           C  
ATOM   3363  N   GLY A 427      18.906   3.301 -35.000  1.00 85.62           N  
ATOM   3364  CA  GLY A 427      19.422   1.952 -34.844  1.00 85.62           C  
ATOM   3365  C   GLY A 427      20.125   1.729 -33.531  1.00 85.62           C  
ATOM   3366  O   GLY A 427      20.812   0.727 -33.344  1.00 85.62           O  
ATOM   3367  N   TRP A 428      20.031   2.670 -32.562  1.00 90.25           N  
ATOM   3368  CA  TRP A 428      20.766   2.547 -31.312  1.00 90.25           C  
ATOM   3369  C   TRP A 428      20.297   1.328 -30.531  1.00 90.25           C  
ATOM   3370  CB  TRP A 428      20.594   3.812 -30.469  1.00 90.25           C  
ATOM   3371  O   TRP A 428      21.031   0.819 -29.672  1.00 90.25           O  
ATOM   3372  CG  TRP A 428      19.234   3.975 -29.875  1.00 90.25           C  
ATOM   3373  CD1 TRP A 428      18.094   4.383 -30.516  1.00 90.25           C  
ATOM   3374  CD2 TRP A 428      18.859   3.732 -28.516  1.00 90.25           C  
ATOM   3375  CE2 TRP A 428      17.469   4.016 -28.406  1.00 90.25           C  
ATOM   3376  CE3 TRP A 428      19.547   3.303 -27.375  1.00 90.25           C  
ATOM   3377  NE1 TRP A 428      17.031   4.410 -29.641  1.00 90.25           N  
ATOM   3378  CH2 TRP A 428      17.484   3.461 -26.109  1.00 90.25           C  
ATOM   3379  CZ2 TRP A 428      16.781   3.883 -27.203  1.00 90.25           C  
ATOM   3380  CZ3 TRP A 428      18.859   3.170 -26.188  1.00 90.25           C  
ATOM   3381  N   LEU A 429      19.172   0.747 -30.828  1.00 91.81           N  
ATOM   3382  CA  LEU A 429      18.656  -0.441 -30.156  1.00 91.81           C  
ATOM   3383  C   LEU A 429      18.875  -1.688 -31.000  1.00 91.81           C  
ATOM   3384  CB  LEU A 429      17.156  -0.283 -29.844  1.00 91.81           C  
ATOM   3385  O   LEU A 429      18.453  -2.785 -30.625  1.00 91.81           O  
ATOM   3386  CG  LEU A 429      16.797   0.729 -28.750  1.00 91.81           C  
ATOM   3387  CD1 LEU A 429      15.289   0.878 -28.656  1.00 91.81           C  
ATOM   3388  CD2 LEU A 429      17.391   0.307 -27.422  1.00 91.81           C  
ATOM   3389  N   SER A 430      19.484  -1.651 -32.156  1.00 88.44           N  
ATOM   3390  CA  SER A 430      19.578  -2.723 -33.156  1.00 88.44           C  
ATOM   3391  C   SER A 430      20.297  -3.938 -32.562  1.00 88.44           C  
ATOM   3392  CB  SER A 430      20.281  -2.234 -34.406  1.00 88.44           C  
ATOM   3393  O   SER A 430      20.047  -5.070 -33.000  1.00 88.44           O  
ATOM   3394  OG  SER A 430      21.578  -1.758 -34.094  1.00 88.44           O  
ATOM   3395  N   HIS A 431      21.031  -3.723 -31.547  1.00 87.44           N  
ATOM   3396  CA  HIS A 431      21.828  -4.809 -31.000  1.00 87.44           C  
ATOM   3397  C   HIS A 431      21.156  -5.441 -29.781  1.00 87.44           C  
ATOM   3398  CB  HIS A 431      23.219  -4.301 -30.609  1.00 87.44           C  
ATOM   3399  O   HIS A 431      21.766  -6.234 -29.062  1.00 87.44           O  
ATOM   3400  CG  HIS A 431      24.078  -3.930 -31.781  1.00 87.44           C  
ATOM   3401  CD2 HIS A 431      24.922  -4.668 -32.531  1.00 87.44           C  
ATOM   3402  ND1 HIS A 431      24.109  -2.652 -32.312  1.00 87.44           N  
ATOM   3403  CE1 HIS A 431      24.938  -2.623 -33.344  1.00 87.44           C  
ATOM   3404  NE2 HIS A 431      25.453  -3.832 -33.500  1.00 87.44           N  
ATOM   3405  N   LEU A 432      19.922  -5.086 -29.531  1.00 91.44           N  
ATOM   3406  CA  LEU A 432      19.234  -5.594 -28.344  1.00 91.44           C  
ATOM   3407  C   LEU A 432      17.969  -6.344 -28.734  1.00 91.44           C  
ATOM   3408  CB  LEU A 432      18.891  -4.453 -27.391  1.00 91.44           C  
ATOM   3409  O   LEU A 432      16.859  -5.875 -28.469  1.00 91.44           O  
ATOM   3410  CG  LEU A 432      20.062  -3.566 -26.938  1.00 91.44           C  
ATOM   3411  CD1 LEU A 432      19.547  -2.361 -26.156  1.00 91.44           C  
ATOM   3412  CD2 LEU A 432      21.047  -4.367 -26.094  1.00 91.44           C  
ATOM   3413  N   PRO A 433      18.016  -7.516 -29.266  1.00 91.00           N  
ATOM   3414  CA  PRO A 433      16.828  -8.219 -29.719  1.00 91.00           C  
ATOM   3415  C   PRO A 433      15.961  -8.734 -28.578  1.00 91.00           C  
ATOM   3416  CB  PRO A 433      17.391  -9.383 -30.547  1.00 91.00           C  
ATOM   3417  O   PRO A 433      14.750  -8.930 -28.750  1.00 91.00           O  
ATOM   3418  CG  PRO A 433      18.781  -9.586 -30.000  1.00 91.00           C  
ATOM   3419  CD  PRO A 433      19.328  -8.258 -29.578  1.00 91.00           C  
ATOM   3420  N   ALA A 434      16.531  -9.023 -27.406  1.00 93.94           N  
ATOM   3421  CA  ALA A 434      15.820  -9.656 -26.297  1.00 93.94           C  
ATOM   3422  C   ALA A 434      15.180  -8.609 -25.391  1.00 93.94           C  
ATOM   3423  CB  ALA A 434      16.750 -10.555 -25.500  1.00 93.94           C  
ATOM   3424  O   ALA A 434      14.508  -8.945 -24.406  1.00 93.94           O  
ATOM   3425  N   LEU A 435      15.383  -7.266 -25.688  1.00 95.75           N  
ATOM   3426  CA  LEU A 435      14.938  -6.188 -24.812  1.00 95.75           C  
ATOM   3427  C   LEU A 435      13.414  -6.195 -24.672  1.00 95.75           C  
ATOM   3428  CB  LEU A 435      15.398  -4.832 -25.344  1.00 95.75           C  
ATOM   3429  O   LEU A 435      12.695  -6.172 -25.672  1.00 95.75           O  
ATOM   3430  CG  LEU A 435      15.266  -3.643 -24.391  1.00 95.75           C  
ATOM   3431  CD1 LEU A 435      16.297  -3.740 -23.266  1.00 95.75           C  
ATOM   3432  CD2 LEU A 435      15.422  -2.330 -25.156  1.00 95.75           C  
ATOM   3433  N   THR A 436      12.938  -6.199 -23.391  1.00 96.75           N  
ATOM   3434  CA  THR A 436      11.508  -6.203 -23.109  1.00 96.75           C  
ATOM   3435  C   THR A 436      11.094  -4.918 -22.406  1.00 96.75           C  
ATOM   3436  CB  THR A 436      11.109  -7.418 -22.250  1.00 96.75           C  
ATOM   3437  O   THR A 436       9.945  -4.477 -22.531  1.00 96.75           O  
ATOM   3438  CG2 THR A 436      11.352  -8.727 -23.000  1.00 96.75           C  
ATOM   3439  OG1 THR A 436      11.875  -7.422 -21.047  1.00 96.75           O  
ATOM   3440  N   THR A 437      12.031  -4.285 -21.594  1.00 98.12           N  
ATOM   3441  CA  THR A 437      11.727  -3.102 -20.797  1.00 98.12           C  
ATOM   3442  C   THR A 437      12.742  -1.993 -21.047  1.00 98.12           C  
ATOM   3443  CB  THR A 437      11.695  -3.432 -19.281  1.00 98.12           C  
ATOM   3444  O   THR A 437      13.945  -2.215 -20.953  1.00 98.12           O  
ATOM   3445  CG2 THR A 437      11.328  -2.201 -18.469  1.00 98.12           C  
ATOM   3446  OG1 THR A 437      10.727  -4.461 -19.047  1.00 98.12           O  
ATOM   3447  N   LEU A 438      12.258  -0.833 -21.344  1.00 97.69           N  
ATOM   3448  CA  LEU A 438      13.086   0.343 -21.594  1.00 97.69           C  
ATOM   3449  C   LEU A 438      12.562   1.547 -20.812  1.00 97.69           C  
ATOM   3450  CB  LEU A 438      13.125   0.666 -23.078  1.00 97.69           C  
ATOM   3451  O   LEU A 438      11.391   1.907 -20.938  1.00 97.69           O  
ATOM   3452  CG  LEU A 438      13.891   1.930 -23.484  1.00 97.69           C  
ATOM   3453  CD1 LEU A 438      15.359   1.803 -23.094  1.00 97.69           C  
ATOM   3454  CD2 LEU A 438      13.742   2.195 -24.969  1.00 97.69           C  
ATOM   3455  N   ASN A 439      13.422   2.139 -20.062  1.00 98.25           N  
ATOM   3456  CA  ASN A 439      13.078   3.318 -19.281  1.00 98.25           C  
ATOM   3457  C   ASN A 439      13.875   4.543 -19.719  1.00 98.25           C  
ATOM   3458  CB  ASN A 439      13.305   3.055 -17.781  1.00 98.25           C  
ATOM   3459  O   ASN A 439      15.086   4.598 -19.547  1.00 98.25           O  
ATOM   3460  CG  ASN A 439      12.727   4.145 -16.906  1.00 98.25           C  
ATOM   3461  ND2 ASN A 439      12.555   3.844 -15.625  1.00 98.25           N  
ATOM   3462  OD1 ASN A 439      12.438   5.250 -17.375  1.00 98.25           O  
ATOM   3463  N   LEU A 440      13.203   5.559 -20.141  1.00 96.50           N  
ATOM   3464  CA  LEU A 440      13.812   6.805 -20.594  1.00 96.50           C  
ATOM   3465  C   LEU A 440      13.188   8.008 -19.891  1.00 96.50           C  
ATOM   3466  CB  LEU A 440      13.672   6.949 -22.109  1.00 96.50           C  
ATOM   3467  O   LEU A 440      13.055   9.078 -20.484  1.00 96.50           O  
ATOM   3468  CG  LEU A 440      14.484   5.969 -22.953  1.00 96.50           C  
ATOM   3469  CD1 LEU A 440      14.055   6.055 -24.422  1.00 96.50           C  
ATOM   3470  CD2 LEU A 440      15.977   6.250 -22.812  1.00 96.50           C  
ATOM   3471  N   LEU A 441      12.711   7.824 -18.688  1.00 96.31           N  
ATOM   3472  CA  LEU A 441      12.117   8.930 -17.938  1.00 96.31           C  
ATOM   3473  C   LEU A 441      13.172   9.961 -17.562  1.00 96.31           C  
ATOM   3474  CB  LEU A 441      11.406   8.414 -16.688  1.00 96.31           C  
ATOM   3475  O   LEU A 441      14.336   9.609 -17.344  1.00 96.31           O  
ATOM   3476  CG  LEU A 441      10.086   7.676 -16.906  1.00 96.31           C  
ATOM   3477  CD1 LEU A 441       9.586   7.082 -15.594  1.00 96.31           C  
ATOM   3478  CD2 LEU A 441       9.047   8.609 -17.500  1.00 96.31           C  
ATOM   3479  N   GLY A 442      12.727  11.156 -17.469  1.00 93.69           N  
ATOM   3480  CA  GLY A 442      13.586  12.219 -16.953  1.00 93.69           C  
ATOM   3481  C   GLY A 442      14.688  12.609 -17.938  1.00 93.69           C  
ATOM   3482  O   GLY A 442      15.742  13.086 -17.516  1.00 93.69           O  
ATOM   3483  N   THR A 443      14.523  12.258 -19.266  1.00 94.75           N  
ATOM   3484  CA  THR A 443      15.461  12.680 -20.297  1.00 94.75           C  
ATOM   3485  C   THR A 443      15.047  14.023 -20.891  1.00 94.75           C  
ATOM   3486  CB  THR A 443      15.570  11.633 -21.422  1.00 94.75           C  
ATOM   3487  O   THR A 443      14.031  14.594 -20.484  1.00 94.75           O  
ATOM   3488  CG2 THR A 443      16.047  10.289 -20.875  1.00 94.75           C  
ATOM   3489  OG1 THR A 443      14.289  11.461 -22.031  1.00 94.75           O  
ATOM   3490  N   TYR A 444      15.797  14.523 -21.891  1.00 93.06           N  
ATOM   3491  CA  TYR A 444      15.484  15.805 -22.500  1.00 93.06           C  
ATOM   3492  C   TYR A 444      15.000  15.617 -23.938  1.00 93.06           C  
ATOM   3493  CB  TYR A 444      16.719  16.719 -22.484  1.00 93.06           C  
ATOM   3494  O   TYR A 444      15.234  16.469 -24.797  1.00 93.06           O  
ATOM   3495  CG  TYR A 444      17.109  17.172 -21.094  1.00 93.06           C  
ATOM   3496  CD1 TYR A 444      16.641  18.375 -20.562  1.00 93.06           C  
ATOM   3497  CD2 TYR A 444      17.969  16.391 -20.312  1.00 93.06           C  
ATOM   3498  CE1 TYR A 444      17.016  18.781 -19.297  1.00 93.06           C  
ATOM   3499  CE2 TYR A 444      18.344  16.797 -19.047  1.00 93.06           C  
ATOM   3500  OH  TYR A 444      18.234  18.406 -17.281  1.00 93.06           O  
ATOM   3501  CZ  TYR A 444      17.859  18.000 -18.531  1.00 93.06           C  
ATOM   3502  N   LEU A 445      14.422  14.500 -24.203  1.00 92.38           N  
ATOM   3503  CA  LEU A 445      13.898  14.250 -25.547  1.00 92.38           C  
ATOM   3504  C   LEU A 445      12.727  15.180 -25.844  1.00 92.38           C  
ATOM   3505  CB  LEU A 445      13.453  12.789 -25.672  1.00 92.38           C  
ATOM   3506  O   LEU A 445      11.773  15.266 -25.062  1.00 92.38           O  
ATOM   3507  CG  LEU A 445      14.570  11.742 -25.656  1.00 92.38           C  
ATOM   3508  CD1 LEU A 445      13.977  10.344 -25.516  1.00 92.38           C  
ATOM   3509  CD2 LEU A 445      15.422  11.844 -26.906  1.00 92.38           C  
ATOM   3510  N   GLU A 446      12.828  15.945 -26.969  1.00 91.31           N  
ATOM   3511  CA  GLU A 446      11.727  16.797 -27.391  1.00 91.31           C  
ATOM   3512  C   GLU A 446      10.805  16.094 -28.359  1.00 91.31           C  
ATOM   3513  CB  GLU A 446      12.258  18.094 -28.016  1.00 91.31           C  
ATOM   3514  O   GLU A 446       9.609  16.391 -28.438  1.00 91.31           O  
ATOM   3515  CG  GLU A 446      12.922  19.031 -27.016  1.00 91.31           C  
ATOM   3516  CD  GLU A 446      13.406  20.328 -27.641  1.00 91.31           C  
ATOM   3517  OE1 GLU A 446      13.992  21.172 -26.922  1.00 91.31           O  
ATOM   3518  OE2 GLU A 446      13.188  20.516 -28.859  1.00 91.31           O  
ATOM   3519  N   TYR A 447      11.430  15.211 -29.172  1.00 91.38           N  
ATOM   3520  CA  TYR A 447      10.641  14.367 -30.062  1.00 91.38           C  
ATOM   3521  C   TYR A 447      11.211  12.961 -30.125  1.00 91.38           C  
ATOM   3522  CB  TYR A 447      10.570  14.977 -31.453  1.00 91.38           C  
ATOM   3523  O   TYR A 447      12.406  12.758 -29.906  1.00 91.38           O  
ATOM   3524  CG  TYR A 447      11.914  15.047 -32.156  1.00 91.38           C  
ATOM   3525  CD1 TYR A 447      12.742  16.156 -31.984  1.00 91.38           C  
ATOM   3526  CD2 TYR A 447      12.344  14.016 -32.969  1.00 91.38           C  
ATOM   3527  CE1 TYR A 447      13.977  16.219 -32.625  1.00 91.38           C  
ATOM   3528  CE2 TYR A 447      13.578  14.078 -33.625  1.00 91.38           C  
ATOM   3529  OH  TYR A 447      15.609  15.250 -34.062  1.00 91.38           O  
ATOM   3530  CZ  TYR A 447      14.383  15.180 -33.438  1.00 91.38           C  
ATOM   3531  N   ILE A 448      10.336  11.914 -30.359  1.00 91.06           N  
ATOM   3532  CA  ILE A 448      10.766  10.531 -30.547  1.00 91.06           C  
ATOM   3533  C   ILE A 448      10.094   9.953 -31.797  1.00 91.06           C  
ATOM   3534  CB  ILE A 448      10.430   9.672 -29.312  1.00 91.06           C  
ATOM   3535  O   ILE A 448       8.883  10.055 -31.953  1.00 91.06           O  
ATOM   3536  CG1 ILE A 448      11.055   8.281 -29.438  1.00 91.06           C  
ATOM   3537  CG2 ILE A 448       8.914   9.578 -29.109  1.00 91.06           C  
ATOM   3538  CD1 ILE A 448      11.164   7.520 -28.125  1.00 91.06           C  
ATOM   3539  N   LEU A 449      11.016   9.453 -32.688  1.00 89.25           N  
ATOM   3540  CA  LEU A 449      10.516   8.750 -33.844  1.00 89.25           C  
ATOM   3541  C   LEU A 449      10.344   7.258 -33.562  1.00 89.25           C  
ATOM   3542  CB  LEU A 449      11.461   8.945 -35.031  1.00 89.25           C  
ATOM   3543  O   LEU A 449      11.250   6.625 -33.000  1.00 89.25           O  
ATOM   3544  CG  LEU A 449      11.703  10.391 -35.469  1.00 89.25           C  
ATOM   3545  CD1 LEU A 449      12.852  10.445 -36.500  1.00 89.25           C  
ATOM   3546  CD2 LEU A 449      10.438  10.992 -36.062  1.00 89.25           C  
ATOM   3547  N   GLY A 450       9.156   6.684 -33.812  1.00 84.19           N  
ATOM   3548  CA  GLY A 450       8.883   5.270 -33.625  1.00 84.19           C  
ATOM   3549  C   GLY A 450       9.969   4.367 -34.156  1.00 84.19           C  
ATOM   3550  O   GLY A 450      10.273   3.322 -33.594  1.00 84.19           O  
ATOM   3551  N   ILE A 451      10.633   4.707 -35.312  1.00 85.50           N  
ATOM   3552  CA  ILE A 451      11.664   3.904 -35.938  1.00 85.50           C  
ATOM   3553  C   ILE A 451      12.867   3.770 -35.031  1.00 85.50           C  
ATOM   3554  CB  ILE A 451      12.102   4.520 -37.312  1.00 85.50           C  
ATOM   3555  O   ILE A 451      13.641   2.812 -35.125  1.00 85.50           O  
ATOM   3556  CG1 ILE A 451      12.766   3.455 -38.188  1.00 85.50           C  
ATOM   3557  CG2 ILE A 451      13.039   5.711 -37.062  1.00 85.50           C  
ATOM   3558  CD1 ILE A 451      12.586   3.680 -39.688  1.00 85.50           C  
ATOM   3559  N   GLN A 452      13.000   4.742 -34.125  1.00 89.38           N  
ATOM   3560  CA  GLN A 452      14.117   4.715 -33.188  1.00 89.38           C  
ATOM   3561  C   GLN A 452      13.914   3.654 -32.094  1.00 89.38           C  
ATOM   3562  CB  GLN A 452      14.312   6.090 -32.531  1.00 89.38           C  
ATOM   3563  O   GLN A 452      14.859   3.279 -31.406  1.00 89.38           O  
ATOM   3564  CG  GLN A 452      14.797   7.160 -33.500  1.00 89.38           C  
ATOM   3565  CD  GLN A 452      14.828   8.547 -32.875  1.00 89.38           C  
ATOM   3566  NE2 GLN A 452      15.953   9.242 -33.031  1.00 89.38           N  
ATOM   3567  OE1 GLN A 452      13.852   8.984 -32.281  1.00 89.38           O  
ATOM   3568  N   LEU A 453      12.727   3.238 -31.969  1.00 89.94           N  
ATOM   3569  CA  LEU A 453      12.398   2.236 -30.953  1.00 89.94           C  
ATOM   3570  C   LEU A 453      12.359   0.841 -31.562  1.00 89.94           C  
ATOM   3571  CB  LEU A 453      11.055   2.557 -30.297  1.00 89.94           C  
ATOM   3572  O   LEU A 453      12.055  -0.136 -30.875  1.00 89.94           O  
ATOM   3573  CG  LEU A 453      10.977   3.869 -29.516  1.00 89.94           C  
ATOM   3574  CD1 LEU A 453       9.531   4.156 -29.109  1.00 89.94           C  
ATOM   3575  CD2 LEU A 453      11.883   3.820 -28.297  1.00 89.94           C  
ATOM   3576  N   GLN A 454      12.664   0.747 -32.906  1.00 82.56           N  
ATOM   3577  CA  GLN A 454      12.695  -0.528 -33.625  1.00 82.56           C  
ATOM   3578  C   GLN A 454      14.008  -1.262 -33.375  1.00 82.56           C  
ATOM   3579  CB  GLN A 454      12.492  -0.316 -35.125  1.00 82.56           C  
ATOM   3580  O   GLN A 454      15.000  -0.649 -32.969  1.00 82.56           O  
ATOM   3581  CG  GLN A 454      11.094   0.156 -35.500  1.00 82.56           C  
ATOM   3582  CD  GLN A 454      10.875   0.222 -37.000  1.00 82.56           C  
ATOM   3583  NE2 GLN A 454       9.633   0.436 -37.406  1.00 82.56           N  
ATOM   3584  OE1 GLN A 454      11.820   0.082 -37.781  1.00 82.56           O  
ATOM   3585  N   GLY A 455      14.000  -2.516 -33.500  1.00 81.81           N  
ATOM   3586  CA  GLY A 455      15.141  -3.383 -33.219  1.00 81.81           C  
ATOM   3587  C   GLY A 455      14.789  -4.555 -32.312  1.00 81.81           C  
ATOM   3588  O   GLY A 455      14.805  -5.707 -32.750  1.00 81.81           O  
ATOM   3589  N   PRO A 456      14.359  -4.289 -31.062  1.00 86.38           N  
ATOM   3590  CA  PRO A 456      13.922  -5.371 -30.172  1.00 86.38           C  
ATOM   3591  C   PRO A 456      12.641  -6.043 -30.656  1.00 86.38           C  
ATOM   3592  CB  PRO A 456      13.703  -4.660 -28.844  1.00 86.38           C  
ATOM   3593  O   PRO A 456      11.703  -5.363 -31.094  1.00 86.38           O  
ATOM   3594  CG  PRO A 456      14.383  -3.340 -28.984  1.00 86.38           C  
ATOM   3595  CD  PRO A 456      14.469  -3.008 -30.453  1.00 86.38           C  
ATOM   3596  N   LYS A 457      12.578  -7.426 -30.594  1.00 82.19           N  
ATOM   3597  CA  LYS A 457      11.453  -8.203 -31.109  1.00 82.19           C  
ATOM   3598  C   LYS A 457      10.297  -8.227 -30.109  1.00 82.19           C  
ATOM   3599  CB  LYS A 457      11.891  -9.633 -31.438  1.00 82.19           C  
ATOM   3600  O   LYS A 457       9.133  -8.312 -30.516  1.00 82.19           O  
ATOM   3601  CG  LYS A 457      12.820  -9.727 -32.656  1.00 82.19           C  
ATOM   3602  CD  LYS A 457      13.141 -11.180 -32.969  1.00 82.19           C  
ATOM   3603  CE  LYS A 457      14.102 -11.281 -34.156  1.00 82.19           C  
ATOM   3604  NZ  LYS A 457      14.430 -12.695 -34.500  1.00 82.19           N  
ATOM   3605  N   MET A 458      10.555  -7.891 -28.797  1.00 88.00           N  
ATOM   3606  CA  MET A 458       9.531  -8.148 -27.797  1.00 88.00           C  
ATOM   3607  C   MET A 458       9.453  -6.992 -26.797  1.00 88.00           C  
ATOM   3608  CB  MET A 458       9.820  -9.453 -27.047  1.00 88.00           C  
ATOM   3609  O   MET A 458       9.266  -7.211 -25.594  1.00 88.00           O  
ATOM   3610  CG  MET A 458       9.672 -10.695 -27.922  1.00 88.00           C  
ATOM   3611  SD  MET A 458       7.922 -11.070 -28.312  1.00 88.00           S  
ATOM   3612  CE  MET A 458       8.148 -12.508 -29.406  1.00 88.00           C  
ATOM   3613  N   LEU A 459       9.750  -5.727 -27.250  1.00 93.69           N  
ATOM   3614  CA  LEU A 459       9.617  -4.629 -26.312  1.00 93.69           C  
ATOM   3615  C   LEU A 459       8.188  -4.543 -25.766  1.00 93.69           C  
ATOM   3616  CB  LEU A 459      10.008  -3.303 -26.969  1.00 93.69           C  
ATOM   3617  O   LEU A 459       7.254  -4.254 -26.516  1.00 93.69           O  
ATOM   3618  CG  LEU A 459      10.180  -2.105 -26.031  1.00 93.69           C  
ATOM   3619  CD1 LEU A 459      11.328  -2.352 -25.062  1.00 93.69           C  
ATOM   3620  CD2 LEU A 459      10.406  -0.828 -26.828  1.00 93.69           C  
ATOM   3621  N   ARG A 460       7.984  -4.762 -24.391  1.00 95.56           N  
ATOM   3622  CA  ARG A 460       6.656  -4.871 -23.781  1.00 95.56           C  
ATOM   3623  C   ARG A 460       6.355  -3.664 -22.906  1.00 95.56           C  
ATOM   3624  CB  ARG A 460       6.539  -6.160 -22.969  1.00 95.56           C  
ATOM   3625  O   ARG A 460       5.199  -3.244 -22.781  1.00 95.56           O  
ATOM   3626  CG  ARG A 460       6.609  -7.426 -23.797  1.00 95.56           C  
ATOM   3627  CD  ARG A 460       6.305  -8.664 -22.969  1.00 95.56           C  
ATOM   3628  NE  ARG A 460       6.328  -9.875 -23.781  1.00 95.56           N  
ATOM   3629  NH1 ARG A 460       5.223 -11.188 -22.234  1.00 95.56           N  
ATOM   3630  NH2 ARG A 460       5.887 -12.086 -24.234  1.00 95.56           N  
ATOM   3631  CZ  ARG A 460       5.812 -11.047 -23.422  1.00 95.56           C  
ATOM   3632  N   HIS A 461       7.422  -3.090 -22.172  1.00 97.44           N  
ATOM   3633  CA  HIS A 461       7.258  -1.980 -21.250  1.00 97.44           C  
ATOM   3634  C   HIS A 461       8.141  -0.799 -21.641  1.00 97.44           C  
ATOM   3635  CB  HIS A 461       7.574  -2.428 -19.812  1.00 97.44           C  
ATOM   3636  O   HIS A 461       9.367  -0.922 -21.672  1.00 97.44           O  
ATOM   3637  CG  HIS A 461       6.773  -3.607 -19.375  1.00 97.44           C  
ATOM   3638  CD2 HIS A 461       7.082  -4.922 -19.312  1.00 97.44           C  
ATOM   3639  ND1 HIS A 461       5.480  -3.496 -18.906  1.00 97.44           N  
ATOM   3640  CE1 HIS A 461       5.027  -4.695 -18.578  1.00 97.44           C  
ATOM   3641  NE2 HIS A 461       5.980  -5.582 -18.828  1.00 97.44           N  
ATOM   3642  N   LEU A 462       7.492   0.321 -21.828  1.00 96.56           N  
ATOM   3643  CA  LEU A 462       8.203   1.510 -22.281  1.00 96.56           C  
ATOM   3644  C   LEU A 462       7.828   2.727 -21.438  1.00 96.56           C  
ATOM   3645  CB  LEU A 462       7.887   1.779 -23.766  1.00 96.56           C  
ATOM   3646  O   LEU A 462       6.645   3.020 -21.266  1.00 96.56           O  
ATOM   3647  CG  LEU A 462       8.555   3.006 -24.375  1.00 96.56           C  
ATOM   3648  CD1 LEU A 462      10.070   2.846 -24.359  1.00 96.56           C  
ATOM   3649  CD2 LEU A 462       8.055   3.225 -25.812  1.00 96.56           C  
ATOM   3650  N   GLN A 463       8.844   3.408 -20.938  1.00 97.75           N  
ATOM   3651  CA  GLN A 463       8.664   4.664 -20.219  1.00 97.75           C  
ATOM   3652  C   GLN A 463       9.438   5.797 -20.891  1.00 97.75           C  
ATOM   3653  CB  GLN A 463       9.102   4.516 -18.766  1.00 97.75           C  
ATOM   3654  O   GLN A 463      10.656   5.707 -21.062  1.00 97.75           O  
ATOM   3655  CG  GLN A 463       8.258   3.527 -17.969  1.00 97.75           C  
ATOM   3656  CD  GLN A 463       8.945   3.062 -16.703  1.00 97.75           C  
ATOM   3657  NE2 GLN A 463       8.164   2.883 -15.641  1.00 97.75           N  
ATOM   3658  OE1 GLN A 463      10.164   2.865 -16.672  1.00 97.75           O  
ATOM   3659  N   LEU A 464       8.703   6.832 -21.203  1.00 95.62           N  
ATOM   3660  CA  LEU A 464       9.281   7.984 -21.891  1.00 95.62           C  
ATOM   3661  C   LEU A 464       9.070   9.258 -21.078  1.00 95.62           C  
ATOM   3662  CB  LEU A 464       8.664   8.148 -23.281  1.00 95.62           C  
ATOM   3663  O   LEU A 464       8.016   9.445 -20.469  1.00 95.62           O  
ATOM   3664  CG  LEU A 464       8.836   6.969 -24.234  1.00 95.62           C  
ATOM   3665  CD1 LEU A 464       7.980   7.164 -25.484  1.00 95.62           C  
ATOM   3666  CD2 LEU A 464      10.305   6.797 -24.609  1.00 95.62           C  
ATOM   3667  N   GLY A 465      10.031   9.992 -20.984  1.00 91.94           N  
ATOM   3668  CA  GLY A 465       9.906  11.258 -20.281  1.00 91.94           C  
ATOM   3669  C   GLY A 465      10.734  12.367 -20.891  1.00 91.94           C  
ATOM   3670  O   GLY A 465      11.766  12.117 -21.516  1.00 91.94           O  
ATOM   3671  N   SER A 466      10.172  13.570 -20.922  1.00 89.62           N  
ATOM   3672  CA  SER A 466      10.844  14.789 -21.359  1.00 89.62           C  
ATOM   3673  C   SER A 466      10.562  15.945 -20.422  1.00 89.62           C  
ATOM   3674  CB  SER A 466      10.391  15.148 -22.781  1.00 89.62           C  
ATOM   3675  O   SER A 466       9.781  15.812 -19.484  1.00 89.62           O  
ATOM   3676  OG  SER A 466      11.070  16.312 -23.234  1.00 89.62           O  
ATOM   3677  N   TYR A 467      11.414  17.062 -20.547  1.00 83.25           N  
ATOM   3678  CA  TYR A 467      11.180  18.234 -19.703  1.00 83.25           C  
ATOM   3679  C   TYR A 467      10.016  19.062 -20.250  1.00 83.25           C  
ATOM   3680  CB  TYR A 467      12.438  19.094 -19.625  1.00 83.25           C  
ATOM   3681  O   TYR A 467       8.914  19.031 -19.688  1.00 83.25           O  
ATOM   3682  CG  TYR A 467      12.367  20.172 -18.562  1.00 83.25           C  
ATOM   3683  CD1 TYR A 467      12.430  21.516 -18.906  1.00 83.25           C  
ATOM   3684  CD2 TYR A 467      12.242  19.844 -17.219  1.00 83.25           C  
ATOM   3685  CE1 TYR A 467      12.375  22.516 -17.938  1.00 83.25           C  
ATOM   3686  CE2 TYR A 467      12.180  20.828 -16.234  1.00 83.25           C  
ATOM   3687  OH  TYR A 467      12.188  23.141 -15.648  1.00 83.25           O  
ATOM   3688  CZ  TYR A 467      12.242  22.156 -16.609  1.00 83.25           C  
ATOM   3689  N   PRO A 468      10.055  19.953 -21.359  1.00 87.56           N  
ATOM   3690  CA  PRO A 468       8.766  20.641 -21.453  1.00 87.56           C  
ATOM   3691  C   PRO A 468       7.789  19.938 -22.406  1.00 87.56           C  
ATOM   3692  CB  PRO A 468       9.133  22.031 -21.984  1.00 87.56           C  
ATOM   3693  O   PRO A 468       6.605  19.797 -22.078  1.00 87.56           O  
ATOM   3694  CG  PRO A 468      10.461  21.828 -22.656  1.00 87.56           C  
ATOM   3695  CD  PRO A 468      11.156  20.672 -22.016  1.00 87.56           C  
ATOM   3696  N   ILE A 469       8.297  19.406 -23.469  1.00 91.88           N  
ATOM   3697  CA  ILE A 469       7.395  18.891 -24.484  1.00 91.88           C  
ATOM   3698  C   ILE A 469       7.957  17.594 -25.062  1.00 91.88           C  
ATOM   3699  CB  ILE A 469       7.168  19.922 -25.625  1.00 91.88           C  
ATOM   3700  O   ILE A 469       9.172  17.422 -25.172  1.00 91.88           O  
ATOM   3701  CG1 ILE A 469       6.016  19.469 -26.531  1.00 91.88           C  
ATOM   3702  CG2 ILE A 469       8.453  20.125 -26.422  1.00 91.88           C  
ATOM   3703  CD1 ILE A 469       5.504  20.562 -27.453  1.00 91.88           C  
ATOM   3704  N   LEU A 470       7.016  16.656 -25.453  1.00 93.62           N  
ATOM   3705  CA  LEU A 470       7.430  15.422 -26.125  1.00 93.62           C  
ATOM   3706  C   LEU A 470       6.512  15.102 -27.297  1.00 93.62           C  
ATOM   3707  CB  LEU A 470       7.434  14.258 -25.125  1.00 93.62           C  
ATOM   3708  O   LEU A 470       5.320  14.844 -27.094  1.00 93.62           O  
ATOM   3709  CG  LEU A 470       7.977  12.930 -25.641  1.00 93.62           C  
ATOM   3710  CD1 LEU A 470       9.445  13.070 -26.031  1.00 93.62           C  
ATOM   3711  CD2 LEU A 470       7.805  11.836 -24.594  1.00 93.62           C  
ATOM   3712  N   ASP A 471       7.125  15.227 -28.516  1.00 92.81           N  
ATOM   3713  CA  ASP A 471       6.426  14.828 -29.734  1.00 92.81           C  
ATOM   3714  C   ASP A 471       6.711  13.367 -30.062  1.00 92.81           C  
ATOM   3715  CB  ASP A 471       6.820  15.727 -30.906  1.00 92.81           C  
ATOM   3716  O   ASP A 471       7.871  12.961 -30.156  1.00 92.81           O  
ATOM   3717  CG  ASP A 471       6.379  17.172 -30.719  1.00 92.81           C  
ATOM   3718  OD1 ASP A 471       5.500  17.438 -29.859  1.00 92.81           O  
ATOM   3719  OD2 ASP A 471       6.906  18.047 -31.438  1.00 92.81           O  
ATOM   3720  N   ILE A 472       5.637  12.617 -30.297  1.00 90.69           N  
ATOM   3721  CA  ILE A 472       5.793  11.180 -30.516  1.00 90.69           C  
ATOM   3722  C   ILE A 472       5.324  10.828 -31.922  1.00 90.69           C  
ATOM   3723  CB  ILE A 472       5.016  10.359 -29.469  1.00 90.69           C  
ATOM   3724  O   ILE A 472       4.199  11.156 -32.312  1.00 90.69           O  
ATOM   3725  CG1 ILE A 472       5.387  10.805 -28.047  1.00 90.69           C  
ATOM   3726  CG2 ILE A 472       5.277   8.859 -29.656  1.00 90.69           C  
ATOM   3727  CD1 ILE A 472       4.461  10.273 -26.969  1.00 90.69           C  
ATOM   3728  N   TYR A 473       6.242  10.156 -32.719  1.00 89.50           N  
ATOM   3729  CA  TYR A 473       5.941   9.789 -34.094  1.00 89.50           C  
ATOM   3730  C   TYR A 473       5.863   8.273 -34.250  1.00 89.50           C  
ATOM   3731  CB  TYR A 473       7.000  10.359 -35.031  1.00 89.50           C  
ATOM   3732  O   TYR A 473       6.633   7.539 -33.625  1.00 89.50           O  
ATOM   3733  CG  TYR A 473       6.980  11.867 -35.125  1.00 89.50           C  
ATOM   3734  CD1 TYR A 473       6.309  12.508 -36.188  1.00 89.50           C  
ATOM   3735  CD2 TYR A 473       7.637  12.648 -34.188  1.00 89.50           C  
ATOM   3736  CE1 TYR A 473       6.293  13.891 -36.281  1.00 89.50           C  
ATOM   3737  CE2 TYR A 473       7.625  14.039 -34.281  1.00 89.50           C  
ATOM   3738  OH  TYR A 473       6.938  16.016 -35.406  1.00 89.50           O  
ATOM   3739  CZ  TYR A 473       6.949  14.648 -35.312  1.00 89.50           C  
ATOM   3740  N   PRO A 474       4.969   7.719 -35.031  1.00 86.00           N  
ATOM   3741  CA  PRO A 474       4.965   6.301 -35.406  1.00 86.00           C  
ATOM   3742  C   PRO A 474       6.137   5.926 -36.312  1.00 86.00           C  
ATOM   3743  CB  PRO A 474       3.633   6.133 -36.156  1.00 86.00           C  
ATOM   3744  O   PRO A 474       6.781   6.805 -36.906  1.00 86.00           O  
ATOM   3745  CG  PRO A 474       3.336   7.484 -36.719  1.00 86.00           C  
ATOM   3746  CD  PRO A 474       3.932   8.523 -35.812  1.00 86.00           C  
ATOM   3747  N   PRO A 475       6.344   4.449 -36.438  1.00 84.31           N  
ATOM   3748  CA  PRO A 475       5.578   3.316 -35.906  1.00 84.31           C  
ATOM   3749  C   PRO A 475       5.953   2.961 -34.469  1.00 84.31           C  
ATOM   3750  CB  PRO A 475       5.938   2.178 -36.875  1.00 84.31           C  
ATOM   3751  O   PRO A 475       7.129   3.039 -34.094  1.00 84.31           O  
ATOM   3752  CG  PRO A 475       7.320   2.498 -37.344  1.00 84.31           C  
ATOM   3753  CD  PRO A 475       7.477   3.992 -37.375  1.00 84.31           C  
ATOM   3754  N   TRP A 476       4.953   2.551 -33.656  1.00 84.50           N  
ATOM   3755  CA  TRP A 476       5.145   2.064 -32.281  1.00 84.50           C  
ATOM   3756  C   TRP A 476       5.453   0.570 -32.281  1.00 84.50           C  
ATOM   3757  CB  TRP A 476       3.904   2.344 -31.438  1.00 84.50           C  
ATOM   3758  O   TRP A 476       5.004  -0.167 -33.156  1.00 84.50           O  
ATOM   3759  CG  TRP A 476       3.500   3.787 -31.406  1.00 84.50           C  
ATOM   3760  CD1 TRP A 476       2.529   4.387 -32.156  1.00 84.50           C  
ATOM   3761  CD2 TRP A 476       4.059   4.816 -30.578  1.00 84.50           C  
ATOM   3762  CE2 TRP A 476       3.379   6.016 -30.891  1.00 84.50           C  
ATOM   3763  CE3 TRP A 476       5.066   4.836 -29.609  1.00 84.50           C  
ATOM   3764  NE1 TRP A 476       2.451   5.727 -31.859  1.00 84.50           N  
ATOM   3765  CH2 TRP A 476       4.668   7.219 -29.312  1.00 84.50           C  
ATOM   3766  CZ2 TRP A 476       3.678   7.227 -30.266  1.00 84.50           C  
ATOM   3767  CZ3 TRP A 476       5.363   6.043 -28.984  1.00 84.50           C  
ATOM   3768  N   PRO A 477       6.238   0.145 -31.250  1.00 87.56           N  
ATOM   3769  CA  PRO A 477       6.453  -1.301 -31.156  1.00 87.56           C  
ATOM   3770  C   PRO A 477       5.148  -2.078 -30.984  1.00 87.56           C  
ATOM   3771  CB  PRO A 477       7.332  -1.444 -29.906  1.00 87.56           C  
ATOM   3772  O   PRO A 477       4.348  -1.772 -30.109  1.00 87.56           O  
ATOM   3773  CG  PRO A 477       7.902  -0.080 -29.688  1.00 87.56           C  
ATOM   3774  CD  PRO A 477       6.938   0.934 -30.234  1.00 87.56           C  
ATOM   3775  N   PRO A 478       4.855  -3.074 -31.844  1.00 85.38           N  
ATOM   3776  CA  PRO A 478       3.559  -3.752 -31.875  1.00 85.38           C  
ATOM   3777  C   PRO A 478       3.312  -4.609 -30.641  1.00 85.38           C  
ATOM   3778  CB  PRO A 478       3.645  -4.621 -33.125  1.00 85.38           C  
ATOM   3779  O   PRO A 478       2.166  -4.949 -30.328  1.00 85.38           O  
ATOM   3780  CG  PRO A 478       5.109  -4.824 -33.344  1.00 85.38           C  
ATOM   3781  CD  PRO A 478       5.840  -3.611 -32.875  1.00 85.38           C  
ATOM   3782  N   THR A 479       4.316  -4.984 -29.844  1.00 90.88           N  
ATOM   3783  CA  THR A 479       4.199  -5.949 -28.766  1.00 90.88           C  
ATOM   3784  C   THR A 479       4.039  -5.234 -27.422  1.00 90.88           C  
ATOM   3785  CB  THR A 479       5.426  -6.879 -28.703  1.00 90.88           C  
ATOM   3786  O   THR A 479       4.082  -5.867 -26.359  1.00 90.88           O  
ATOM   3787  CG2 THR A 479       5.496  -7.770 -29.938  1.00 90.88           C  
ATOM   3788  OG1 THR A 479       6.617  -6.086 -28.641  1.00 90.88           O  
ATOM   3789  N   LEU A 480       3.877  -3.871 -27.453  1.00 93.38           N  
ATOM   3790  CA  LEU A 480       3.836  -3.076 -26.234  1.00 93.38           C  
ATOM   3791  C   LEU A 480       2.633  -3.459 -25.375  1.00 93.38           C  
ATOM   3792  CB  LEU A 480       3.785  -1.583 -26.562  1.00 93.38           C  
ATOM   3793  O   LEU A 480       1.505  -3.512 -25.875  1.00 93.38           O  
ATOM   3794  CG  LEU A 480       5.133  -0.866 -26.672  1.00 93.38           C  
ATOM   3795  CD1 LEU A 480       4.941   0.552 -27.203  1.00 93.38           C  
ATOM   3796  CD2 LEU A 480       5.836  -0.849 -25.312  1.00 93.38           C  
ATOM   3797  N   LEU A 481       2.875  -3.734 -24.062  1.00 96.69           N  
ATOM   3798  CA  LEU A 481       1.821  -4.055 -23.109  1.00 96.69           C  
ATOM   3799  C   LEU A 481       1.568  -2.881 -22.156  1.00 96.69           C  
ATOM   3800  CB  LEU A 481       2.189  -5.301 -22.297  1.00 96.69           C  
ATOM   3801  O   LEU A 481       0.450  -2.701 -21.672  1.00 96.69           O  
ATOM   3802  CG  LEU A 481       2.295  -6.609 -23.078  1.00 96.69           C  
ATOM   3803  CD1 LEU A 481       2.730  -7.746 -22.156  1.00 96.69           C  
ATOM   3804  CD2 LEU A 481       0.966  -6.938 -23.750  1.00 96.69           C  
ATOM   3805  N   SER A 482       2.695  -2.049 -21.875  1.00 97.62           N  
ATOM   3806  CA  SER A 482       2.619  -0.921 -20.953  1.00 97.62           C  
ATOM   3807  C   SER A 482       3.396   0.280 -21.484  1.00 97.62           C  
ATOM   3808  CB  SER A 482       3.152  -1.316 -19.578  1.00 97.62           C  
ATOM   3809  O   SER A 482       4.547   0.145 -21.906  1.00 97.62           O  
ATOM   3810  OG  SER A 482       3.184  -0.197 -18.703  1.00 97.62           O  
ATOM   3811  N   LEU A 483       2.797   1.428 -21.406  1.00 95.69           N  
ATOM   3812  CA  LEU A 483       3.389   2.680 -21.875  1.00 95.69           C  
ATOM   3813  C   LEU A 483       3.148   3.797 -20.859  1.00 95.69           C  
ATOM   3814  CB  LEU A 483       2.811   3.074 -23.234  1.00 95.69           C  
ATOM   3815  O   LEU A 483       2.006   4.066 -20.484  1.00 95.69           O  
ATOM   3816  CG  LEU A 483       3.307   4.398 -23.828  1.00 95.69           C  
ATOM   3817  CD1 LEU A 483       4.809   4.336 -24.078  1.00 95.69           C  
ATOM   3818  CD2 LEU A 483       2.557   4.723 -25.109  1.00 95.69           C  
ATOM   3819  N   GLU A 484       4.293   4.348 -20.422  1.00 96.88           N  
ATOM   3820  CA  GLU A 484       4.246   5.512 -19.531  1.00 96.88           C  
ATOM   3821  C   GLU A 484       4.992   6.695 -20.156  1.00 96.88           C  
ATOM   3822  CB  GLU A 484       4.836   5.180 -18.172  1.00 96.88           C  
ATOM   3823  O   GLU A 484       6.160   6.574 -20.516  1.00 96.88           O  
ATOM   3824  CG  GLU A 484       4.812   6.344 -17.188  1.00 96.88           C  
ATOM   3825  CD  GLU A 484       5.273   5.961 -15.789  1.00 96.88           C  
ATOM   3826  OE1 GLU A 484       5.480   6.863 -14.945  1.00 96.88           O  
ATOM   3827  OE2 GLU A 484       5.430   4.746 -15.531  1.00 96.88           O  
ATOM   3828  N   ILE A 485       4.305   7.801 -20.250  1.00 94.62           N  
ATOM   3829  CA  ILE A 485       4.902   9.008 -20.812  1.00 94.62           C  
ATOM   3830  C   ILE A 485       4.730  10.172 -19.844  1.00 94.62           C  
ATOM   3831  CB  ILE A 485       4.285   9.359 -22.188  1.00 94.62           C  
ATOM   3832  O   ILE A 485       3.617  10.445 -19.391  1.00 94.62           O  
ATOM   3833  CG1 ILE A 485       4.363   8.156 -23.141  1.00 94.62           C  
ATOM   3834  CG2 ILE A 485       4.984  10.578 -22.797  1.00 94.62           C  
ATOM   3835  CD1 ILE A 485       3.619   8.352 -24.453  1.00 94.62           C  
ATOM   3836  N   GLN A 486       5.859  10.828 -19.609  1.00 94.25           N  
ATOM   3837  CA  GLN A 486       5.836  11.961 -18.703  1.00 94.25           C  
ATOM   3838  C   GLN A 486       6.469  13.195 -19.328  1.00 94.25           C  
ATOM   3839  CB  GLN A 486       6.555  11.609 -17.391  1.00 94.25           C  
ATOM   3840  O   GLN A 486       7.570  13.125 -19.875  1.00 94.25           O  
ATOM   3841  CG  GLN A 486       6.543  12.734 -16.359  1.00 94.25           C  
ATOM   3842  CD  GLN A 486       7.238  12.352 -15.070  1.00 94.25           C  
ATOM   3843  NE2 GLN A 486       7.324  13.297 -14.141  1.00 94.25           N  
ATOM   3844  OE1 GLN A 486       7.695  11.219 -14.906  1.00 94.25           O  
ATOM   3845  N   ALA A 487       5.742  14.289 -19.375  1.00 92.62           N  
ATOM   3846  CA  ALA A 487       6.223  15.602 -19.797  1.00 92.62           C  
ATOM   3847  C   ALA A 487       5.547  16.719 -19.000  1.00 92.62           C  
ATOM   3848  CB  ALA A 487       5.980  15.805 -21.297  1.00 92.62           C  
ATOM   3849  O   ALA A 487       4.363  16.609 -18.656  1.00 92.62           O  
ATOM   3850  N   GLU A 488       6.297  17.719 -18.641  1.00 87.38           N  
ATOM   3851  CA  GLU A 488       5.777  18.781 -17.797  1.00 87.38           C  
ATOM   3852  C   GLU A 488       4.688  19.578 -18.516  1.00 87.38           C  
ATOM   3853  CB  GLU A 488       6.906  19.719 -17.359  1.00 87.38           C  
ATOM   3854  O   GLU A 488       3.615  19.812 -17.953  1.00 87.38           O  
ATOM   3855  CG  GLU A 488       6.504  20.703 -16.266  1.00 87.38           C  
ATOM   3856  CD  GLU A 488       7.625  21.641 -15.859  1.00 87.38           C  
ATOM   3857  OE1 GLU A 488       7.375  22.578 -15.062  1.00 87.38           O  
ATOM   3858  OE2 GLU A 488       8.766  21.453 -16.344  1.00 87.38           O  
ATOM   3859  N   SER A 489       4.902  20.031 -19.797  1.00 88.19           N  
ATOM   3860  CA  SER A 489       4.023  20.969 -20.484  1.00 88.19           C  
ATOM   3861  C   SER A 489       3.104  20.250 -21.453  1.00 88.19           C  
ATOM   3862  CB  SER A 489       4.840  22.031 -21.219  1.00 88.19           C  
ATOM   3863  O   SER A 489       1.881  20.406 -21.391  1.00 88.19           O  
ATOM   3864  OG  SER A 489       5.594  22.812 -20.297  1.00 88.19           O  
ATOM   3865  N   CYS A 490       3.672  19.422 -22.391  1.00 89.62           N  
ATOM   3866  CA  CYS A 490       2.814  18.938 -23.469  1.00 89.62           C  
ATOM   3867  C   CYS A 490       3.338  17.625 -24.031  1.00 89.62           C  
ATOM   3868  CB  CYS A 490       2.717  19.984 -24.594  1.00 89.62           C  
ATOM   3869  O   CYS A 490       4.535  17.484 -24.281  1.00 89.62           O  
ATOM   3870  SG  CYS A 490       1.697  19.453 -25.984  1.00 89.62           S  
ATOM   3871  N   ILE A 491       2.412  16.656 -24.219  1.00 90.50           N  
ATOM   3872  CA  ILE A 491       2.648  15.422 -24.984  1.00 90.50           C  
ATOM   3873  C   ILE A 491       1.850  15.453 -26.281  1.00 90.50           C  
ATOM   3874  CB  ILE A 491       2.279  14.172 -24.156  1.00 90.50           C  
ATOM   3875  O   ILE A 491       0.623  15.570 -26.266  1.00 90.50           O  
ATOM   3876  CG1 ILE A 491       3.170  14.070 -22.906  1.00 90.50           C  
ATOM   3877  CG2 ILE A 491       2.387  12.906 -25.000  1.00 90.50           C  
ATOM   3878  CD1 ILE A 491       2.719  13.016 -21.906  1.00 90.50           C  
ATOM   3879  N   GLN A 492       2.594  15.312 -27.328  1.00 89.88           N  
ATOM   3880  CA  GLN A 492       1.933  15.398 -28.625  1.00 89.88           C  
ATOM   3881  C   GLN A 492       2.168  14.133 -29.438  1.00 89.88           C  
ATOM   3882  CB  GLN A 492       2.420  16.625 -29.391  1.00 89.88           C  
ATOM   3883  O   GLN A 492       3.314  13.750 -29.688  1.00 89.88           O  
ATOM   3884  CG  GLN A 492       1.651  16.891 -30.688  1.00 89.88           C  
ATOM   3885  CD  GLN A 492       2.006  18.219 -31.312  1.00 89.88           C  
ATOM   3886  NE2 GLN A 492       1.782  18.328 -32.625  1.00 89.88           N  
ATOM   3887  OE1 GLN A 492       2.475  19.141 -30.641  1.00 89.88           O  
ATOM   3888  N   PHE A 493       1.020  13.477 -29.906  1.00 88.81           N  
ATOM   3889  CA  PHE A 493       1.094  12.320 -30.797  1.00 88.81           C  
ATOM   3890  C   PHE A 493       0.969  12.734 -32.250  1.00 88.81           C  
ATOM   3891  CB  PHE A 493      -0.001  11.305 -30.438  1.00 88.81           C  
ATOM   3892  O   PHE A 493      -0.027  13.352 -32.656  1.00 88.81           O  
ATOM   3893  CG  PHE A 493       0.290  10.500 -29.203  1.00 88.81           C  
ATOM   3894  CD1 PHE A 493       0.812   9.219 -29.297  1.00 88.81           C  
ATOM   3895  CD2 PHE A 493       0.043  11.031 -27.938  1.00 88.81           C  
ATOM   3896  CE1 PHE A 493       1.082   8.469 -28.156  1.00 88.81           C  
ATOM   3897  CE2 PHE A 493       0.311  10.289 -26.797  1.00 88.81           C  
ATOM   3898  CZ  PHE A 493       0.829   9.008 -26.906  1.00 88.81           C  
ATOM   3899  N   MET A 494       2.021  12.492 -33.062  1.00 87.25           N  
ATOM   3900  CA  MET A 494       2.002  12.773 -34.500  1.00 87.25           C  
ATOM   3901  C   MET A 494       1.620  11.523 -35.312  1.00 87.25           C  
ATOM   3902  CB  MET A 494       3.365  13.289 -34.969  1.00 87.25           C  
ATOM   3903  O   MET A 494       2.428  10.609 -35.438  1.00 87.25           O  
ATOM   3904  CG  MET A 494       3.881  14.469 -34.156  1.00 87.25           C  
ATOM   3905  SD  MET A 494       2.844  15.969 -34.375  1.00 87.25           S  
ATOM   3906  CE  MET A 494       3.213  16.375 -36.094  1.00 87.25           C  
ATOM   3907  N   ILE A 495       0.327  11.352 -35.688  1.00 78.94           N  
ATOM   3908  CA  ILE A 495      -0.147  10.117 -36.281  1.00 78.94           C  
ATOM   3909  C   ILE A 495      -0.707  10.414 -37.688  1.00 78.94           C  
ATOM   3910  CB  ILE A 495      -1.219   9.430 -35.438  1.00 78.94           C  
ATOM   3911  O   ILE A 495      -1.554  11.297 -37.844  1.00 78.94           O  
ATOM   3912  CG1 ILE A 495      -0.679   9.188 -34.000  1.00 78.94           C  
ATOM   3913  CG2 ILE A 495      -1.678   8.117 -36.062  1.00 78.94           C  
ATOM   3914  CD1 ILE A 495      -1.748   8.805 -33.000  1.00 78.94           C  
ATOM   3915  N   HIS A 496      -0.162   9.781 -38.844  1.00 72.38           N  
ATOM   3916  CA  HIS A 496      -0.575  10.016 -40.219  1.00 72.38           C  
ATOM   3917  C   HIS A 496      -1.716   9.086 -40.625  1.00 72.38           C  
ATOM   3918  CB  HIS A 496       0.609   9.836 -41.188  1.00 72.38           C  
ATOM   3919  O   HIS A 496      -2.650   9.508 -41.312  1.00 72.38           O  
ATOM   3920  CG  HIS A 496       1.704  10.836 -40.969  1.00 72.38           C  
ATOM   3921  CD2 HIS A 496       2.996  10.672 -40.594  1.00 72.38           C  
ATOM   3922  ND1 HIS A 496       1.520  12.188 -41.156  1.00 72.38           N  
ATOM   3923  CE1 HIS A 496       2.654  12.820 -40.875  1.00 72.38           C  
ATOM   3924  NE2 HIS A 496       3.566  11.922 -40.562  1.00 72.38           N  
ATOM   3925  N   SER A 497      -1.736   7.730 -40.125  1.00 65.50           N  
ATOM   3926  CA  SER A 497      -2.725   6.703 -40.438  1.00 65.50           C  
ATOM   3927  C   SER A 497      -3.145   5.934 -39.188  1.00 65.50           C  
ATOM   3928  CB  SER A 497      -2.174   5.734 -41.500  1.00 65.50           C  
ATOM   3929  O   SER A 497      -2.365   5.801 -38.250  1.00 65.50           O  
ATOM   3930  OG  SER A 497      -1.149   4.926 -40.938  1.00 65.50           O  
ATOM   3931  N   GLY A 498      -4.332   6.098 -38.562  1.00 59.16           N  
ATOM   3932  CA  GLY A 498      -4.961   5.438 -37.438  1.00 59.16           C  
ATOM   3933  C   GLY A 498      -4.215   4.199 -36.969  1.00 59.16           C  
ATOM   3934  O   GLY A 498      -4.316   3.139 -37.594  1.00 59.16           O  
ATOM   3935  N   GLN A 499      -2.904   4.180 -36.531  1.00 65.38           N  
ATOM   3936  CA  GLN A 499      -2.260   2.959 -36.062  1.00 65.38           C  
ATOM   3937  C   GLN A 499      -2.775   2.561 -34.688  1.00 65.38           C  
ATOM   3938  CB  GLN A 499      -0.740   3.135 -36.031  1.00 65.38           C  
ATOM   3939  O   GLN A 499      -2.846   3.391 -33.781  1.00 65.38           O  
ATOM   3940  CG  GLN A 499      -0.071   2.998 -37.375  1.00 65.38           C  
ATOM   3941  CD  GLN A 499       1.442   3.061 -37.312  1.00 65.38           C  
ATOM   3942  NE2 GLN A 499       2.109   2.766 -38.406  1.00 65.38           N  
ATOM   3943  OE1 GLN A 499       2.008   3.373 -36.250  1.00 65.38           O  
ATOM   3944  N   PRO A 500      -3.121   1.186 -34.500  1.00 68.44           N  
ATOM   3945  CA  PRO A 500      -3.668   0.694 -33.219  1.00 68.44           C  
ATOM   3946  C   PRO A 500      -2.586   0.204 -32.281  1.00 68.44           C  
ATOM   3947  CB  PRO A 500      -4.578  -0.458 -33.656  1.00 68.44           C  
ATOM   3948  O   PRO A 500      -1.524  -0.248 -32.719  1.00 68.44           O  
ATOM   3949  CG  PRO A 500      -4.035  -0.899 -34.969  1.00 68.44           C  
ATOM   3950  CD  PRO A 500      -3.312   0.257 -35.594  1.00 68.44           C  
ATOM   3951  N   PHE A 501      -2.490   0.751 -30.953  1.00 86.50           N  
ATOM   3952  CA  PHE A 501      -1.908  -0.044 -29.875  1.00 86.50           C  
ATOM   3953  C   PHE A 501      -2.707  -1.323 -29.656  1.00 86.50           C  
ATOM   3954  CB  PHE A 501      -1.848   0.766 -28.578  1.00 86.50           C  
ATOM   3955  O   PHE A 501      -3.678  -1.332 -28.906  1.00 86.50           O  
ATOM   3956  CG  PHE A 501      -0.868   1.908 -28.625  1.00 86.50           C  
ATOM   3957  CD1 PHE A 501       0.496   1.678 -28.484  1.00 86.50           C  
ATOM   3958  CD2 PHE A 501      -1.312   3.213 -28.797  1.00 86.50           C  
ATOM   3959  CE1 PHE A 501       1.404   2.732 -28.531  1.00 86.50           C  
ATOM   3960  CE2 PHE A 501      -0.410   4.273 -28.828  1.00 86.50           C  
ATOM   3961  CZ  PHE A 501       0.947   4.031 -28.703  1.00 86.50           C  
ATOM   3962  N   LEU A 502      -2.465  -2.404 -30.312  1.00 86.56           N  
ATOM   3963  CA  LEU A 502      -3.287  -3.609 -30.344  1.00 86.56           C  
ATOM   3964  C   LEU A 502      -3.242  -4.336 -29.000  1.00 86.56           C  
ATOM   3965  CB  LEU A 502      -2.822  -4.547 -31.469  1.00 86.56           C  
ATOM   3966  O   LEU A 502      -4.266  -4.828 -28.531  1.00 86.56           O  
ATOM   3967  CG  LEU A 502      -2.984  -4.027 -32.906  1.00 86.56           C  
ATOM   3968  CD1 LEU A 502      -2.295  -4.969 -33.875  1.00 86.56           C  
ATOM   3969  CD2 LEU A 502      -4.461  -3.869 -33.250  1.00 86.56           C  
ATOM   3970  N   PHE A 503      -2.045  -4.320 -28.312  1.00 92.44           N  
ATOM   3971  CA  PHE A 503      -1.865  -5.184 -27.141  1.00 92.44           C  
ATOM   3972  C   PHE A 503      -1.698  -4.352 -25.875  1.00 92.44           C  
ATOM   3973  CB  PHE A 503      -0.653  -6.098 -27.344  1.00 92.44           C  
ATOM   3974  O   PHE A 503      -1.552  -4.902 -24.781  1.00 92.44           O  
ATOM   3975  CG  PHE A 503      -0.788  -7.051 -28.500  1.00 92.44           C  
ATOM   3976  CD1 PHE A 503      -1.668  -8.125 -28.438  1.00 92.44           C  
ATOM   3977  CD2 PHE A 503      -0.033  -6.871 -29.656  1.00 92.44           C  
ATOM   3978  CE1 PHE A 503      -1.795  -9.008 -29.500  1.00 92.44           C  
ATOM   3979  CE2 PHE A 503      -0.154  -7.750 -30.719  1.00 92.44           C  
ATOM   3980  CZ  PHE A 503      -1.035  -8.812 -30.656  1.00 92.44           C  
ATOM   3981  N   LEU A 504      -1.641  -3.021 -26.000  1.00 94.56           N  
ATOM   3982  CA  LEU A 504      -1.375  -2.158 -24.859  1.00 94.56           C  
ATOM   3983  C   LEU A 504      -2.428  -2.355 -23.781  1.00 94.56           C  
ATOM   3984  CB  LEU A 504      -1.340  -0.689 -25.297  1.00 94.56           C  
ATOM   3985  O   LEU A 504      -3.619  -2.139 -24.016  1.00 94.56           O  
ATOM   3986  CG  LEU A 504      -0.730   0.297 -24.297  1.00 94.56           C  
ATOM   3987  CD1 LEU A 504       0.774   0.074 -24.188  1.00 94.56           C  
ATOM   3988  CD2 LEU A 504      -1.033   1.732 -24.719  1.00 94.56           C  
ATOM   3989  N   GLU A 505      -2.000  -2.732 -22.562  1.00 96.69           N  
ATOM   3990  CA  GLU A 505      -2.900  -3.008 -21.438  1.00 96.69           C  
ATOM   3991  C   GLU A 505      -2.883  -1.870 -20.422  1.00 96.69           C  
ATOM   3992  CB  GLU A 505      -2.529  -4.328 -20.766  1.00 96.69           C  
ATOM   3993  O   GLU A 505      -3.881  -1.622 -19.750  1.00 96.69           O  
ATOM   3994  CG  GLU A 505      -2.740  -5.551 -21.641  1.00 96.69           C  
ATOM   3995  CD  GLU A 505      -2.312  -6.852 -20.969  1.00 96.69           C  
ATOM   3996  OE1 GLU A 505      -2.391  -7.918 -21.625  1.00 96.69           O  
ATOM   3997  OE2 GLU A 505      -1.899  -6.797 -19.797  1.00 96.69           O  
ATOM   3998  N   ASN A 506      -1.634  -1.187 -20.250  1.00 97.62           N  
ATOM   3999  CA  ASN A 506      -1.458  -0.116 -19.281  1.00 97.62           C  
ATOM   4000  C   ASN A 506      -0.955   1.165 -19.938  1.00 97.62           C  
ATOM   4001  CB  ASN A 506      -0.500  -0.553 -18.172  1.00 97.62           C  
ATOM   4002  O   ASN A 506       0.102   1.169 -20.562  1.00 97.62           O  
ATOM   4003  CG  ASN A 506      -0.503   0.397 -16.984  1.00 97.62           C  
ATOM   4004  ND2 ASN A 506       0.272   0.069 -15.961  1.00 97.62           N  
ATOM   4005  OD1 ASN A 506      -1.199   1.416 -17.000  1.00 97.62           O  
ATOM   4006  N   LEU A 507      -1.688   2.219 -19.750  1.00 94.88           N  
ATOM   4007  CA  LEU A 507      -1.291   3.518 -20.281  1.00 94.88           C  
ATOM   4008  C   LEU A 507      -1.326   4.586 -19.203  1.00 94.88           C  
ATOM   4009  CB  LEU A 507      -2.203   3.924 -21.453  1.00 94.88           C  
ATOM   4010  O   LEU A 507      -2.367   4.812 -18.578  1.00 94.88           O  
ATOM   4011  CG  LEU A 507      -1.922   5.285 -22.094  1.00 94.88           C  
ATOM   4012  CD1 LEU A 507      -0.521   5.305 -22.688  1.00 94.88           C  
ATOM   4013  CD2 LEU A 507      -2.969   5.602 -23.156  1.00 94.88           C  
ATOM   4014  N   THR A 508      -0.149   5.180 -18.953  1.00 94.94           N  
ATOM   4015  CA  THR A 508      -0.032   6.289 -18.016  1.00 94.94           C  
ATOM   4016  C   THR A 508       0.508   7.535 -18.703  1.00 94.94           C  
ATOM   4017  CB  THR A 508       0.882   5.922 -16.828  1.00 94.94           C  
ATOM   4018  O   THR A 508       1.580   7.496 -19.312  1.00 94.94           O  
ATOM   4019  CG2 THR A 508       0.964   7.062 -15.820  1.00 94.94           C  
ATOM   4020  OG1 THR A 508       0.361   4.758 -16.172  1.00 94.94           O  
ATOM   4021  N   LEU A 509      -0.203   8.602 -18.625  1.00 92.19           N  
ATOM   4022  CA  LEU A 509       0.193   9.875 -19.203  1.00 92.19           C  
ATOM   4023  C   LEU A 509       0.234  10.969 -18.141  1.00 92.19           C  
ATOM   4024  CB  LEU A 509      -0.769  10.273 -20.328  1.00 92.19           C  
ATOM   4025  O   LEU A 509      -0.761  11.211 -17.453  1.00 92.19           O  
ATOM   4026  CG  LEU A 509      -0.880   9.305 -21.500  1.00 92.19           C  
ATOM   4027  CD1 LEU A 509      -2.006   9.734 -22.438  1.00 92.19           C  
ATOM   4028  CD2 LEU A 509       0.444   9.227 -22.250  1.00 92.19           C  
ATOM   4029  N   GLU A 510       1.341  11.547 -18.031  1.00 91.31           N  
ATOM   4030  CA  GLU A 510       1.518  12.641 -17.078  1.00 91.31           C  
ATOM   4031  C   GLU A 510       2.018  13.906 -17.781  1.00 91.31           C  
ATOM   4032  CB  GLU A 510       2.488  12.234 -15.977  1.00 91.31           C  
ATOM   4033  O   GLU A 510       3.172  13.969 -18.203  1.00 91.31           O  
ATOM   4034  CG  GLU A 510       2.637  13.273 -14.875  1.00 91.31           C  
ATOM   4035  CD  GLU A 510       3.496  12.805 -13.711  1.00 91.31           C  
ATOM   4036  OE1 GLU A 510       3.910  13.641 -12.883  1.00 91.31           O  
ATOM   4037  OE2 GLU A 510       3.758  11.578 -13.633  1.00 91.31           O  
ATOM   4038  N   THR A 511       1.191  14.883 -17.938  1.00 88.44           N  
ATOM   4039  CA  THR A 511       1.491  16.141 -18.625  1.00 88.44           C  
ATOM   4040  C   THR A 511       0.368  17.156 -18.422  1.00 88.44           C  
ATOM   4041  CB  THR A 511       1.708  15.906 -20.125  1.00 88.44           C  
ATOM   4042  O   THR A 511      -0.725  16.797 -17.969  1.00 88.44           O  
ATOM   4043  CG2 THR A 511       0.425  15.430 -20.797  1.00 88.44           C  
ATOM   4044  OG1 THR A 511       2.127  17.141 -20.734  1.00 88.44           O  
ATOM   4045  N   SER A 512       0.643  18.453 -18.766  1.00 83.44           N  
ATOM   4046  CA  SER A 512      -0.362  19.500 -18.688  1.00 83.44           C  
ATOM   4047  C   SER A 512      -1.267  19.516 -19.906  1.00 83.44           C  
ATOM   4048  CB  SER A 512       0.306  20.875 -18.531  1.00 83.44           C  
ATOM   4049  O   SER A 512      -2.482  19.688 -19.797  1.00 83.44           O  
ATOM   4050  OG  SER A 512       1.051  20.938 -17.328  1.00 83.44           O  
ATOM   4051  N   ILE A 513      -0.648  19.250 -21.141  1.00 82.69           N  
ATOM   4052  CA  ILE A 513      -1.388  19.312 -22.391  1.00 82.69           C  
ATOM   4053  C   ILE A 513      -1.143  18.031 -23.203  1.00 82.69           C  
ATOM   4054  CB  ILE A 513      -0.993  20.547 -23.219  1.00 82.69           C  
ATOM   4055  O   ILE A 513       0.002  17.594 -23.344  1.00 82.69           O  
ATOM   4056  CG1 ILE A 513      -1.256  21.828 -22.422  1.00 82.69           C  
ATOM   4057  CG2 ILE A 513      -1.748  20.578 -24.562  1.00 82.69           C  
ATOM   4058  CD1 ILE A 513      -0.668  23.094 -23.062  1.00 82.69           C  
ATOM   4059  N   LEU A 514      -2.285  17.391 -23.797  1.00 84.06           N  
ATOM   4060  CA  LEU A 514      -2.225  16.219 -24.672  1.00 84.06           C  
ATOM   4061  C   LEU A 514      -2.785  16.547 -26.047  1.00 84.06           C  
ATOM   4062  CB  LEU A 514      -2.996  15.055 -24.047  1.00 84.06           C  
ATOM   4063  O   LEU A 514      -3.951  16.922 -26.172  1.00 84.06           O  
ATOM   4064  CG  LEU A 514      -2.922  13.719 -24.781  1.00 84.06           C  
ATOM   4065  CD1 LEU A 514      -1.508  13.156 -24.719  1.00 84.06           C  
ATOM   4066  CD2 LEU A 514      -3.928  12.734 -24.219  1.00 84.06           C  
ATOM   4067  N   LEU A 515      -1.986  16.375 -27.078  1.00 84.81           N  
ATOM   4068  CA  LEU A 515      -2.408  16.750 -28.422  1.00 84.81           C  
ATOM   4069  C   LEU A 515      -2.238  15.578 -29.391  1.00 84.81           C  
ATOM   4070  CB  LEU A 515      -1.611  17.953 -28.906  1.00 84.81           C  
ATOM   4071  O   LEU A 515      -1.331  14.758 -29.234  1.00 84.81           O  
ATOM   4072  CG  LEU A 515      -1.738  19.234 -28.078  1.00 84.81           C  
ATOM   4073  CD1 LEU A 515      -0.785  20.297 -28.609  1.00 84.81           C  
ATOM   4074  CD2 LEU A 515      -3.178  19.734 -28.094  1.00 84.81           C  
ATOM   4075  N   LEU A 516      -3.246  15.562 -30.344  1.00 83.94           N  
ATOM   4076  CA  LEU A 516      -3.188  14.656 -31.484  1.00 83.94           C  
ATOM   4077  C   LEU A 516      -3.082  15.438 -32.781  1.00 83.94           C  
ATOM   4078  CB  LEU A 516      -4.422  13.750 -31.516  1.00 83.94           C  
ATOM   4079  O   LEU A 516      -3.887  16.328 -33.062  1.00 83.94           O  
ATOM   4080  CG  LEU A 516      -4.348  12.469 -30.672  1.00 83.94           C  
ATOM   4081  CD1 LEU A 516      -5.672  12.227 -29.969  1.00 83.94           C  
ATOM   4082  CD2 LEU A 516      -3.971  11.281 -31.547  1.00 83.94           C  
ATOM   4083  N   LYS A 517      -2.164  15.156 -33.719  1.00 82.94           N  
ATOM   4084  CA  LYS A 517      -1.981  15.727 -35.062  1.00 82.94           C  
ATOM   4085  C   LYS A 517      -1.864  14.633 -36.125  1.00 82.94           C  
ATOM   4086  CB  LYS A 517      -0.742  16.625 -35.094  1.00 82.94           C  
ATOM   4087  O   LYS A 517      -1.033  13.734 -36.000  1.00 82.94           O  
ATOM   4088  CG  LYS A 517      -0.938  17.984 -34.438  1.00 82.94           C  
ATOM   4089  CD  LYS A 517       0.107  18.984 -34.875  1.00 82.94           C  
ATOM   4090  CE  LYS A 517      -0.139  20.359 -34.281  1.00 82.94           C  
ATOM   4091  NZ  LYS A 517       0.878  21.359 -34.750  1.00 82.94           N  
ATOM   4092  N   PRO A 518      -2.734  14.867 -37.281  1.00 79.75           N  
ATOM   4093  CA  PRO A 518      -3.762  15.898 -37.406  1.00 79.75           C  
ATOM   4094  C   PRO A 518      -4.922  15.703 -36.438  1.00 79.75           C  
ATOM   4095  CB  PRO A 518      -4.234  15.750 -38.844  1.00 79.75           C  
ATOM   4096  O   PRO A 518      -5.082  14.617 -35.875  1.00 79.75           O  
ATOM   4097  CG  PRO A 518      -3.773  14.391 -39.250  1.00 79.75           C  
ATOM   4098  CD  PRO A 518      -2.754  13.906 -38.281  1.00 79.75           C  
ATOM   4099  N   ASP A 519      -5.656  16.750 -36.031  1.00 72.00           N  
ATOM   4100  CA  ASP A 519      -6.734  16.797 -35.062  1.00 72.00           C  
ATOM   4101  C   ASP A 519      -7.840  15.797 -35.406  1.00 72.00           C  
ATOM   4102  CB  ASP A 519      -7.312  18.203 -34.938  1.00 72.00           C  
ATOM   4103  O   ASP A 519      -8.555  15.312 -34.531  1.00 72.00           O  
ATOM   4104  CG  ASP A 519      -6.340  19.203 -34.344  1.00 72.00           C  
ATOM   4105  OD1 ASP A 519      -5.379  18.781 -33.656  1.00 72.00           O  
ATOM   4106  OD2 ASP A 519      -6.539  20.422 -34.531  1.00 72.00           O  
ATOM   4107  N   ASN A 520      -7.977  15.266 -36.688  1.00 73.19           N  
ATOM   4108  CA  ASN A 520      -9.094  14.438 -37.125  1.00 73.19           C  
ATOM   4109  C   ASN A 520      -8.766  12.953 -37.031  1.00 73.19           C  
ATOM   4110  CB  ASN A 520      -9.516  14.820 -38.531  1.00 73.19           C  
ATOM   4111  O   ASN A 520      -9.523  12.117 -37.531  1.00 73.19           O  
ATOM   4112  CG  ASN A 520     -10.203  16.172 -38.594  1.00 73.19           C  
ATOM   4113  ND2 ASN A 520     -10.539  16.609 -39.812  1.00 73.19           N  
ATOM   4114  OD1 ASN A 520     -10.438  16.812 -37.562  1.00 73.19           O  
ATOM   4115  N   ILE A 521      -7.668  12.539 -36.312  1.00 74.56           N  
ATOM   4116  CA  ILE A 521      -7.234  11.148 -36.281  1.00 74.56           C  
ATOM   4117  C   ILE A 521      -7.602  10.523 -34.938  1.00 74.56           C  
ATOM   4118  CB  ILE A 521      -5.715  11.023 -36.531  1.00 74.56           C  
ATOM   4119  O   ILE A 521      -7.637  11.211 -33.906  1.00 74.56           O  
ATOM   4120  CG1 ILE A 521      -5.379  11.414 -37.969  1.00 74.56           C  
ATOM   4121  CG2 ILE A 521      -5.230   9.609 -36.219  1.00 74.56           C  
ATOM   4122  CD1 ILE A 521      -3.891  11.578 -38.250  1.00 74.56           C  
ATOM   4123  N   THR A 522      -7.891   9.195 -34.969  1.00 73.56           N  
ATOM   4124  CA  THR A 522      -8.219   8.461 -33.750  1.00 73.56           C  
ATOM   4125  C   THR A 522      -7.219   7.340 -33.531  1.00 73.56           C  
ATOM   4126  CB  THR A 522      -9.641   7.875 -33.844  1.00 73.56           C  
ATOM   4127  O   THR A 522      -6.754   6.695 -34.469  1.00 73.56           O  
ATOM   4128  CG2 THR A 522     -10.695   8.969 -33.750  1.00 73.56           C  
ATOM   4129  OG1 THR A 522      -9.797   7.172 -35.062  1.00 73.56           O  
ATOM   4130  N   ILE A 523      -6.809   7.246 -32.219  1.00 81.19           N  
ATOM   4131  CA  ILE A 523      -5.953   6.137 -31.797  1.00 81.19           C  
ATOM   4132  C   ILE A 523      -6.793   5.051 -31.141  1.00 81.19           C  
ATOM   4133  CB  ILE A 523      -4.828   6.605 -30.844  1.00 81.19           C  
ATOM   4134  O   ILE A 523      -7.594   5.336 -30.250  1.00 81.19           O  
ATOM   4135  CG1 ILE A 523      -4.016   7.734 -31.500  1.00 81.19           C  
ATOM   4136  CG2 ILE A 523      -3.928   5.434 -30.453  1.00 81.19           C  
ATOM   4137  CD1 ILE A 523      -3.006   8.383 -30.562  1.00 81.19           C  
ATOM   4138  N   HIS A 524      -6.570   3.799 -31.562  1.00 82.50           N  
ATOM   4139  CA  HIS A 524      -7.348   2.682 -31.031  1.00 82.50           C  
ATOM   4140  C   HIS A 524      -6.574   1.927 -29.953  1.00 82.50           C  
ATOM   4141  CB  HIS A 524      -7.746   1.728 -32.156  1.00 82.50           C  
ATOM   4142  O   HIS A 524      -5.402   1.588 -30.156  1.00 82.50           O  
ATOM   4143  CG  HIS A 524      -8.656   2.342 -33.188  1.00 82.50           C  
ATOM   4144  CD2 HIS A 524      -8.398   2.961 -34.344  1.00 82.50           C  
ATOM   4145  ND1 HIS A 524     -10.031   2.363 -33.031  1.00 82.50           N  
ATOM   4146  CE1 HIS A 524     -10.570   2.969 -34.062  1.00 82.50           C  
ATOM   4147  NE2 HIS A 524      -9.602   3.342 -34.875  1.00 82.50           N  
ATOM   4148  N   PHE A 525      -7.285   1.667 -28.797  1.00 89.12           N  
ATOM   4149  CA  PHE A 525      -6.719   0.899 -27.688  1.00 89.12           C  
ATOM   4150  C   PHE A 525      -7.590  -0.309 -27.375  1.00 89.12           C  
ATOM   4151  CB  PHE A 525      -6.555   1.779 -26.453  1.00 89.12           C  
ATOM   4152  O   PHE A 525      -8.297  -0.317 -26.359  1.00 89.12           O  
ATOM   4153  CG  PHE A 525      -5.645   2.959 -26.656  1.00 89.12           C  
ATOM   4154  CD1 PHE A 525      -4.270   2.824 -26.516  1.00 89.12           C  
ATOM   4155  CD2 PHE A 525      -6.164   4.203 -26.984  1.00 89.12           C  
ATOM   4156  CE1 PHE A 525      -3.424   3.916 -26.703  1.00 89.12           C  
ATOM   4157  CE2 PHE A 525      -5.328   5.297 -27.188  1.00 89.12           C  
ATOM   4158  CZ  PHE A 525      -3.957   5.152 -27.047  1.00 89.12           C  
ATOM   4159  N   PRO A 526      -7.613  -1.378 -28.094  1.00 88.69           N  
ATOM   4160  CA  PRO A 526      -8.547  -2.498 -27.938  1.00 88.69           C  
ATOM   4161  C   PRO A 526      -8.250  -3.336 -26.688  1.00 88.69           C  
ATOM   4162  CB  PRO A 526      -8.328  -3.318 -29.203  1.00 88.69           C  
ATOM   4163  O   PRO A 526      -9.133  -4.043 -26.203  1.00 88.69           O  
ATOM   4164  CG  PRO A 526      -6.961  -2.943 -29.672  1.00 88.69           C  
ATOM   4165  CD  PRO A 526      -6.699  -1.516 -29.297  1.00 88.69           C  
ATOM   4166  N   SER A 527      -6.980  -3.340 -26.172  1.00 93.44           N  
ATOM   4167  CA  SER A 527      -6.602  -4.238 -25.078  1.00 93.44           C  
ATOM   4168  C   SER A 527      -6.367  -3.467 -23.781  1.00 93.44           C  
ATOM   4169  CB  SER A 527      -5.348  -5.027 -25.453  1.00 93.44           C  
ATOM   4170  O   SER A 527      -5.902  -4.035 -22.797  1.00 93.44           O  
ATOM   4171  OG  SER A 527      -5.582  -5.848 -26.578  1.00 93.44           O  
ATOM   4172  N   LEU A 528      -6.648  -2.168 -23.812  1.00 94.50           N  
ATOM   4173  CA  LEU A 528      -6.344  -1.307 -22.672  1.00 94.50           C  
ATOM   4174  C   LEU A 528      -7.188  -1.693 -21.453  1.00 94.50           C  
ATOM   4175  CB  LEU A 528      -6.594   0.161 -23.031  1.00 94.50           C  
ATOM   4176  O   LEU A 528      -8.414  -1.742 -21.531  1.00 94.50           O  
ATOM   4177  CG  LEU A 528      -5.914   1.201 -22.141  1.00 94.50           C  
ATOM   4178  CD1 LEU A 528      -4.398   1.123 -22.281  1.00 94.50           C  
ATOM   4179  CD2 LEU A 528      -6.418   2.602 -22.469  1.00 94.50           C  
ATOM   4180  N   ARG A 529      -6.555  -1.972 -20.297  1.00 95.62           N  
ATOM   4181  CA  ARG A 529      -7.227  -2.373 -19.062  1.00 95.62           C  
ATOM   4182  C   ARG A 529      -7.098  -1.294 -17.984  1.00 95.62           C  
ATOM   4183  CB  ARG A 529      -6.660  -3.695 -18.547  1.00 95.62           C  
ATOM   4184  O   ARG A 529      -7.984  -1.139 -17.141  1.00 95.62           O  
ATOM   4185  CG  ARG A 529      -6.965  -4.887 -19.438  1.00 95.62           C  
ATOM   4186  CD  ARG A 529      -6.465  -6.191 -18.828  1.00 95.62           C  
ATOM   4187  NE  ARG A 529      -6.703  -7.328 -19.703  1.00 95.62           N  
ATOM   4188  NH1 ARG A 529      -8.070  -8.453 -18.234  1.00 95.62           N  
ATOM   4189  NH2 ARG A 529      -7.609  -9.359 -20.281  1.00 95.62           N  
ATOM   4190  CZ  ARG A 529      -7.461  -8.375 -19.406  1.00 95.62           C  
ATOM   4191  N   ARG A 530      -5.926  -0.515 -18.000  1.00 95.62           N  
ATOM   4192  CA  ARG A 530      -5.664   0.525 -17.016  1.00 95.62           C  
ATOM   4193  C   ARG A 530      -5.242   1.828 -17.688  1.00 95.62           C  
ATOM   4194  CB  ARG A 530      -4.586   0.073 -16.016  1.00 95.62           C  
ATOM   4195  O   ARG A 530      -4.289   1.850 -18.469  1.00 95.62           O  
ATOM   4196  CG  ARG A 530      -5.039  -1.024 -15.070  1.00 95.62           C  
ATOM   4197  CD  ARG A 530      -3.982  -1.335 -14.023  1.00 95.62           C  
ATOM   4198  NE  ARG A 530      -4.340  -2.510 -13.234  1.00 95.62           N  
ATOM   4199  NH1 ARG A 530      -2.557  -2.322 -11.773  1.00 95.62           N  
ATOM   4200  NH2 ARG A 530      -4.066  -4.031 -11.531  1.00 95.62           N  
ATOM   4201  CZ  ARG A 530      -3.652  -2.951 -12.180  1.00 95.62           C  
ATOM   4202  N   LEU A 531      -5.914   2.857 -17.344  1.00 93.06           N  
ATOM   4203  CA  LEU A 531      -5.613   4.184 -17.875  1.00 93.06           C  
ATOM   4204  C   LEU A 531      -5.441   5.191 -16.750  1.00 93.06           C  
ATOM   4205  CB  LEU A 531      -6.719   4.648 -18.828  1.00 93.06           C  
ATOM   4206  O   LEU A 531      -6.352   5.383 -15.930  1.00 93.06           O  
ATOM   4207  CG  LEU A 531      -6.586   6.066 -19.375  1.00 93.06           C  
ATOM   4208  CD1 LEU A 531      -5.297   6.203 -20.188  1.00 93.06           C  
ATOM   4209  CD2 LEU A 531      -7.797   6.426 -20.234  1.00 93.06           C  
ATOM   4210  N   THR A 532      -4.227   5.793 -16.672  1.00 92.31           N  
ATOM   4211  CA  THR A 532      -3.924   6.812 -15.664  1.00 92.31           C  
ATOM   4212  C   THR A 532      -3.545   8.133 -16.328  1.00 92.31           C  
ATOM   4213  CB  THR A 532      -2.787   6.359 -14.734  1.00 92.31           C  
ATOM   4214  O   THR A 532      -2.600   8.180 -17.125  1.00 92.31           O  
ATOM   4215  CG2 THR A 532      -2.512   7.402 -13.656  1.00 92.31           C  
ATOM   4216  OG1 THR A 532      -3.152   5.125 -14.109  1.00 92.31           O  
ATOM   4217  N   LEU A 533      -4.230   9.141 -15.977  1.00 89.19           N  
ATOM   4218  CA  LEU A 533      -3.963  10.492 -16.469  1.00 89.19           C  
ATOM   4219  C   LEU A 533      -3.652  11.438 -15.312  1.00 89.19           C  
ATOM   4220  CB  LEU A 533      -5.156  11.023 -17.266  1.00 89.19           C  
ATOM   4221  O   LEU A 533      -4.496  11.648 -14.430  1.00 89.19           O  
ATOM   4222  CG  LEU A 533      -5.625  10.156 -18.438  1.00 89.19           C  
ATOM   4223  CD1 LEU A 533      -6.863  10.766 -19.078  1.00 89.19           C  
ATOM   4224  CD2 LEU A 533      -4.504   9.992 -19.469  1.00 89.19           C  
ATOM   4225  N   ARG A 534      -2.357  11.984 -15.273  1.00 87.06           N  
ATOM   4226  CA  ARG A 534      -1.911  12.898 -14.227  1.00 87.06           C  
ATOM   4227  C   ARG A 534      -1.437  14.219 -14.828  1.00 87.06           C  
ATOM   4228  CB  ARG A 534      -0.792  12.258 -13.406  1.00 87.06           C  
ATOM   4229  O   ARG A 534      -0.779  14.234 -15.867  1.00 87.06           O  
ATOM   4230  CG  ARG A 534      -1.217  11.016 -12.641  1.00 87.06           C  
ATOM   4231  CD  ARG A 534      -0.082  10.453 -11.797  1.00 87.06           C  
ATOM   4232  NE  ARG A 534      -0.531   9.352 -10.953  1.00 87.06           N  
ATOM   4233  NH1 ARG A 534       1.522   9.008  -9.953  1.00 87.06           N  
ATOM   4234  NH2 ARG A 534      -0.271   7.695  -9.383  1.00 87.06           N  
ATOM   4235  CZ  ARG A 534       0.241   8.688 -10.102  1.00 87.06           C  
ATOM   4236  N   GLY A 535      -1.709  15.359 -14.000  1.00 77.44           N  
ATOM   4237  CA  GLY A 535      -1.120  16.641 -14.328  1.00 77.44           C  
ATOM   4238  C   GLY A 535      -1.857  17.375 -15.438  1.00 77.44           C  
ATOM   4239  O   GLY A 535      -1.327  18.312 -16.031  1.00 77.44           O  
ATOM   4240  N   TYR A 536      -3.027  17.047 -15.891  1.00 62.31           N  
ATOM   4241  CA  TYR A 536      -3.801  17.719 -16.922  1.00 62.31           C  
ATOM   4242  C   TYR A 536      -4.344  19.047 -16.422  1.00 62.31           C  
ATOM   4243  CB  TYR A 536      -4.957  16.828 -17.391  1.00 62.31           C  
ATOM   4244  O   TYR A 536      -4.871  19.141 -15.305  1.00 62.31           O  
ATOM   4245  CG  TYR A 536      -4.512  15.633 -18.203  1.00 62.31           C  
ATOM   4246  CD1 TYR A 536      -4.355  15.719 -19.578  1.00 62.31           C  
ATOM   4247  CD2 TYR A 536      -4.254  14.422 -17.578  1.00 62.31           C  
ATOM   4248  CE1 TYR A 536      -3.947  14.617 -20.328  1.00 62.31           C  
ATOM   4249  CE2 TYR A 536      -3.844  13.312 -18.312  1.00 62.31           C  
ATOM   4250  OH  TYR A 536      -3.293  12.320 -20.422  1.00 62.31           O  
ATOM   4251  CZ  TYR A 536      -3.695  13.414 -19.688  1.00 62.31           C  
ATOM   4252  N   SER A 537      -3.926  20.250 -16.969  1.00 57.25           N  
ATOM   4253  CA  SER A 537      -4.652  21.500 -16.828  1.00 57.25           C  
ATOM   4254  C   SER A 537      -5.719  21.656 -17.906  1.00 57.25           C  
ATOM   4255  CB  SER A 537      -3.688  22.688 -16.875  1.00 57.25           C  
ATOM   4256  O   SER A 537      -5.473  21.359 -19.078  1.00 57.25           O  
ATOM   4257  OG  SER A 537      -3.285  22.938 -18.219  1.00 57.25           O  
ATOM   4258  N   PHE A 538      -6.922  21.125 -17.750  1.00 48.09           N  
ATOM   4259  CA  PHE A 538      -7.941  21.219 -18.781  1.00 48.09           C  
ATOM   4260  C   PHE A 538      -8.148  22.656 -19.219  1.00 48.09           C  
ATOM   4261  CB  PHE A 538      -9.266  20.625 -18.297  1.00 48.09           C  
ATOM   4262  O   PHE A 538      -8.766  23.453 -18.500  1.00 48.09           O  
ATOM   4263  CG  PHE A 538      -9.258  19.125 -18.172  1.00 48.09           C  
ATOM   4264  CD1 PHE A 538      -9.281  18.328 -19.312  1.00 48.09           C  
ATOM   4265  CD2 PHE A 538      -9.219  18.500 -16.938  1.00 48.09           C  
ATOM   4266  CE1 PHE A 538      -9.273  16.938 -19.219  1.00 48.09           C  
ATOM   4267  CE2 PHE A 538      -9.203  17.109 -16.828  1.00 48.09           C  
ATOM   4268  CZ  PHE A 538      -9.234  16.328 -17.969  1.00 48.09           C  
ATOM   4269  N   ILE A 539      -7.180  23.516 -19.406  1.00 47.12           N  
ATOM   4270  CA  ILE A 539      -7.570  24.703 -20.172  1.00 47.12           C  
ATOM   4271  C   ILE A 539      -8.250  24.266 -21.469  1.00 47.12           C  
ATOM   4272  CB  ILE A 539      -6.355  25.609 -20.469  1.00 47.12           C  
ATOM   4273  O   ILE A 539      -8.992  25.047 -22.078  1.00 47.12           O  
ATOM   4274  CG1 ILE A 539      -5.691  26.062 -19.172  1.00 47.12           C  
ATOM   4275  CG2 ILE A 539      -6.781  26.812 -21.328  1.00 47.12           C  
ATOM   4276  CD1 ILE A 539      -4.320  26.703 -19.359  1.00 47.12           C  
ATOM   4277  N   PHE A 540      -8.883  23.000 -21.594  1.00 43.09           N  
ATOM   4278  CA  PHE A 540      -9.211  22.297 -22.828  1.00 43.09           C  
ATOM   4279  C   PHE A 540     -10.578  21.625 -22.719  1.00 43.09           C  
ATOM   4280  CB  PHE A 540      -8.141  21.250 -23.156  1.00 43.09           C  
ATOM   4281  O   PHE A 540     -10.945  21.125 -21.656  1.00 43.09           O  
ATOM   4282  CG  PHE A 540      -6.859  21.828 -23.688  1.00 43.09           C  
ATOM   4283  CD1 PHE A 540      -6.797  22.359 -24.969  1.00 43.09           C  
ATOM   4284  CD2 PHE A 540      -5.715  21.859 -22.891  1.00 43.09           C  
ATOM   4285  CE1 PHE A 540      -5.613  22.906 -25.453  1.00 43.09           C  
ATOM   4286  CE2 PHE A 540      -4.527  22.406 -23.375  1.00 43.09           C  
ATOM   4287  CZ  PHE A 540      -4.480  22.922 -24.656  1.00 43.09           C  
ATOM   4288  N   SER A 541     -11.617  21.859 -23.438  1.00 47.00           N  
ATOM   4289  CA  SER A 541     -12.930  21.328 -23.797  1.00 47.00           C  
ATOM   4290  C   SER A 541     -12.930  19.797 -23.812  1.00 47.00           C  
ATOM   4291  CB  SER A 541     -13.367  21.859 -25.156  1.00 47.00           C  
ATOM   4292  O   SER A 541     -11.898  19.188 -24.078  1.00 47.00           O  
ATOM   4293  OG  SER A 541     -12.797  21.094 -26.203  1.00 47.00           O  
ATOM   4294  N   THR A 542     -13.391  18.844 -22.828  1.00 52.88           N  
ATOM   4295  CA  THR A 542     -13.898  17.484 -22.922  1.00 52.88           C  
ATOM   4296  C   THR A 542     -13.828  16.969 -24.359  1.00 52.88           C  
ATOM   4297  CB  THR A 542     -15.344  17.391 -22.406  1.00 52.88           C  
ATOM   4298  O   THR A 542     -13.633  15.781 -24.594  1.00 52.88           O  
ATOM   4299  CG2 THR A 542     -15.398  17.391 -20.891  1.00 52.88           C  
ATOM   4300  OG1 THR A 542     -16.094  18.516 -22.906  1.00 52.88           O  
ATOM   4301  N   SER A 543     -13.883  17.875 -25.375  1.00 57.88           N  
ATOM   4302  CA  SER A 543     -13.875  17.500 -26.781  1.00 57.88           C  
ATOM   4303  C   SER A 543     -12.531  16.906 -27.188  1.00 57.88           C  
ATOM   4304  CB  SER A 543     -14.195  18.703 -27.656  1.00 57.88           C  
ATOM   4305  O   SER A 543     -12.477  15.969 -27.984  1.00 57.88           O  
ATOM   4306  OG  SER A 543     -13.211  19.719 -27.500  1.00 57.88           O  
ATOM   4307  N   GLN A 544     -11.398  17.203 -26.500  1.00 58.94           N  
ATOM   4308  CA  GLN A 544     -10.086  16.688 -26.875  1.00 58.94           C  
ATOM   4309  C   GLN A 544      -9.867  15.281 -26.328  1.00 58.94           C  
ATOM   4310  CB  GLN A 544      -8.984  17.625 -26.375  1.00 58.94           C  
ATOM   4311  O   GLN A 544      -9.258  14.445 -27.000  1.00 58.94           O  
ATOM   4312  CG  GLN A 544      -8.812  18.891 -27.203  1.00 58.94           C  
ATOM   4313  CD  GLN A 544      -7.441  19.516 -27.047  1.00 58.94           C  
ATOM   4314  NE2 GLN A 544      -7.156  20.516 -27.859  1.00 58.94           N  
ATOM   4315  OE1 GLN A 544      -6.645  19.094 -26.203  1.00 58.94           O  
ATOM   4316  N   LEU A 545     -10.172  15.109 -24.922  1.00 67.00           N  
ATOM   4317  CA  LEU A 545     -10.078  13.750 -24.406  1.00 67.00           C  
ATOM   4318  C   LEU A 545     -10.898  12.789 -25.250  1.00 67.00           C  
ATOM   4319  CB  LEU A 545     -10.547  13.695 -22.953  1.00 67.00           C  
ATOM   4320  O   LEU A 545     -10.461  11.672 -25.547  1.00 67.00           O  
ATOM   4321  CG  LEU A 545      -9.445  13.609 -21.891  1.00 67.00           C  
ATOM   4322  CD1 LEU A 545     -10.008  13.961 -20.516  1.00 67.00           C  
ATOM   4323  CD2 LEU A 545      -8.820  12.219 -21.875  1.00 67.00           C  
ATOM   4324  N   GLN A 546     -12.125  13.242 -25.594  1.00 68.44           N  
ATOM   4325  CA  GLN A 546     -13.008  12.438 -26.422  1.00 68.44           C  
ATOM   4326  C   GLN A 546     -12.406  12.203 -27.812  1.00 68.44           C  
ATOM   4327  CB  GLN A 546     -14.383  13.109 -26.562  1.00 68.44           C  
ATOM   4328  O   GLN A 546     -12.617  11.148 -28.422  1.00 68.44           O  
ATOM   4329  CG  GLN A 546     -15.359  12.727 -25.453  1.00 68.44           C  
ATOM   4330  CD  GLN A 546     -16.688  13.438 -25.594  1.00 68.44           C  
ATOM   4331  NE2 GLN A 546     -17.688  12.984 -24.828  1.00 68.44           N  
ATOM   4332  OE1 GLN A 546     -16.844  14.383 -26.375  1.00 68.44           O  
ATOM   4333  N   ARG A 547     -11.656  13.203 -28.188  1.00 70.62           N  
ATOM   4334  CA  ARG A 547     -10.992  13.078 -29.484  1.00 70.62           C  
ATOM   4335  C   ARG A 547      -9.875  12.047 -29.438  1.00 70.62           C  
ATOM   4336  CB  ARG A 547     -10.438  14.430 -29.938  1.00 70.62           C  
ATOM   4337  O   ARG A 547      -9.648  11.320 -30.406  1.00 70.62           O  
ATOM   4338  CG  ARG A 547     -11.477  15.328 -30.609  1.00 70.62           C  
ATOM   4339  CD  ARG A 547     -10.844  16.609 -31.141  1.00 70.62           C  
ATOM   4340  NE  ARG A 547     -11.859  17.562 -31.594  1.00 70.62           N  
ATOM   4341  NH1 ARG A 547     -10.391  19.328 -31.812  1.00 70.62           N  
ATOM   4342  NH2 ARG A 547     -12.617  19.609 -32.281  1.00 70.62           N  
ATOM   4343  CZ  ARG A 547     -11.625  18.828 -31.906  1.00 70.62           C  
ATOM   4344  N   PHE A 548      -9.109  12.141 -28.281  1.00 73.94           N  
ATOM   4345  CA  PHE A 548      -7.992  11.219 -28.141  1.00 73.94           C  
ATOM   4346  C   PHE A 548      -8.492   9.789 -27.922  1.00 73.94           C  
ATOM   4347  CB  PHE A 548      -7.078  11.641 -26.984  1.00 73.94           C  
ATOM   4348  O   PHE A 548      -7.945   8.844 -28.484  1.00 73.94           O  
ATOM   4349  CG  PHE A 548      -5.730  10.969 -27.000  1.00 73.94           C  
ATOM   4350  CD1 PHE A 548      -5.527   9.773 -26.328  1.00 73.94           C  
ATOM   4351  CD2 PHE A 548      -4.664  11.539 -27.688  1.00 73.94           C  
ATOM   4352  CE1 PHE A 548      -4.281   9.148 -26.344  1.00 73.94           C  
ATOM   4353  CE2 PHE A 548      -3.418  10.922 -27.703  1.00 73.94           C  
ATOM   4354  CZ  PHE A 548      -3.227   9.727 -27.031  1.00 73.94           C  
ATOM   4355  N   PHE A 549      -9.562   9.734 -27.109  1.00 75.88           N  
ATOM   4356  CA  PHE A 549     -10.188   8.438 -26.906  1.00 75.88           C  
ATOM   4357  C   PHE A 549     -11.586   8.406 -27.500  1.00 75.88           C  
ATOM   4358  CB  PHE A 549     -10.250   8.102 -25.406  1.00 75.88           C  
ATOM   4359  O   PHE A 549     -12.578   8.523 -26.781  1.00 75.88           O  
ATOM   4360  CG  PHE A 549      -8.906   8.086 -24.734  1.00 75.88           C  
ATOM   4361  CD1 PHE A 549      -8.055   6.996 -24.859  1.00 75.88           C  
ATOM   4362  CD2 PHE A 549      -8.492   9.164 -23.953  1.00 75.88           C  
ATOM   4363  CE1 PHE A 549      -6.812   6.977 -24.234  1.00 75.88           C  
ATOM   4364  CE2 PHE A 549      -7.246   9.156 -23.328  1.00 75.88           C  
ATOM   4365  CZ  PHE A 549      -6.410   8.062 -23.469  1.00 75.88           C  
ATOM   4366  N   PRO A 550     -11.812   8.602 -28.875  1.00 63.31           N  
ATOM   4367  CA  PRO A 550     -13.156   8.734 -29.453  1.00 63.31           C  
ATOM   4368  C   PRO A 550     -14.016   7.484 -29.234  1.00 63.31           C  
ATOM   4369  CB  PRO A 550     -12.883   8.953 -30.938  1.00 63.31           C  
ATOM   4370  O   PRO A 550     -15.242   7.578 -29.172  1.00 63.31           O  
ATOM   4371  CG  PRO A 550     -11.445   8.578 -31.125  1.00 63.31           C  
ATOM   4372  CD  PRO A 550     -10.781   8.555 -29.781  1.00 63.31           C  
ATOM   4373  N   GLN A 551     -13.430   6.211 -29.109  1.00 63.56           N  
ATOM   4374  CA  GLN A 551     -14.023   4.891 -29.266  1.00 63.56           C  
ATOM   4375  C   GLN A 551     -14.203   4.207 -27.906  1.00 63.56           C  
ATOM   4376  CB  GLN A 551     -13.172   4.020 -30.188  1.00 63.56           C  
ATOM   4377  O   GLN A 551     -13.648   4.652 -26.906  1.00 63.56           O  
ATOM   4378  CG  GLN A 551     -13.203   4.445 -31.641  1.00 63.56           C  
ATOM   4379  CD  GLN A 551     -12.875   3.312 -32.594  1.00 63.56           C  
ATOM   4380  NE2 GLN A 551     -13.086   3.541 -33.875  1.00 63.56           N  
ATOM   4381  OE1 GLN A 551     -12.430   2.240 -32.188  1.00 63.56           O  
ATOM   4382  N   GLN A 552     -15.109   3.176 -27.719  1.00 74.12           N  
ATOM   4383  CA  GLN A 552     -15.430   2.275 -26.609  1.00 74.12           C  
ATOM   4384  C   GLN A 552     -14.188   1.543 -26.125  1.00 74.12           C  
ATOM   4385  CB  GLN A 552     -16.500   1.268 -27.031  1.00 74.12           C  
ATOM   4386  O   GLN A 552     -13.391   1.056 -26.922  1.00 74.12           O  
ATOM   4387  CG  GLN A 552     -17.922   1.821 -26.984  1.00 74.12           C  
ATOM   4388  CD  GLN A 552     -18.953   0.828 -27.484  1.00 74.12           C  
ATOM   4389  NE2 GLN A 552     -20.219   1.104 -27.203  1.00 74.12           N  
ATOM   4390  OE1 GLN A 552     -18.609  -0.178 -28.109  1.00 74.12           O  
ATOM   4391  N   LEU A 553     -13.586   1.949 -24.984  1.00 88.25           N  
ATOM   4392  CA  LEU A 553     -12.586   1.153 -24.281  1.00 88.25           C  
ATOM   4393  C   LEU A 553     -13.227  -0.063 -23.625  1.00 88.25           C  
ATOM   4394  CB  LEU A 553     -11.875   2.002 -23.219  1.00 88.25           C  
ATOM   4395  O   LEU A 553     -13.586  -0.020 -22.438  1.00 88.25           O  
ATOM   4396  CG  LEU A 553     -11.109   3.223 -23.734  1.00 88.25           C  
ATOM   4397  CD1 LEU A 553     -10.805   4.184 -22.594  1.00 88.25           C  
ATOM   4398  CD2 LEU A 553      -9.820   2.791 -24.422  1.00 88.25           C  
ATOM   4399  N   PRO A 554     -13.453  -1.144 -24.328  1.00 87.44           N  
ATOM   4400  CA  PRO A 554     -14.289  -2.270 -23.906  1.00 87.44           C  
ATOM   4401  C   PRO A 554     -13.680  -3.057 -22.750  1.00 87.44           C  
ATOM   4402  CB  PRO A 554     -14.375  -3.133 -25.156  1.00 87.44           C  
ATOM   4403  O   PRO A 554     -14.406  -3.705 -21.984  1.00 87.44           O  
ATOM   4404  CG  PRO A 554     -13.188  -2.744 -25.969  1.00 87.44           C  
ATOM   4405  CD  PRO A 554     -12.859  -1.306 -25.688  1.00 87.44           C  
ATOM   4406  N   LEU A 555     -12.312  -3.023 -22.703  1.00 93.62           N  
ATOM   4407  CA  LEU A 555     -11.688  -3.898 -21.719  1.00 93.62           C  
ATOM   4408  C   LEU A 555     -11.203  -3.102 -20.516  1.00 93.62           C  
ATOM   4409  CB  LEU A 555     -10.516  -4.664 -22.344  1.00 93.62           C  
ATOM   4410  O   LEU A 555     -10.602  -3.660 -19.594  1.00 93.62           O  
ATOM   4411  CG  LEU A 555     -10.875  -5.641 -23.469  1.00 93.62           C  
ATOM   4412  CD1 LEU A 555      -9.609  -6.281 -24.031  1.00 93.62           C  
ATOM   4413  CD2 LEU A 555     -11.836  -6.707 -22.969  1.00 93.62           C  
ATOM   4414  N   LEU A 556     -11.391  -1.729 -20.516  1.00 94.06           N  
ATOM   4415  CA  LEU A 556     -10.875  -0.881 -19.453  1.00 94.06           C  
ATOM   4416  C   LEU A 556     -11.484  -1.263 -18.109  1.00 94.06           C  
ATOM   4417  CB  LEU A 556     -11.148   0.593 -19.750  1.00 94.06           C  
ATOM   4418  O   LEU A 556     -12.711  -1.282 -17.969  1.00 94.06           O  
ATOM   4419  CG  LEU A 556     -10.367   1.615 -18.922  1.00 94.06           C  
ATOM   4420  CD1 LEU A 556      -8.891   1.581 -19.297  1.00 94.06           C  
ATOM   4421  CD2 LEU A 556     -10.945   3.014 -19.125  1.00 94.06           C  
ATOM   4422  N   GLU A 557     -10.617  -1.547 -17.094  1.00 94.19           N  
ATOM   4423  CA  GLU A 557     -11.062  -1.975 -15.773  1.00 94.19           C  
ATOM   4424  C   GLU A 557     -10.773  -0.910 -14.719  1.00 94.19           C  
ATOM   4425  CB  GLU A 557     -10.398  -3.297 -15.383  1.00 94.19           C  
ATOM   4426  O   GLU A 557     -11.492  -0.794 -13.727  1.00 94.19           O  
ATOM   4427  CG  GLU A 557     -10.828  -4.477 -16.234  1.00 94.19           C  
ATOM   4428  CD  GLU A 557     -10.094  -5.766 -15.898  1.00 94.19           C  
ATOM   4429  OE1 GLU A 557     -10.359  -6.805 -16.547  1.00 94.19           O  
ATOM   4430  OE2 GLU A 557      -9.250  -5.738 -14.977  1.00 94.19           O  
ATOM   4431  N   HIS A 558      -9.648  -0.165 -14.953  1.00 94.12           N  
ATOM   4432  CA  HIS A 558      -9.219   0.849 -13.992  1.00 94.12           C  
ATOM   4433  C   HIS A 558      -8.969   2.186 -14.680  1.00 94.12           C  
ATOM   4434  CB  HIS A 558      -7.965   0.391 -13.250  1.00 94.12           C  
ATOM   4435  O   HIS A 558      -8.125   2.273 -15.578  1.00 94.12           O  
ATOM   4436  CG  HIS A 558      -7.629   1.229 -12.062  1.00 94.12           C  
ATOM   4437  CD2 HIS A 558      -8.344   1.523 -10.953  1.00 94.12           C  
ATOM   4438  ND1 HIS A 558      -6.422   1.882 -11.922  1.00 94.12           N  
ATOM   4439  CE1 HIS A 558      -6.414   2.543 -10.781  1.00 94.12           C  
ATOM   4440  NE2 HIS A 558      -7.570   2.340 -10.172  1.00 94.12           N  
ATOM   4441  N   PHE A 559      -9.625   3.172 -14.234  1.00 91.88           N  
ATOM   4442  CA  PHE A 559      -9.484   4.508 -14.797  1.00 91.88           C  
ATOM   4443  C   PHE A 559      -9.172   5.527 -13.711  1.00 91.88           C  
ATOM   4444  CB  PHE A 559     -10.750   4.914 -15.555  1.00 91.88           C  
ATOM   4445  O   PHE A 559      -9.969   5.715 -12.789  1.00 91.88           O  
ATOM   4446  CG  PHE A 559     -10.609   6.203 -16.328  1.00 91.88           C  
ATOM   4447  CD1 PHE A 559     -11.719   7.008 -16.562  1.00 91.88           C  
ATOM   4448  CD2 PHE A 559      -9.375   6.605 -16.812  1.00 91.88           C  
ATOM   4449  CE1 PHE A 559     -11.594   8.203 -17.266  1.00 91.88           C  
ATOM   4450  CE2 PHE A 559      -9.242   7.797 -17.516  1.00 91.88           C  
ATOM   4451  CZ  PHE A 559     -10.352   8.594 -17.750  1.00 91.88           C  
ATOM   4452  N   PHE A 560      -8.008   6.145 -13.766  1.00 90.19           N  
ATOM   4453  CA  PHE A 560      -7.570   7.141 -12.797  1.00 90.19           C  
ATOM   4454  C   PHE A 560      -7.273   8.469 -13.477  1.00 90.19           C  
ATOM   4455  CB  PHE A 560      -6.328   6.645 -12.047  1.00 90.19           C  
ATOM   4456  O   PHE A 560      -6.512   8.523 -14.445  1.00 90.19           O  
ATOM   4457  CG  PHE A 560      -5.734   7.668 -11.109  1.00 90.19           C  
ATOM   4458  CD1 PHE A 560      -4.719   8.516 -11.539  1.00 90.19           C  
ATOM   4459  CD2 PHE A 560      -6.199   7.785  -9.805  1.00 90.19           C  
ATOM   4460  CE1 PHE A 560      -4.168   9.461 -10.672  1.00 90.19           C  
ATOM   4461  CE2 PHE A 560      -5.656   8.727  -8.938  1.00 90.19           C  
ATOM   4462  CZ  PHE A 560      -4.641   9.562  -9.375  1.00 90.19           C  
ATOM   4463  N   ILE A 561      -7.852   9.547 -12.883  1.00 86.19           N  
ATOM   4464  CA  ILE A 561      -7.629  10.883 -13.422  1.00 86.19           C  
ATOM   4465  C   ILE A 561      -7.359  11.859 -12.281  1.00 86.19           C  
ATOM   4466  CB  ILE A 561      -8.836  11.359 -14.258  1.00 86.19           C  
ATOM   4467  O   ILE A 561      -8.125  11.930 -11.312  1.00 86.19           O  
ATOM   4468  CG1 ILE A 561      -9.016  10.461 -15.492  1.00 86.19           C  
ATOM   4469  CG2 ILE A 561      -8.664  12.828 -14.672  1.00 86.19           C  
ATOM   4470  CD1 ILE A 561     -10.281  10.758 -16.297  1.00 86.19           C  
ATOM   4471  N   TRP A 562      -6.281  12.500 -12.367  1.00 84.62           N  
ATOM   4472  CA  TRP A 562      -5.883  13.539 -11.414  1.00 84.62           C  
ATOM   4473  C   TRP A 562      -5.418  14.797 -12.141  1.00 84.62           C  
ATOM   4474  CB  TRP A 562      -4.773  13.023 -10.500  1.00 84.62           C  
ATOM   4475  O   TRP A 562      -4.379  14.781 -12.812  1.00 84.62           O  
ATOM   4476  CG  TRP A 562      -4.512  13.898  -9.305  1.00 84.62           C  
ATOM   4477  CD1 TRP A 562      -3.852  15.094  -9.289  1.00 84.62           C  
ATOM   4478  CD2 TRP A 562      -4.906  13.641  -7.957  1.00 84.62           C  
ATOM   4479  CE2 TRP A 562      -4.453  14.727  -7.176  1.00 84.62           C  
ATOM   4480  CE3 TRP A 562      -5.605  12.594  -7.328  1.00 84.62           C  
ATOM   4481  NE1 TRP A 562      -3.812  15.594  -8.016  1.00 84.62           N  
ATOM   4482  CH2 TRP A 562      -5.355  13.766  -5.207  1.00 84.62           C  
ATOM   4483  CZ2 TRP A 562      -4.672  14.797  -5.797  1.00 84.62           C  
ATOM   4484  CZ3 TRP A 562      -5.820  12.672  -5.957  1.00 84.62           C  
ATOM   4485  N   CYS A 563      -6.223  15.914 -11.945  1.00 76.00           N  
ATOM   4486  CA  CYS A 563      -5.988  17.125 -12.727  1.00 76.00           C  
ATOM   4487  C   CYS A 563      -5.852  18.344 -11.820  1.00 76.00           C  
ATOM   4488  CB  CYS A 563      -7.125  17.344 -13.727  1.00 76.00           C  
ATOM   4489  O   CYS A 563      -6.508  18.422 -10.781  1.00 76.00           O  
ATOM   4490  SG  CYS A 563      -7.219  16.078 -15.008  1.00 76.00           S  
ATOM   4491  N   GLU A 564      -4.910  19.266 -12.188  1.00 69.62           N  
ATOM   4492  CA  GLU A 564      -4.805  20.516 -11.445  1.00 69.62           C  
ATOM   4493  C   GLU A 564      -5.562  21.641 -12.141  1.00 69.62           C  
ATOM   4494  CB  GLU A 564      -3.340  20.906 -11.250  1.00 69.62           C  
ATOM   4495  O   GLU A 564      -5.062  22.219 -13.102  1.00 69.62           O  
ATOM   4496  CG  GLU A 564      -2.645  20.156 -10.125  1.00 69.62           C  
ATOM   4497  CD  GLU A 564      -1.231  20.641  -9.852  1.00 69.62           C  
ATOM   4498  OE1 GLU A 564      -0.574  20.125  -8.922  1.00 69.62           O  
ATOM   4499  OE2 GLU A 564      -0.779  21.562 -10.586  1.00 69.62           O  
ATOM   4500  N   ASN A 565      -6.848  21.547 -12.422  1.00 61.12           N  
ATOM   4501  CA  ASN A 565      -7.523  22.578 -13.195  1.00 61.12           C  
ATOM   4502  C   ASN A 565      -8.289  23.531 -12.297  1.00 61.12           C  
ATOM   4503  CB  ASN A 565      -8.469  21.938 -14.219  1.00 61.12           C  
ATOM   4504  O   ASN A 565      -8.859  23.125 -11.281  1.00 61.12           O  
ATOM   4505  CG  ASN A 565      -8.289  22.516 -15.609  1.00 61.12           C  
ATOM   4506  ND2 ASN A 565      -9.000  21.953 -16.578  1.00 61.12           N  
ATOM   4507  OD1 ASN A 565      -7.516  23.453 -15.812  1.00 61.12           O  
ATOM   4508  N   SER A 566      -8.258  24.906 -12.625  1.00 56.19           N  
ATOM   4509  CA  SER A 566      -9.094  25.891 -11.969  1.00 56.19           C  
ATOM   4510  C   SER A 566     -10.469  25.984 -12.617  1.00 56.19           C  
ATOM   4511  CB  SER A 566      -8.422  27.266 -12.000  1.00 56.19           C  
ATOM   4512  O   SER A 566     -11.414  26.484 -12.016  1.00 56.19           O  
ATOM   4513  OG  SER A 566      -7.348  27.281 -12.922  1.00 56.19           O  
ATOM   4514  N   TYR A 567     -10.641  25.312 -13.891  1.00 56.94           N  
ATOM   4515  CA  TYR A 567     -11.875  25.453 -14.648  1.00 56.94           C  
ATOM   4516  C   TYR A 567     -12.680  24.156 -14.617  1.00 56.94           C  
ATOM   4517  CB  TYR A 567     -11.586  25.859 -16.094  1.00 56.94           C  
ATOM   4518  O   TYR A 567     -12.125  23.094 -14.352  1.00 56.94           O  
ATOM   4519  CG  TYR A 567     -10.820  27.141 -16.234  1.00 56.94           C  
ATOM   4520  CD1 TYR A 567     -11.453  28.375 -16.078  1.00 56.94           C  
ATOM   4521  CD2 TYR A 567      -9.453  27.141 -16.500  1.00 56.94           C  
ATOM   4522  CE1 TYR A 567     -10.758  29.578 -16.203  1.00 56.94           C  
ATOM   4523  CE2 TYR A 567      -8.742  28.328 -16.609  1.00 56.94           C  
ATOM   4524  OH  TYR A 567      -8.695  30.719 -16.594  1.00 56.94           O  
ATOM   4525  CZ  TYR A 567      -9.398  29.531 -16.469  1.00 56.94           C  
ATOM   4526  N   ALA A 568     -14.031  24.266 -14.711  1.00 56.22           N  
ATOM   4527  CA  ALA A 568     -14.969  23.156 -14.750  1.00 56.22           C  
ATOM   4528  C   ALA A 568     -14.719  22.266 -15.969  1.00 56.22           C  
ATOM   4529  CB  ALA A 568     -16.406  23.656 -14.750  1.00 56.22           C  
ATOM   4530  O   ALA A 568     -14.500  22.781 -17.078  1.00 56.22           O  
ATOM   4531  N   VAL A 569     -14.508  20.891 -15.750  1.00 58.50           N  
ATOM   4532  CA  VAL A 569     -14.266  19.891 -16.781  1.00 58.50           C  
ATOM   4533  C   VAL A 569     -15.516  19.047 -17.000  1.00 58.50           C  
ATOM   4534  CB  VAL A 569     -13.062  18.984 -16.422  1.00 58.50           C  
ATOM   4535  O   VAL A 569     -16.125  18.562 -16.047  1.00 58.50           O  
ATOM   4536  CG1 VAL A 569     -12.805  17.969 -17.531  1.00 58.50           C  
ATOM   4537  CG2 VAL A 569     -11.812  19.828 -16.172  1.00 58.50           C  
ATOM   4538  N   ASP A 570     -16.047  18.953 -18.312  1.00 60.59           N  
ATOM   4539  CA  ASP A 570     -17.078  18.000 -18.656  1.00 60.59           C  
ATOM   4540  C   ASP A 570     -16.484  16.656 -19.031  1.00 60.59           C  
ATOM   4541  CB  ASP A 570     -17.938  18.531 -19.812  1.00 60.59           C  
ATOM   4542  O   ASP A 570     -15.688  16.562 -19.969  1.00 60.59           O  
ATOM   4543  CG  ASP A 570     -18.859  19.656 -19.406  1.00 60.59           C  
ATOM   4544  OD1 ASP A 570     -19.203  19.766 -18.203  1.00 60.59           O  
ATOM   4545  OD2 ASP A 570     -19.250  20.453 -20.281  1.00 60.59           O  
ATOM   4546  N   LEU A 571     -16.562  15.602 -18.156  1.00 71.12           N  
ATOM   4547  CA  LEU A 571     -16.062  14.258 -18.422  1.00 71.12           C  
ATOM   4548  C   LEU A 571     -17.203  13.312 -18.797  1.00 71.12           C  
ATOM   4549  CB  LEU A 571     -15.320  13.711 -17.188  1.00 71.12           C  
ATOM   4550  O   LEU A 571     -18.203  13.242 -18.094  1.00 71.12           O  
ATOM   4551  CG  LEU A 571     -14.539  12.414 -17.391  1.00 71.12           C  
ATOM   4552  CD1 LEU A 571     -13.094  12.711 -17.797  1.00 71.12           C  
ATOM   4553  CD2 LEU A 571     -14.586  11.562 -16.125  1.00 71.12           C  
ATOM   4554  N   TYR A 572     -17.109  12.648 -20.000  1.00 70.81           N  
ATOM   4555  CA  TYR A 572     -18.062  11.633 -20.422  1.00 70.81           C  
ATOM   4556  C   TYR A 572     -17.422  10.250 -20.438  1.00 70.81           C  
ATOM   4557  CB  TYR A 572     -18.625  11.961 -21.812  1.00 70.81           C  
ATOM   4558  O   TYR A 572     -16.375  10.055 -21.047  1.00 70.81           O  
ATOM   4559  CG  TYR A 572     -19.375  13.273 -21.875  1.00 70.81           C  
ATOM   4560  CD1 TYR A 572     -20.703  13.352 -21.484  1.00 70.81           C  
ATOM   4561  CD2 TYR A 572     -18.750  14.430 -22.312  1.00 70.81           C  
ATOM   4562  CE1 TYR A 572     -21.406  14.555 -21.531  1.00 70.81           C  
ATOM   4563  CE2 TYR A 572     -19.422  15.641 -22.359  1.00 70.81           C  
ATOM   4564  OH  TYR A 572     -21.438  16.891 -22.031  1.00 70.81           O  
ATOM   4565  CZ  TYR A 572     -20.750  15.695 -21.984  1.00 70.81           C  
ATOM   4566  N   LEU A 573     -17.906   9.273 -19.641  1.00 74.69           N  
ATOM   4567  CA  LEU A 573     -17.328   7.938 -19.531  1.00 74.69           C  
ATOM   4568  C   LEU A 573     -18.094   6.945 -20.406  1.00 74.69           C  
ATOM   4569  CB  LEU A 573     -17.359   7.473 -18.062  1.00 74.69           C  
ATOM   4570  O   LEU A 573     -18.328   5.809 -20.000  1.00 74.69           O  
ATOM   4571  CG  LEU A 573     -16.594   8.344 -17.062  1.00 74.69           C  
ATOM   4572  CD1 LEU A 573     -16.844   7.852 -15.641  1.00 74.69           C  
ATOM   4573  CD2 LEU A 573     -15.102   8.344 -17.391  1.00 74.69           C  
ATOM   4574  N   PHE A 574     -18.531   7.215 -21.672  1.00 69.38           N  
ATOM   4575  CA  PHE A 574     -19.250   6.305 -22.547  1.00 69.38           C  
ATOM   4576  C   PHE A 574     -18.312   5.254 -23.141  1.00 69.38           C  
ATOM   4577  CB  PHE A 574     -19.938   7.078 -23.688  1.00 69.38           C  
ATOM   4578  O   PHE A 574     -17.109   5.508 -23.312  1.00 69.38           O  
ATOM   4579  CG  PHE A 574     -21.141   7.867 -23.234  1.00 69.38           C  
ATOM   4580  CD1 PHE A 574     -22.375   7.254 -23.078  1.00 69.38           C  
ATOM   4581  CD2 PHE A 574     -21.031   9.227 -22.969  1.00 69.38           C  
ATOM   4582  CE1 PHE A 574     -23.484   7.984 -22.656  1.00 69.38           C  
ATOM   4583  CE2 PHE A 574     -22.125   9.961 -22.562  1.00 69.38           C  
ATOM   4584  CZ  PHE A 574     -23.359   9.336 -22.406  1.00 69.38           C  
ATOM   4585  N   GLY A 575     -18.859   3.859 -23.141  1.00 78.44           N  
ATOM   4586  CA  GLY A 575     -18.172   2.822 -23.891  1.00 78.44           C  
ATOM   4587  C   GLY A 575     -17.172   2.043 -23.062  1.00 78.44           C  
ATOM   4588  O   GLY A 575     -16.156   1.555 -23.594  1.00 78.44           O  
ATOM   4589  N   MET A 576     -17.172   2.125 -21.766  1.00 88.50           N  
ATOM   4590  CA  MET A 576     -16.297   1.369 -20.875  1.00 88.50           C  
ATOM   4591  C   MET A 576     -17.078   0.354 -20.062  1.00 88.50           C  
ATOM   4592  CB  MET A 576     -15.523   2.311 -19.953  1.00 88.50           C  
ATOM   4593  O   MET A 576     -17.250   0.530 -18.844  1.00 88.50           O  
ATOM   4594  CG  MET A 576     -14.703   3.363 -20.688  1.00 88.50           C  
ATOM   4595  SD  MET A 576     -13.906   4.555 -19.547  1.00 88.50           S  
ATOM   4596  CE  MET A 576     -13.609   5.938 -20.688  1.00 88.50           C  
ATOM   4597  N   PRO A 577     -17.578  -0.710 -20.578  1.00 88.44           N  
ATOM   4598  CA  PRO A 577     -18.484  -1.657 -19.922  1.00 88.44           C  
ATOM   4599  C   PRO A 577     -17.812  -2.455 -18.812  1.00 88.44           C  
ATOM   4600  CB  PRO A 577     -18.922  -2.576 -21.078  1.00 88.44           C  
ATOM   4601  O   PRO A 577     -18.484  -2.973 -17.922  1.00 88.44           O  
ATOM   4602  CG  PRO A 577     -17.812  -2.482 -22.078  1.00 88.44           C  
ATOM   4603  CD  PRO A 577     -17.266  -1.089 -22.047  1.00 88.44           C  
ATOM   4604  N   ARG A 578     -16.531  -2.609 -18.844  1.00 92.44           N  
ATOM   4605  CA  ARG A 578     -15.852  -3.459 -17.875  1.00 92.44           C  
ATOM   4606  C   ARG A 578     -15.227  -2.625 -16.750  1.00 92.44           C  
ATOM   4607  CB  ARG A 578     -14.773  -4.309 -18.547  1.00 92.44           C  
ATOM   4608  O   ARG A 578     -14.445  -3.139 -15.945  1.00 92.44           O  
ATOM   4609  CG  ARG A 578     -15.336  -5.422 -19.422  1.00 92.44           C  
ATOM   4610  CD  ARG A 578     -14.273  -6.465 -19.750  1.00 92.44           C  
ATOM   4611  NE  ARG A 578     -14.852  -7.617 -20.438  1.00 92.44           N  
ATOM   4612  NH1 ARG A 578     -12.820  -8.672 -20.797  1.00 92.44           N  
ATOM   4613  NH2 ARG A 578     -14.773  -9.641 -21.531  1.00 92.44           N  
ATOM   4614  CZ  ARG A 578     -14.148  -8.641 -20.922  1.00 92.44           C  
ATOM   4615  N   LEU A 579     -15.453  -1.342 -16.797  1.00 93.06           N  
ATOM   4616  CA  LEU A 579     -14.852  -0.466 -15.789  1.00 93.06           C  
ATOM   4617  C   LEU A 579     -15.289  -0.858 -14.383  1.00 93.06           C  
ATOM   4618  CB  LEU A 579     -15.219   0.995 -16.062  1.00 93.06           C  
ATOM   4619  O   LEU A 579     -16.484  -0.887 -14.094  1.00 93.06           O  
ATOM   4620  CG  LEU A 579     -14.445   2.051 -15.273  1.00 93.06           C  
ATOM   4621  CD1 LEU A 579     -12.984   2.057 -15.688  1.00 93.06           C  
ATOM   4622  CD2 LEU A 579     -15.070   3.428 -15.469  1.00 93.06           C  
ATOM   4623  N   ARG A 580     -14.273  -1.108 -13.453  1.00 92.06           N  
ATOM   4624  CA  ARG A 580     -14.555  -1.536 -12.086  1.00 92.06           C  
ATOM   4625  C   ARG A 580     -14.086  -0.492 -11.078  1.00 92.06           C  
ATOM   4626  CB  ARG A 580     -13.891  -2.883 -11.797  1.00 92.06           C  
ATOM   4627  O   ARG A 580     -14.695  -0.329 -10.023  1.00 92.06           O  
ATOM   4628  CG  ARG A 580     -14.359  -4.012 -12.695  1.00 92.06           C  
ATOM   4629  CD  ARG A 580     -15.773  -4.465 -12.336  1.00 92.06           C  
ATOM   4630  NE  ARG A 580     -16.172  -5.648 -13.094  1.00 92.06           N  
ATOM   4631  NH1 ARG A 580     -18.359  -5.637 -12.359  1.00 92.06           N  
ATOM   4632  NH2 ARG A 580     -17.641  -7.254 -13.820  1.00 92.06           N  
ATOM   4633  CZ  ARG A 580     -17.391  -6.176 -13.094  1.00 92.06           C  
ATOM   4634  N   VAL A 581     -12.992   0.221 -11.445  1.00 93.44           N  
ATOM   4635  CA  VAL A 581     -12.406   1.189 -10.523  1.00 93.44           C  
ATOM   4636  C   VAL A 581     -12.336   2.562 -11.195  1.00 93.44           C  
ATOM   4637  CB  VAL A 581     -10.992   0.751 -10.070  1.00 93.44           C  
ATOM   4638  O   VAL A 581     -11.734   2.713 -12.258  1.00 93.44           O  
ATOM   4639  CG1 VAL A 581     -10.406   1.770  -9.094  1.00 93.44           C  
ATOM   4640  CG2 VAL A 581     -11.047  -0.634  -9.430  1.00 93.44           C  
ATOM   4641  N   LEU A 582     -12.945   3.531 -10.570  1.00 92.00           N  
ATOM   4642  CA  LEU A 582     -12.891   4.914 -11.031  1.00 92.00           C  
ATOM   4643  C   LEU A 582     -12.383   5.832  -9.922  1.00 92.00           C  
ATOM   4644  CB  LEU A 582     -14.273   5.383 -11.492  1.00 92.00           C  
ATOM   4645  O   LEU A 582     -12.984   5.918  -8.852  1.00 92.00           O  
ATOM   4646  CG  LEU A 582     -14.367   6.828 -11.984  1.00 92.00           C  
ATOM   4647  CD1 LEU A 582     -13.492   7.027 -13.219  1.00 92.00           C  
ATOM   4648  CD2 LEU A 582     -15.820   7.191 -12.289  1.00 92.00           C  
ATOM   4649  N   GLU A 583     -11.211   6.465 -10.188  1.00 91.00           N  
ATOM   4650  CA  GLU A 583     -10.633   7.426  -9.258  1.00 91.00           C  
ATOM   4651  C   GLU A 583     -10.516   8.812  -9.891  1.00 91.00           C  
ATOM   4652  CB  GLU A 583      -9.258   6.953  -8.773  1.00 91.00           C  
ATOM   4653  O   GLU A 583      -9.820   8.977 -10.898  1.00 91.00           O  
ATOM   4654  CG  GLU A 583      -9.297   5.625  -8.031  1.00 91.00           C  
ATOM   4655  CD  GLU A 583      -7.930   5.188  -7.520  1.00 91.00           C  
ATOM   4656  OE1 GLU A 583      -7.750   3.984  -7.223  1.00 91.00           O  
ATOM   4657  OE2 GLU A 583      -7.035   6.055  -7.414  1.00 91.00           O  
ATOM   4658  N   LEU A 584     -11.188   9.750  -9.250  1.00 87.25           N  
ATOM   4659  CA  LEU A 584     -11.195  11.117  -9.758  1.00 87.25           C  
ATOM   4660  C   LEU A 584     -10.602  12.078  -8.727  1.00 87.25           C  
ATOM   4661  CB  LEU A 584     -12.617  11.555 -10.117  1.00 87.25           C  
ATOM   4662  O   LEU A 584     -10.984  12.055  -7.555  1.00 87.25           O  
ATOM   4663  CG  LEU A 584     -13.367  10.664 -11.109  1.00 87.25           C  
ATOM   4664  CD1 LEU A 584     -14.805  11.148 -11.281  1.00 87.25           C  
ATOM   4665  CD2 LEU A 584     -12.641  10.633 -12.453  1.00 87.25           C  
ATOM   4666  N   GLY A 585      -9.703  12.859  -9.203  1.00 85.56           N  
ATOM   4667  CA  GLY A 585      -9.094  13.812  -8.281  1.00 85.56           C  
ATOM   4668  C   GLY A 585      -8.820  15.164  -8.922  1.00 85.56           C  
ATOM   4669  O   GLY A 585      -8.406  15.234 -10.078  1.00 85.56           O  
ATOM   4670  N   TYR A 586      -9.117  16.266  -8.227  1.00 79.38           N  
ATOM   4671  CA  TYR A 586      -8.828  17.641  -8.586  1.00 79.38           C  
ATOM   4672  C   TYR A 586      -9.547  18.031  -9.875  1.00 79.38           C  
ATOM   4673  CB  TYR A 586      -7.320  17.859  -8.742  1.00 79.38           C  
ATOM   4674  O   TYR A 586      -8.938  18.609 -10.781  1.00 79.38           O  
ATOM   4675  CG  TYR A 586      -6.590  18.000  -7.430  1.00 79.38           C  
ATOM   4676  CD1 TYR A 586      -6.520  19.234  -6.785  1.00 79.38           C  
ATOM   4677  CD2 TYR A 586      -5.965  16.922  -6.832  1.00 79.38           C  
ATOM   4678  CE1 TYR A 586      -5.844  19.391  -5.574  1.00 79.38           C  
ATOM   4679  CE2 TYR A 586      -5.289  17.047  -5.625  1.00 79.38           C  
ATOM   4680  OH  TYR A 586      -4.566  18.422  -3.809  1.00 79.38           O  
ATOM   4681  CZ  TYR A 586      -5.234  18.281  -5.004  1.00 79.38           C  
ATOM   4682  N   LEU A 587     -10.719  17.656 -10.086  1.00 72.25           N  
ATOM   4683  CA  LEU A 587     -11.508  18.047 -11.250  1.00 72.25           C  
ATOM   4684  C   LEU A 587     -12.492  19.156 -10.891  1.00 72.25           C  
ATOM   4685  CB  LEU A 587     -12.273  16.828 -11.805  1.00 72.25           C  
ATOM   4686  O   LEU A 587     -13.117  19.125  -9.828  1.00 72.25           O  
ATOM   4687  CG  LEU A 587     -11.422  15.719 -12.414  1.00 72.25           C  
ATOM   4688  CD1 LEU A 587     -12.281  14.492 -12.695  1.00 72.25           C  
ATOM   4689  CD2 LEU A 587     -10.734  16.203 -13.688  1.00 72.25           C  
ATOM   4690  N   ASN A 588     -12.180  20.344 -10.562  1.00 65.12           N  
ATOM   4691  CA  ASN A 588     -13.062  21.422 -10.141  1.00 65.12           C  
ATOM   4692  C   ASN A 588     -14.414  21.344 -10.828  1.00 65.12           C  
ATOM   4693  CB  ASN A 588     -12.406  22.781 -10.406  1.00 65.12           C  
ATOM   4694  O   ASN A 588     -14.672  22.062 -11.797  1.00 65.12           O  
ATOM   4695  CG  ASN A 588     -12.094  23.547  -9.133  1.00 65.12           C  
ATOM   4696  ND2 ASN A 588     -11.383  24.656  -9.258  1.00 65.12           N  
ATOM   4697  OD1 ASN A 588     -12.484  23.125  -8.039  1.00 65.12           O  
ATOM   4698  N   PHE A 589     -15.219  20.312 -10.844  1.00 59.91           N  
ATOM   4699  CA  PHE A 589     -16.516  20.203 -11.508  1.00 59.91           C  
ATOM   4700  C   PHE A 589     -17.422  21.359 -11.117  1.00 59.91           C  
ATOM   4701  CB  PHE A 589     -17.188  18.859 -11.156  1.00 59.91           C  
ATOM   4702  O   PHE A 589     -18.203  21.844 -11.938  1.00 59.91           O  
ATOM   4703  CG  PHE A 589     -16.750  17.719 -12.023  1.00 59.91           C  
ATOM   4704  CD1 PHE A 589     -17.266  17.562 -13.297  1.00 59.91           C  
ATOM   4705  CD2 PHE A 589     -15.812  16.797 -11.555  1.00 59.91           C  
ATOM   4706  CE1 PHE A 589     -16.859  16.500 -14.109  1.00 59.91           C  
ATOM   4707  CE2 PHE A 589     -15.406  15.734 -12.359  1.00 59.91           C  
ATOM   4708  CZ  PHE A 589     -15.930  15.586 -13.633  1.00 59.91           C  
ATOM   4709  N   PHE A 590     -17.312  22.172  -9.938  1.00 54.81           N  
ATOM   4710  CA  PHE A 590     -18.531  22.766  -9.383  1.00 54.81           C  
ATOM   4711  C   PHE A 590     -18.312  24.250  -9.070  1.00 54.81           C  
ATOM   4712  CB  PHE A 590     -18.953  22.016  -8.117  1.00 54.81           C  
ATOM   4713  O   PHE A 590     -18.484  24.672  -7.934  1.00 54.81           O  
ATOM   4714  CG  PHE A 590     -19.359  20.594  -8.359  1.00 54.81           C  
ATOM   4715  CD1 PHE A 590     -20.531  20.297  -9.031  1.00 54.81           C  
ATOM   4716  CD2 PHE A 590     -18.562  19.547  -7.914  1.00 54.81           C  
ATOM   4717  CE1 PHE A 590     -20.906  18.969  -9.258  1.00 54.81           C  
ATOM   4718  CE2 PHE A 590     -18.922  18.219  -8.141  1.00 54.81           C  
ATOM   4719  CZ  PHE A 590     -20.094  17.938  -8.812  1.00 54.81           C  
ATOM   4720  N   TYR A 591     -17.562  25.031  -9.938  1.00 51.25           N  
ATOM   4721  CA  TYR A 591     -17.359  26.438  -9.664  1.00 51.25           C  
ATOM   4722  C   TYR A 591     -18.594  27.250 -10.047  1.00 51.25           C  
ATOM   4723  CB  TYR A 591     -16.141  26.969 -10.422  1.00 51.25           C  
ATOM   4724  O   TYR A 591     -19.016  28.156  -9.312  1.00 51.25           O  
ATOM   4725  CG  TYR A 591     -15.328  27.984  -9.641  1.00 51.25           C  
ATOM   4726  CD1 TYR A 591     -15.516  29.344  -9.844  1.00 51.25           C  
ATOM   4727  CD2 TYR A 591     -14.383  27.578  -8.711  1.00 51.25           C  
ATOM   4728  CE1 TYR A 591     -14.781  30.281  -9.133  1.00 51.25           C  
ATOM   4729  CE2 TYR A 591     -13.633  28.500  -7.996  1.00 51.25           C  
ATOM   4730  OH  TYR A 591     -13.102  30.781  -7.504  1.00 51.25           O  
ATOM   4731  CZ  TYR A 591     -13.844  29.859  -8.211  1.00 51.25           C  
ATOM   4732  N   GLU A 592     -19.844  26.797 -10.547  1.00 46.06           N  
ATOM   4733  CA  GLU A 592     -20.875  27.828 -10.648  1.00 46.06           C  
ATOM   4734  C   GLU A 592     -22.094  27.312 -11.391  1.00 46.06           C  
ATOM   4735  CB  GLU A 592     -20.312  29.062 -11.352  1.00 46.06           C  
ATOM   4736  O   GLU A 592     -23.219  27.734 -11.102  1.00 46.06           O  
ATOM   4737  CG  GLU A 592     -19.703  30.094 -10.406  1.00 46.06           C  
ATOM   4738  CD  GLU A 592     -19.250  31.359 -11.117  1.00 46.06           C  
ATOM   4739  OE1 GLU A 592     -18.750  32.281 -10.438  1.00 46.06           O  
ATOM   4740  OE2 GLU A 592     -19.391  31.438 -12.352  1.00 46.06           O  
ATOM   4741  N   SER A 593     -22.688  25.984 -11.156  1.00 41.81           N  
ATOM   4742  CA  SER A 593     -24.094  25.766 -11.492  1.00 41.81           C  
ATOM   4743  C   SER A 593     -24.281  24.422 -12.195  1.00 41.81           C  
ATOM   4744  CB  SER A 593     -24.609  26.891 -12.383  1.00 41.81           C  
ATOM   4745  O   SER A 593     -25.406  24.016 -12.469  1.00 41.81           O  
ATOM   4746  OG  SER A 593     -23.953  26.891 -13.633  1.00 41.81           O  
ATOM   4747  N   SER A 594     -23.641  23.297 -11.828  1.00 44.41           N  
ATOM   4748  CA  SER A 594     -24.344  22.156 -12.398  1.00 44.41           C  
ATOM   4749  C   SER A 594     -24.219  20.922 -11.508  1.00 44.41           C  
ATOM   4750  CB  SER A 594     -23.828  21.844 -13.797  1.00 44.41           C  
ATOM   4751  O   SER A 594     -23.109  20.438 -11.273  1.00 44.41           O  
ATOM   4752  OG  SER A 594     -22.516  21.297 -13.734  1.00 44.41           O  
ATOM   4753  N   THR A 595     -24.672  20.766 -10.250  1.00 44.69           N  
ATOM   4754  CA  THR A 595     -24.953  19.516  -9.562  1.00 44.69           C  
ATOM   4755  C   THR A 595     -25.453  18.453 -10.547  1.00 44.69           C  
ATOM   4756  CB  THR A 595     -26.000  19.719  -8.453  1.00 44.69           C  
ATOM   4757  O   THR A 595     -25.438  17.266 -10.250  1.00 44.69           O  
ATOM   4758  CG2 THR A 595     -25.438  20.547  -7.309  1.00 44.69           C  
ATOM   4759  OG1 THR A 595     -27.141  20.391  -9.000  1.00 44.69           O  
ATOM   4760  N   MET A 596     -25.828  18.844 -11.852  1.00 45.28           N  
ATOM   4761  CA  MET A 596     -26.359  17.891 -12.820  1.00 45.28           C  
ATOM   4762  C   MET A 596     -25.219  17.156 -13.539  1.00 45.28           C  
ATOM   4763  CB  MET A 596     -27.250  18.594 -13.844  1.00 45.28           C  
ATOM   4764  O   MET A 596     -25.438  16.125 -14.172  1.00 45.28           O  
ATOM   4765  CG  MET A 596     -28.656  18.016 -13.906  1.00 45.28           C  
ATOM   4766  SD  MET A 596     -29.734  18.938 -15.070  1.00 45.28           S  
ATOM   4767  CE  MET A 596     -30.562  17.562 -15.914  1.00 45.28           C  
ATOM   4768  N   LYS A 597     -23.938  16.797 -12.828  1.00 65.06           N  
ATOM   4769  CA  LYS A 597     -22.844  16.297 -13.656  1.00 65.06           C  
ATOM   4770  C   LYS A 597     -22.297  14.977 -13.109  1.00 65.06           C  
ATOM   4771  CB  LYS A 597     -21.719  17.328 -13.750  1.00 65.06           C  
ATOM   4772  O   LYS A 597     -21.969  14.070 -13.875  1.00 65.06           O  
ATOM   4773  CG  LYS A 597     -22.000  18.469 -14.711  1.00 65.06           C  
ATOM   4774  CD  LYS A 597     -20.781  19.359 -14.883  1.00 65.06           C  
ATOM   4775  CE  LYS A 597     -21.062  20.516 -15.836  1.00 65.06           C  
ATOM   4776  NZ  LYS A 597     -19.891  21.422 -15.977  1.00 65.06           N  
ATOM   4777  N   LEU A 598     -22.359  14.742 -11.750  1.00 75.88           N  
ATOM   4778  CA  LEU A 598     -21.797  13.477 -11.297  1.00 75.88           C  
ATOM   4779  C   LEU A 598     -22.750  12.320 -11.594  1.00 75.88           C  
ATOM   4780  CB  LEU A 598     -21.500  13.531  -9.797  1.00 75.88           C  
ATOM   4781  O   LEU A 598     -22.328  11.250 -12.031  1.00 75.88           O  
ATOM   4782  CG  LEU A 598     -20.797  12.312  -9.203  1.00 75.88           C  
ATOM   4783  CD1 LEU A 598     -19.422  12.141  -9.836  1.00 75.88           C  
ATOM   4784  CD2 LEU A 598     -20.688  12.445  -7.688  1.00 75.88           C  
ATOM   4785  N   GLU A 599     -23.969  12.633 -11.383  1.00 79.31           N  
ATOM   4786  CA  GLU A 599     -25.031  11.664 -11.641  1.00 79.31           C  
ATOM   4787  C   GLU A 599     -25.031  11.219 -13.102  1.00 79.31           C  
ATOM   4788  CB  GLU A 599     -26.406  12.250 -11.273  1.00 79.31           C  
ATOM   4789  O   GLU A 599     -25.125  10.023 -13.391  1.00 79.31           O  
ATOM   4790  CG  GLU A 599     -27.562  11.305 -11.523  1.00 79.31           C  
ATOM   4791  CD  GLU A 599     -28.922  11.930 -11.227  1.00 79.31           C  
ATOM   4792  OE1 GLU A 599     -29.953  11.281 -11.500  1.00 79.31           O  
ATOM   4793  OE2 GLU A 599     -28.938  13.070 -10.711  1.00 79.31           O  
ATOM   4794  N   MET A 600     -24.938  12.211 -14.000  1.00 76.69           N  
ATOM   4795  CA  MET A 600     -24.906  11.930 -15.430  1.00 76.69           C  
ATOM   4796  C   MET A 600     -23.688  11.094 -15.805  1.00 76.69           C  
ATOM   4797  CB  MET A 600     -24.922  13.227 -16.234  1.00 76.69           C  
ATOM   4798  O   MET A 600     -23.781  10.172 -16.609  1.00 76.69           O  
ATOM   4799  CG  MET A 600     -26.266  13.938 -16.250  1.00 76.69           C  
ATOM   4800  SD  MET A 600     -26.406  15.141 -17.625  1.00 76.69           S  
ATOM   4801  CE  MET A 600     -24.750  15.883 -17.578  1.00 76.69           C  
ATOM   4802  N   LEU A 601     -22.656  11.406 -15.141  1.00 79.44           N  
ATOM   4803  CA  LEU A 601     -21.406  10.711 -15.414  1.00 79.44           C  
ATOM   4804  C   LEU A 601     -21.469   9.258 -14.938  1.00 79.44           C  
ATOM   4805  CB  LEU A 601     -20.234  11.422 -14.734  1.00 79.44           C  
ATOM   4806  O   LEU A 601     -21.125   8.344 -15.680  1.00 79.44           O  
ATOM   4807  CG  LEU A 601     -18.844  10.844 -14.992  1.00 79.44           C  
ATOM   4808  CD1 LEU A 601     -17.828  11.969 -15.188  1.00 79.44           C  
ATOM   4809  CD2 LEU A 601     -18.422   9.930 -13.844  1.00 79.44           C  
ATOM   4810  N   LEU A 602     -21.984   9.031 -13.734  1.00 86.38           N  
ATOM   4811  CA  LEU A 602     -21.984   7.719 -13.102  1.00 86.38           C  
ATOM   4812  C   LEU A 602     -23.062   6.824 -13.703  1.00 86.38           C  
ATOM   4813  CB  LEU A 602     -22.203   7.855 -11.594  1.00 86.38           C  
ATOM   4814  O   LEU A 602     -22.953   5.594 -13.641  1.00 86.38           O  
ATOM   4815  CG  LEU A 602     -21.094   8.547 -10.805  1.00 86.38           C  
ATOM   4816  CD1 LEU A 602     -21.469   8.648  -9.328  1.00 86.38           C  
ATOM   4817  CD2 LEU A 602     -19.766   7.805 -10.977  1.00 86.38           C  
ATOM   4818  N   LYS A 603     -24.141   7.430 -14.352  1.00 84.81           N  
ATOM   4819  CA  LYS A 603     -25.156   6.629 -15.023  1.00 84.81           C  
ATOM   4820  C   LYS A 603     -24.531   5.805 -16.156  1.00 84.81           C  
ATOM   4821  CB  LYS A 603     -26.266   7.523 -15.578  1.00 84.81           C  
ATOM   4822  O   LYS A 603     -25.062   4.746 -16.516  1.00 84.81           O  
ATOM   4823  CG  LYS A 603     -27.312   7.914 -14.547  1.00 84.81           C  
ATOM   4824  CD  LYS A 603     -28.453   8.695 -15.180  1.00 84.81           C  
ATOM   4825  CE  LYS A 603     -29.484   9.109 -14.141  1.00 84.81           C  
ATOM   4826  NZ  LYS A 603     -30.594   9.898 -14.750  1.00 84.81           N  
ATOM   4827  N   GLU A 604     -23.484   6.207 -16.562  1.00 83.44           N  
ATOM   4828  CA  GLU A 604     -22.844   5.590 -17.719  1.00 83.44           C  
ATOM   4829  C   GLU A 604     -22.016   4.375 -17.312  1.00 83.44           C  
ATOM   4830  CB  GLU A 604     -21.969   6.602 -18.469  1.00 83.44           C  
ATOM   4831  O   GLU A 604     -21.672   3.545 -18.156  1.00 83.44           O  
ATOM   4832  CG  GLU A 604     -22.766   7.738 -19.094  1.00 83.44           C  
ATOM   4833  CD  GLU A 604     -21.891   8.672 -19.938  1.00 83.44           C  
ATOM   4834  OE1 GLU A 604     -22.438   9.602 -20.578  1.00 83.44           O  
ATOM   4835  OE2 GLU A 604     -20.656   8.461 -19.969  1.00 83.44           O  
ATOM   4836  N   VAL A 605     -21.766   4.234 -16.031  1.00 88.06           N  
ATOM   4837  CA  VAL A 605     -20.891   3.156 -15.578  1.00 88.06           C  
ATOM   4838  C   VAL A 605     -21.516   2.459 -14.375  1.00 88.06           C  
ATOM   4839  CB  VAL A 605     -19.484   3.676 -15.219  1.00 88.06           C  
ATOM   4840  O   VAL A 605     -20.953   2.471 -13.273  1.00 88.06           O  
ATOM   4841  CG1 VAL A 605     -18.688   3.994 -16.484  1.00 88.06           C  
ATOM   4842  CG2 VAL A 605     -19.578   4.910 -14.320  1.00 88.06           C  
ATOM   4843  N   PRO A 606     -22.594   1.751 -14.516  1.00 88.38           N  
ATOM   4844  CA  PRO A 606     -23.297   1.141 -13.391  1.00 88.38           C  
ATOM   4845  C   PRO A 606     -22.562  -0.067 -12.812  1.00 88.38           C  
ATOM   4846  CB  PRO A 606     -24.641   0.723 -14.000  1.00 88.38           C  
ATOM   4847  O   PRO A 606     -22.859  -0.493 -11.688  1.00 88.38           O  
ATOM   4848  CG  PRO A 606     -24.359   0.574 -15.461  1.00 88.38           C  
ATOM   4849  CD  PRO A 606     -23.297   1.569 -15.852  1.00 88.38           C  
ATOM   4850  N   GLN A 607     -21.625  -0.575 -13.516  1.00 90.44           N  
ATOM   4851  CA  GLN A 607     -20.906  -1.796 -13.141  1.00 90.44           C  
ATOM   4852  C   GLN A 607     -19.766  -1.497 -12.180  1.00 90.44           C  
ATOM   4853  CB  GLN A 607     -20.375  -2.514 -14.383  1.00 90.44           C  
ATOM   4854  O   GLN A 607     -19.000  -2.391 -11.828  1.00 90.44           O  
ATOM   4855  CG  GLN A 607     -19.297  -1.737 -15.125  1.00 90.44           C  
ATOM   4856  CD  GLN A 607     -19.875  -0.705 -16.078  1.00 90.44           C  
ATOM   4857  NE2 GLN A 607     -19.000   0.082 -16.703  1.00 90.44           N  
ATOM   4858  OE1 GLN A 607     -21.094  -0.615 -16.266  1.00 90.44           O  
ATOM   4859  N   LEU A 608     -19.562  -0.296 -11.727  1.00 92.44           N  
ATOM   4860  CA  LEU A 608     -18.453   0.166 -10.914  1.00 92.44           C  
ATOM   4861  C   LEU A 608     -18.422  -0.541  -9.562  1.00 92.44           C  
ATOM   4862  CB  LEU A 608     -18.531   1.682 -10.703  1.00 92.44           C  
ATOM   4863  O   LEU A 608     -19.469  -0.706  -8.922  1.00 92.44           O  
ATOM   4864  CG  LEU A 608     -17.203   2.389 -10.383  1.00 92.44           C  
ATOM   4865  CD1 LEU A 608     -16.266   2.330 -11.578  1.00 92.44           C  
ATOM   4866  CD2 LEU A 608     -17.469   3.832  -9.969  1.00 92.44           C  
ATOM   4867  N   GLN A 609     -17.234  -0.941  -9.117  1.00 91.94           N  
ATOM   4868  CA  GLN A 609     -17.047  -1.573  -7.812  1.00 91.94           C  
ATOM   4869  C   GLN A 609     -16.375  -0.622  -6.828  1.00 91.94           C  
ATOM   4870  CB  GLN A 609     -16.234  -2.857  -7.945  1.00 91.94           C  
ATOM   4871  O   GLN A 609     -16.672  -0.655  -5.629  1.00 91.94           O  
ATOM   4872  CG  GLN A 609     -16.953  -3.965  -8.711  1.00 91.94           C  
ATOM   4873  CD  GLN A 609     -16.094  -5.215  -8.859  1.00 91.94           C  
ATOM   4874  NE2 GLN A 609     -16.703  -6.285  -9.359  1.00 91.94           N  
ATOM   4875  OE1 GLN A 609     -14.914  -5.219  -8.523  1.00 91.94           O  
ATOM   4876  N   VAL A 610     -15.469   0.222  -7.379  1.00 92.25           N  
ATOM   4877  CA  VAL A 610     -14.734   1.158  -6.531  1.00 92.25           C  
ATOM   4878  C   VAL A 610     -14.859   2.572  -7.098  1.00 92.25           C  
ATOM   4879  CB  VAL A 610     -13.242   0.765  -6.410  1.00 92.25           C  
ATOM   4880  O   VAL A 610     -14.555   2.811  -8.266  1.00 92.25           O  
ATOM   4881  CG1 VAL A 610     -12.484   1.772  -5.547  1.00 92.25           C  
ATOM   4882  CG2 VAL A 610     -13.109  -0.644  -5.836  1.00 92.25           C  
ATOM   4883  N   LEU A 611     -15.305   3.521  -6.273  1.00 91.88           N  
ATOM   4884  CA  LEU A 611     -15.375   4.938  -6.621  1.00 91.88           C  
ATOM   4885  C   LEU A 611     -14.641   5.785  -5.590  1.00 91.88           C  
ATOM   4886  CB  LEU A 611     -16.828   5.391  -6.727  1.00 91.88           C  
ATOM   4887  O   LEU A 611     -15.008   5.805  -4.414  1.00 91.88           O  
ATOM   4888  CG  LEU A 611     -17.062   6.863  -7.066  1.00 91.88           C  
ATOM   4889  CD1 LEU A 611     -16.484   7.188  -8.438  1.00 91.88           C  
ATOM   4890  CD2 LEU A 611     -18.547   7.199  -7.016  1.00 91.88           C  
ATOM   4891  N   ALA A 612     -13.555   6.395  -6.043  1.00 91.00           N  
ATOM   4892  CA  ALA A 612     -12.781   7.281  -5.172  1.00 91.00           C  
ATOM   4893  C   ALA A 612     -12.797   8.711  -5.699  1.00 91.00           C  
ATOM   4894  CB  ALA A 612     -11.352   6.781  -5.043  1.00 91.00           C  
ATOM   4895  O   ALA A 612     -12.359   8.977  -6.820  1.00 91.00           O  
ATOM   4896  N   LEU A 613     -13.273   9.594  -4.895  1.00 89.06           N  
ATOM   4897  CA  LEU A 613     -13.406  11.000  -5.266  1.00 89.06           C  
ATOM   4898  C   LEU A 613     -12.547  11.883  -4.367  1.00 89.06           C  
ATOM   4899  CB  LEU A 613     -14.867  11.438  -5.184  1.00 89.06           C  
ATOM   4900  O   LEU A 613     -12.664  11.820  -3.139  1.00 89.06           O  
ATOM   4901  CG  LEU A 613     -15.883  10.586  -5.957  1.00 89.06           C  
ATOM   4902  CD1 LEU A 613     -17.297  11.055  -5.664  1.00 89.06           C  
ATOM   4903  CD2 LEU A 613     -15.594  10.633  -7.453  1.00 89.06           C  
ATOM   4904  N   SER A 614     -11.734  12.641  -5.035  1.00 87.88           N  
ATOM   4905  CA  SER A 614     -10.820  13.477  -4.266  1.00 87.88           C  
ATOM   4906  C   SER A 614     -10.750  14.891  -4.832  1.00 87.88           C  
ATOM   4907  CB  SER A 614      -9.422  12.859  -4.238  1.00 87.88           C  
ATOM   4908  O   SER A 614     -10.539  15.070  -6.031  1.00 87.88           O  
ATOM   4909  OG  SER A 614      -8.555  13.609  -3.398  1.00 87.88           O  
ATOM   4910  N   HIS A 615     -11.031  15.922  -3.932  1.00 83.12           N  
ATOM   4911  CA  HIS A 615     -10.883  17.344  -4.266  1.00 83.12           C  
ATOM   4912  C   HIS A 615     -11.773  17.719  -5.441  1.00 83.12           C  
ATOM   4913  CB  HIS A 615      -9.422  17.656  -4.582  1.00 83.12           C  
ATOM   4914  O   HIS A 615     -11.305  18.359  -6.395  1.00 83.12           O  
ATOM   4915  CG  HIS A 615      -8.539  17.703  -3.371  1.00 83.12           C  
ATOM   4916  CD2 HIS A 615      -8.195  18.734  -2.559  1.00 83.12           C  
ATOM   4917  ND1 HIS A 615      -7.898  16.594  -2.881  1.00 83.12           N  
ATOM   4918  CE1 HIS A 615      -7.195  16.922  -1.814  1.00 83.12           C  
ATOM   4919  NE2 HIS A 615      -7.359  18.219  -1.597  1.00 83.12           N  
ATOM   4920  N   LEU A 616     -13.000  17.344  -5.508  1.00 78.06           N  
ATOM   4921  CA  LEU A 616     -13.898  17.688  -6.605  1.00 78.06           C  
ATOM   4922  C   LEU A 616     -14.758  18.891  -6.250  1.00 78.06           C  
ATOM   4923  CB  LEU A 616     -14.789  16.500  -6.953  1.00 78.06           C  
ATOM   4924  O   LEU A 616     -15.492  19.406  -7.098  1.00 78.06           O  
ATOM   4925  CG  LEU A 616     -14.078  15.250  -7.492  1.00 78.06           C  
ATOM   4926  CD1 LEU A 616     -15.094  14.156  -7.809  1.00 78.06           C  
ATOM   4927  CD2 LEU A 616     -13.258  15.602  -8.734  1.00 78.06           C  
ATOM   4928  N   ASN A 617     -14.727  19.422  -5.070  1.00 76.69           N  
ATOM   4929  CA  ASN A 617     -15.602  20.453  -4.539  1.00 76.69           C  
ATOM   4930  C   ASN A 617     -17.062  20.047  -4.590  1.00 76.69           C  
ATOM   4931  CB  ASN A 617     -15.391  21.766  -5.301  1.00 76.69           C  
ATOM   4932  O   ASN A 617     -17.922  20.812  -5.012  1.00 76.69           O  
ATOM   4933  CG  ASN A 617     -14.086  22.453  -4.945  1.00 76.69           C  
ATOM   4934  ND2 ASN A 617     -13.609  23.312  -5.832  1.00 76.69           N  
ATOM   4935  OD1 ASN A 617     -13.516  22.219  -3.879  1.00 76.69           O  
ATOM   4936  N   LEU A 618     -17.375  18.859  -4.238  1.00 76.31           N  
ATOM   4937  CA  LEU A 618     -18.750  18.422  -4.230  1.00 76.31           C
[truncated: 205,012 more chars]
