# Supplementary material for: Designing of a new multi-epitope vaccine against Leishmania major using Leish-F1 epitopes: An In-silico study
Source: PLoS One. 2024 Jan 2;19(1):e0295495. doi: 10.1371/journal.pone.0295495 (PMC10760699; doi:10.1371/journal.pone.0295495)
Supplement: S2 File — (PDB) [file pone.0295495.s002.pdb]

ATOM      1  N   MET A   1      -5.086 -12.219 -12.688  1.00 46.66           N  
ATOM      2  CA  MET A   1      -3.732 -12.422 -12.180  1.00 46.66           C  
ATOM      3  C   MET A   1      -2.762 -11.422 -12.789  1.00 46.66           C  
ATOM      4  CB  MET A   1      -3.260 -13.852 -12.469  1.00 46.66           C  
ATOM      5  O   MET A   1      -2.658 -11.312 -14.016  1.00 46.66           O  
ATOM      6  CG  MET A   1      -3.457 -14.812 -11.305  1.00 46.66           C  
ATOM      7  SD  MET A   1      -2.184 -16.125 -11.258  1.00 46.66           S  
ATOM      8  CE  MET A   1      -2.395 -16.719  -9.555  1.00 46.66           C  
ATOM      9  N   SER A   2      -2.809 -10.250 -12.445  1.00 59.53           N  
ATOM     10  CA  SER A   2      -2.043  -9.086 -12.875  1.00 59.53           C  
ATOM     11  C   SER A   2      -0.552  -9.398 -12.953  1.00 59.53           C  
ATOM     12  CB  SER A   2      -2.273  -7.906 -11.930  1.00 59.53           C  
ATOM     13  O   SER A   2      -0.056 -10.258 -12.211  1.00 59.53           O  
ATOM     14  OG  SER A   2      -1.608  -6.746 -12.398  1.00 59.53           O  
ATOM     15  N   ASP A   3       0.098  -9.383 -13.969  1.00 76.81           N  
ATOM     16  CA  ASP A   3       1.509  -9.539 -14.312  1.00 76.81           C  
ATOM     17  C   ASP A   3       2.404  -8.953 -13.219  1.00 76.81           C  
ATOM     18  CB  ASP A   3       1.813  -8.867 -15.656  1.00 76.81           C  
ATOM     19  O   ASP A   3       3.609  -9.219 -13.195  1.00 76.81           O  
ATOM     20  CG  ASP A   3       1.338  -9.688 -16.844  1.00 76.81           C  
ATOM     21  OD1 ASP A   3       0.976 -10.867 -16.672  1.00 76.81           O  
ATOM     22  OD2 ASP A   3       1.328  -9.148 -17.969  1.00 76.81           O  
ATOM     23  N   TRP A   4       1.796  -8.414 -12.125  1.00 83.25           N  
ATOM     24  CA  TRP A   4       2.613  -7.750 -11.109  1.00 83.25           C  
ATOM     25  C   TRP A   4       2.699  -8.586  -9.844  1.00 83.25           C  
ATOM     26  CB  TRP A   4       2.047  -6.363 -10.789  1.00 83.25           C  
ATOM     27  O   TRP A   4       3.498  -8.297  -8.953  1.00 83.25           O  
ATOM     28  CG  TRP A   4       2.199  -5.367 -11.898  1.00 83.25           C  
ATOM     29  CD1 TRP A   4       1.282  -5.062 -12.859  1.00 83.25           C  
ATOM     30  CD2 TRP A   4       3.342  -4.543 -12.156  1.00 83.25           C  
ATOM     31  CE2 TRP A   4       3.047  -3.766 -13.297  1.00 83.25           C  
ATOM     32  CE3 TRP A   4       4.586  -4.391 -11.531  1.00 83.25           C  
ATOM     33  NE1 TRP A   4       1.785  -4.102 -13.703  1.00 83.25           N  
ATOM     34  CH2 TRP A   4       5.164  -2.715 -13.195  1.00 83.25           C  
ATOM     35  CZ2 TRP A   4       3.953  -2.846 -13.828  1.00 83.25           C  
ATOM     36  CZ3 TRP A   4       5.488  -3.475 -12.062  1.00 83.25           C  
ATOM     37  N   ASP A   5       1.941  -9.672  -9.773  1.00 87.44           N  
ATOM     38  CA  ASP A   5       1.890 -10.523  -8.586  1.00 87.44           C  
ATOM     39  C   ASP A   5       3.252 -11.156  -8.305  1.00 87.44           C  
ATOM     40  CB  ASP A   5       0.832 -11.617  -8.758  1.00 87.44           C  
ATOM     41  O   ASP A   5       3.701 -11.188  -7.160  1.00 87.44           O  
ATOM     42  CG  ASP A   5      -0.586 -11.078  -8.766  1.00 87.44           C  
ATOM     43  OD1 ASP A   5      -0.792  -9.906  -8.375  1.00 87.44           O  
ATOM     44  OD2 ASP A   5      -1.505 -11.820  -9.164  1.00 87.44           O  
ATOM     45  N   PRO A   6       3.943 -11.609  -9.312  1.00 87.88           N  
ATOM     46  CA  PRO A   6       5.254 -12.203  -9.047  1.00 87.88           C  
ATOM     47  C   PRO A   6       6.297 -11.180  -8.609  1.00 87.88           C  
ATOM     48  CB  PRO A   6       5.633 -12.836 -10.391  1.00 87.88           C  
ATOM     49  O   PRO A   6       7.195 -11.492  -7.832  1.00 87.88           O  
ATOM     50  CG  PRO A   6       4.336 -12.992 -11.117  1.00 87.88           C  
ATOM     51  CD  PRO A   6       3.393 -11.922 -10.641  1.00 87.88           C  
ATOM     52  N   VAL A   7       6.141 -10.000  -9.141  1.00 90.12           N  
ATOM     53  CA  VAL A   7       7.070  -8.930  -8.789  1.00 90.12           C  
ATOM     54  C   VAL A   7       6.902  -8.562  -7.312  1.00 90.12           C  
ATOM     55  CB  VAL A   7       6.859  -7.684  -9.672  1.00 90.12           C  
ATOM     56  O   VAL A   7       7.887  -8.375  -6.598  1.00 90.12           O  
ATOM     57  CG1 VAL A   7       7.773  -6.543  -9.227  1.00 90.12           C  
ATOM     58  CG2 VAL A   7       7.109  -8.023 -11.141  1.00 90.12           C  
ATOM     59  N   VAL A   8       5.652  -8.492  -6.910  1.00 89.69           N  
ATOM     60  CA  VAL A   8       5.352  -8.164  -5.520  1.00 89.69           C  
ATOM     61  C   VAL A   8       5.871  -9.266  -4.605  1.00 89.69           C  
ATOM     62  CB  VAL A   8       3.836  -7.957  -5.301  1.00 89.69           C  
ATOM     63  O   VAL A   8       6.438  -8.992  -3.545  1.00 89.69           O  
ATOM     64  CG1 VAL A   8       3.527  -7.742  -3.822  1.00 89.69           C  
ATOM     65  CG2 VAL A   8       3.330  -6.781  -6.133  1.00 89.69           C  
ATOM     66  N   LYS A   9       5.766 -10.453  -5.055  1.00 89.62           N  
ATOM     67  CA  LYS A   9       6.246 -11.578  -4.262  1.00 89.62           C  
ATOM     68  C   LYS A   9       7.766 -11.539  -4.117  1.00 89.62           C  
ATOM     69  CB  LYS A   9       5.816 -12.906  -4.898  1.00 89.62           C  
ATOM     70  O   LYS A   9       8.297 -11.781  -3.029  1.00 89.62           O  
ATOM     71  CG  LYS A   9       6.148 -14.133  -4.066  1.00 89.62           C  
ATOM     72  CD  LYS A   9       5.566 -15.398  -4.676  1.00 89.62           C  
ATOM     73  CE  LYS A   9       5.914 -16.625  -3.850  1.00 89.62           C  
ATOM     74  NZ  LYS A   9       5.336 -17.875  -4.441  1.00 89.62           N  
ATOM     75  N   GLU A  10       8.445 -11.172  -5.145  1.00 90.69           N  
ATOM     76  CA  GLU A  10       9.906 -11.148  -5.141  1.00 90.69           C  
ATOM     77  C   GLU A  10      10.445 -10.039  -4.242  1.00 90.69           C  
ATOM     78  CB  GLU A  10      10.445 -10.984  -6.566  1.00 90.69           C  
ATOM     79  O   GLU A  10      11.383 -10.258  -3.471  1.00 90.69           O  
ATOM     80  CG  GLU A  10      11.961 -11.055  -6.660  1.00 90.69           C  
ATOM     81  CD  GLU A  10      12.484 -10.891  -8.078  1.00 90.69           C  
ATOM     82  OE1 GLU A  10      13.719 -10.906  -8.281  1.00 90.69           O  
ATOM     83  OE2 GLU A  10      11.648 -10.750  -9.000  1.00 90.69           O  
ATOM     84  N   TRP A  11       9.820  -9.008  -4.262  1.00 90.31           N  
ATOM     85  CA  TRP A  11      10.375  -7.836  -3.592  1.00 90.31           C  
ATOM     86  C   TRP A  11       9.898  -7.754  -2.145  1.00 90.31           C  
ATOM     87  CB  TRP A  11       9.992  -6.555  -4.340  1.00 90.31           C  
ATOM     88  O   TRP A  11      10.633  -7.297  -1.267  1.00 90.31           O  
ATOM     89  CG  TRP A  11      10.820  -6.297  -5.566  1.00 90.31           C  
ATOM     90  CD1 TRP A  11      10.516  -6.641  -6.852  1.00 90.31           C  
ATOM     91  CD2 TRP A  11      12.094  -5.648  -5.617  1.00 90.31           C  
ATOM     92  CE2 TRP A  11      12.500  -5.629  -6.969  1.00 90.31           C  
ATOM     93  CE3 TRP A  11      12.930  -5.074  -4.648  1.00 90.31           C  
ATOM     94  NE1 TRP A  11      11.516  -6.242  -7.703  1.00 90.31           N  
ATOM     95  CH2 TRP A  11      14.508  -4.508  -6.414  1.00 90.31           C  
ATOM     96  CZ2 TRP A  11      13.711  -5.059  -7.379  1.00 90.31           C  
ATOM     97  CZ3 TRP A  11      14.133  -4.508  -5.059  1.00 90.31           C  
ATOM     98  N   LEU A  12       8.633  -8.203  -1.860  1.00 88.94           N  
ATOM     99  CA  LEU A  12       8.078  -8.023  -0.524  1.00 88.94           C  
ATOM    100  C   LEU A  12       8.078  -9.344   0.245  1.00 88.94           C  
ATOM    101  CB  LEU A  12       6.656  -7.469  -0.607  1.00 88.94           C  
ATOM    102  O   LEU A  12       8.602  -9.414   1.360  1.00 88.94           O  
ATOM    103  CG  LEU A  12       6.523  -6.020  -1.081  1.00 88.94           C  
ATOM    104  CD1 LEU A  12       5.051  -5.641  -1.218  1.00 88.94           C  
ATOM    105  CD2 LEU A  12       7.234  -5.074  -0.120  1.00 88.94           C  
ATOM    106  N   VAL A  13       7.664 -10.461  -0.325  1.00 89.06           N  
ATOM    107  CA  VAL A  13       7.402 -11.711   0.377  1.00 89.06           C  
ATOM    108  C   VAL A  13       8.680 -12.547   0.443  1.00 89.06           C  
ATOM    109  CB  VAL A  13       6.273 -12.523  -0.302  1.00 89.06           C  
ATOM    110  O   VAL A  13       9.008 -13.117   1.487  1.00 89.06           O  
ATOM    111  CG1 VAL A  13       6.055 -13.852   0.418  1.00 89.06           C  
ATOM    112  CG2 VAL A  13       4.984 -11.711  -0.340  1.00 89.06           C  
ATOM    113  N   ASP A  14       9.508 -12.516  -0.606  1.00 89.62           N  
ATOM    114  CA  ASP A  14      10.695 -13.367  -0.689  1.00 89.62           C  
ATOM    115  C   ASP A  14      11.820 -12.836   0.193  1.00 89.62           C  
ATOM    116  CB  ASP A  14      11.172 -13.484  -2.139  1.00 89.62           C  
ATOM    117  O   ASP A  14      12.727 -13.578   0.569  1.00 89.62           O  
ATOM    118  CG  ASP A  14      10.289 -14.391  -2.980  1.00 89.62           C  
ATOM    119  OD1 ASP A  14       9.453 -15.125  -2.414  1.00 89.62           O  
ATOM    120  OD2 ASP A  14      10.438 -14.375  -4.223  1.00 89.62           O  
ATOM    121  N   THR A  15      11.695 -11.578   0.562  1.00 87.50           N  
ATOM    122  CA  THR A  15      12.688 -11.000   1.456  1.00 87.50           C  
ATOM    123  C   THR A  15      12.562 -11.586   2.859  1.00 87.50           C  
ATOM    124  CB  THR A  15      12.555  -9.469   1.521  1.00 87.50           C  
ATOM    125  O   THR A  15      13.547 -11.664   3.600  1.00 87.50           O  
ATOM    126  CG2 THR A  15      12.797  -8.836   0.152  1.00 87.50           C  
ATOM    127  OG1 THR A  15      11.242  -9.125   1.968  1.00 87.50           O  
ATOM    128  N   GLY A  16      11.461 -12.117   3.158  1.00 86.44           N  
ATOM    129  CA  GLY A  16      11.195 -12.742   4.445  1.00 86.44           C  
ATOM    130  C   GLY A  16      10.727 -11.750   5.500  1.00 86.44           C  
ATOM    131  O   GLY A  16      10.469 -12.133   6.645  1.00 86.44           O  
ATOM    132  N   TYR A  17      10.633 -10.523   5.184  1.00 89.12           N  
ATOM    133  CA  TYR A  17      10.305  -9.508   6.176  1.00 89.12           C  
ATOM    134  C   TYR A  17       8.812  -9.195   6.156  1.00 89.12           C  
ATOM    135  CB  TYR A  17      11.109  -8.234   5.934  1.00 89.12           C  
ATOM    136  O   TYR A  17       8.266  -8.656   7.125  1.00 89.12           O  
ATOM    137  CG  TYR A  17      12.602  -8.414   6.086  1.00 89.12           C  
ATOM    138  CD1 TYR A  17      13.148  -8.852   7.293  1.00 89.12           C  
ATOM    139  CD2 TYR A  17      13.461  -8.156   5.027  1.00 89.12           C  
ATOM    140  CE1 TYR A  17      14.523  -9.023   7.438  1.00 89.12           C  
ATOM    141  CE2 TYR A  17      14.836  -8.320   5.164  1.00 89.12           C  
ATOM    142  OH  TYR A  17      16.719  -8.922   6.508  1.00 89.12           O  
ATOM    143  CZ  TYR A  17      15.359  -8.758   6.367  1.00 89.12           C  
ATOM    144  N   CYS A  18       8.148  -9.516   5.012  1.00 89.19           N  
ATOM    145  CA  CYS A  18       6.723  -9.242   4.855  1.00 89.19           C  
ATOM    146  C   CYS A  18       5.941 -10.531   4.625  1.00 89.19           C  
ATOM    147  CB  CYS A  18       6.488  -8.281   3.695  1.00 89.19           C  
ATOM    148  O   CYS A  18       6.430 -11.445   3.959  1.00 89.19           O  
ATOM    149  SG  CYS A  18       7.277  -6.672   3.914  1.00 89.19           S  
ATOM    150  N   CYS A  19       4.793 -10.617   5.289  1.00 89.69           N  
ATOM    151  CA  CYS A  19       3.936 -11.789   5.137  1.00 89.69           C  
ATOM    152  C   CYS A  19       3.107 -11.695   3.859  1.00 89.69           C  
ATOM    153  CB  CYS A  19       3.012 -11.938   6.344  1.00 89.69           C  
ATOM    154  O   CYS A  19       2.881 -12.695   3.184  1.00 89.69           O  
ATOM    155  SG  CYS A  19       1.872 -10.555   6.566  1.00 89.69           S  
ATOM    156  N   ALA A  20       2.637 -10.516   3.525  1.00 90.88           N  
ATOM    157  CA  ALA A  20       1.814 -10.258   2.346  1.00 90.88           C  
ATOM    158  C   ALA A  20       2.041  -8.844   1.816  1.00 90.88           C  
ATOM    159  CB  ALA A  20       0.338 -10.477   2.668  1.00 90.88           C  
ATOM    160  O   ALA A  20       2.479  -7.965   2.557  1.00 90.88           O  
ATOM    161  N   GLY A  21       1.896  -8.719   0.497  1.00 92.50           N  
ATOM    162  CA  GLY A  21       2.055  -7.418  -0.131  1.00 92.50           C  
ATOM    163  C   GLY A  21       1.189  -7.242  -1.363  1.00 92.50           C  
ATOM    164  O   GLY A  21       0.667  -8.219  -1.908  1.00 92.50           O  
ATOM    165  N   GLY A  22       0.896  -5.953  -1.601  1.00 92.44           N  
ATOM    166  CA  GLY A  22       0.082  -5.625  -2.760  1.00 92.44           C  
ATOM    167  C   GLY A  22       0.291  -4.207  -3.252  1.00 92.44           C  
ATOM    168  O   GLY A  22       0.980  -3.412  -2.607  1.00 92.44           O  
ATOM    169  N   ILE A  23      -0.213  -4.012  -4.461  1.00 92.25           N  
ATOM    170  CA  ILE A  23      -0.171  -2.688  -5.070  1.00 92.25           C  
ATOM    171  C   ILE A  23      -1.593  -2.186  -5.312  1.00 92.25           C  
ATOM    172  CB  ILE A  23       0.628  -2.695  -6.391  1.00 92.25           C  
ATOM    173  O   ILE A  23      -2.432  -2.914  -5.848  1.00 92.25           O  
ATOM    174  CG1 ILE A  23       2.041  -3.242  -6.156  1.00 92.25           C  
ATOM    175  CG2 ILE A  23       0.678  -1.291  -7.000  1.00 92.25           C  
ATOM    176  CD1 ILE A  23       2.832  -3.480  -7.438  1.00 92.25           C  
ATOM    177  N   ALA A  24      -1.790  -0.926  -4.875  1.00 90.62           N  
ATOM    178  CA  ALA A  24      -3.098  -0.304  -5.066  1.00 90.62           C  
ATOM    179  C   ALA A  24      -2.977   1.003  -5.844  1.00 90.62           C  
ATOM    180  CB  ALA A  24      -3.770  -0.056  -3.719  1.00 90.62           C  
ATOM    181  O   ALA A  24      -1.898   1.601  -5.902  1.00 90.62           O  
ATOM    182  N   ASN A  25      -4.082   1.316  -6.438  1.00 88.81           N  
ATOM    183  CA  ASN A  25      -4.168   2.588  -7.148  1.00 88.81           C  
ATOM    184  C   ASN A  25      -4.395   3.752  -6.188  1.00 88.81           C  
ATOM    185  CB  ASN A  25      -5.277   2.543  -8.203  1.00 88.81           C  
ATOM    186  O   ASN A  25      -5.207   3.652  -5.270  1.00 88.81           O  
ATOM    187  CG  ASN A  25      -5.172   3.672  -9.211  1.00 88.81           C  
ATOM    188  ND2 ASN A  25      -5.922   3.564 -10.297  1.00 88.81           N  
ATOM    189  OD1 ASN A  25      -4.422   4.629  -9.008  1.00 88.81           O  
ATOM    190  N   ALA A  26      -3.586   4.797  -6.305  1.00 83.50           N  
ATOM    191  CA  ALA A  26      -3.635   5.953  -5.410  1.00 83.50           C  
ATOM    192  C   ALA A  26      -4.953   6.707  -5.562  1.00 83.50           C  
ATOM    193  CB  ALA A  26      -2.457   6.883  -5.684  1.00 83.50           C  
ATOM    194  O   ALA A  26      -5.422   7.344  -4.617  1.00 83.50           O  
ATOM    195  N   GLU A  27      -5.715   6.551  -6.699  1.00 81.00           N  
ATOM    196  CA  GLU A  27      -6.938   7.309  -6.953  1.00 81.00           C  
ATOM    197  C   GLU A  27      -8.133   6.672  -6.262  1.00 81.00           C  
ATOM    198  CB  GLU A  27      -7.195   7.418  -8.461  1.00 81.00           C  
ATOM    199  O   GLU A  27      -8.953   7.367  -5.652  1.00 81.00           O  
ATOM    200  CG  GLU A  27      -6.164   8.258  -9.203  1.00 81.00           C  
ATOM    201  CD  GLU A  27      -6.469   8.414 -10.680  1.00 81.00           C  
ATOM    202  OE1 GLU A  27      -5.734   9.148 -11.383  1.00 81.00           O  
ATOM    203  OE2 GLU A  27      -7.449   7.793 -11.148  1.00 81.00           O  
ATOM    204  N   ASP A  28      -8.227   5.367  -6.469  1.00 82.19           N  
ATOM    205  CA  ASP A  28      -9.414   4.715  -5.922  1.00 82.19           C  
ATOM    206  C   ASP A  28      -9.055   3.844  -4.719  1.00 82.19           C  
ATOM    207  CB  ASP A  28     -10.109   3.875  -6.992  1.00 82.19           C  
ATOM    208  O   ASP A  28      -9.922   3.533  -3.895  1.00 82.19           O  
ATOM    209  CG  ASP A  28     -10.641   4.707  -8.148  1.00 82.19           C  
ATOM    210  OD1 ASP A  28     -11.109   5.840  -7.922  1.00 82.19           O  
ATOM    211  OD2 ASP A  28     -10.578   4.223  -9.305  1.00 82.19           O  
ATOM    212  N   GLY A  29      -7.762   3.592  -4.520  1.00 82.50           N  
ATOM    213  CA  GLY A  29      -7.344   2.732  -3.424  1.00 82.50           C  
ATOM    214  C   GLY A  29      -7.617   1.262  -3.680  1.00 82.50           C  
ATOM    215  O   GLY A  29      -7.543   0.441  -2.764  1.00 82.50           O  
ATOM    216  N   VAL A  30      -7.965   0.927  -4.980  1.00 87.25           N  
ATOM    217  CA  VAL A  30      -8.266  -0.459  -5.316  1.00 87.25           C  
ATOM    218  C   VAL A  30      -6.969  -1.231  -5.539  1.00 87.25           C  
ATOM    219  CB  VAL A  30      -9.164  -0.554  -6.574  1.00 87.25           C  
ATOM    220  O   VAL A  30      -6.086  -0.780  -6.277  1.00 87.25           O  
ATOM    221  CG1 VAL A  30      -9.438  -2.014  -6.934  1.00 87.25           C  
ATOM    222  CG2 VAL A  30     -10.477   0.197  -6.348  1.00 87.25           C  
ATOM    223  N   VAL A  31      -6.922  -2.379  -4.914  1.00 88.81           N  
ATOM    224  CA  VAL A  31      -5.750  -3.240  -5.012  1.00 88.81           C  
ATOM    225  C   VAL A  31      -5.789  -4.020  -6.324  1.00 88.81           C  
ATOM    226  CB  VAL A  31      -5.660  -4.219  -3.818  1.00 88.81           C  
ATOM    227  O   VAL A  31      -6.777  -4.688  -6.629  1.00 88.81           O  
ATOM    228  CG1 VAL A  31      -4.426  -5.105  -3.939  1.00 88.81           C  
ATOM    229  CG2 VAL A  31      -5.641  -3.447  -2.500  1.00 88.81           C  
ATOM    230  N   PHE A  32      -4.762  -3.922  -7.117  1.00 87.62           N  
ATOM    231  CA  PHE A  32      -4.781  -4.625  -8.398  1.00 87.62           C  
ATOM    232  C   PHE A  32      -3.764  -5.762  -8.398  1.00 87.62           C  
ATOM    233  CB  PHE A  32      -4.492  -3.654  -9.547  1.00 87.62           C  
ATOM    234  O   PHE A  32      -3.840  -6.664  -9.234  1.00 87.62           O  
ATOM    235  CG  PHE A  32      -3.168  -2.947  -9.422  1.00 87.62           C  
ATOM    236  CD1 PHE A  32      -3.080  -1.713  -8.789  1.00 87.62           C  
ATOM    237  CD2 PHE A  32      -2.014  -3.516  -9.945  1.00 87.62           C  
ATOM    238  CE1 PHE A  32      -1.857  -1.056  -8.680  1.00 87.62           C  
ATOM    239  CE2 PHE A  32      -0.788  -2.863  -9.836  1.00 87.62           C  
ATOM    240  CZ  PHE A  32      -0.712  -1.634  -9.203  1.00 87.62           C  
ATOM    241  N   ALA A  33      -2.752  -5.789  -7.457  1.00 88.25           N  
ATOM    242  CA  ALA A  33      -1.793  -6.887  -7.340  1.00 88.25           C  
ATOM    243  C   ALA A  33      -1.607  -7.301  -5.883  1.00 88.25           C  
ATOM    244  CB  ALA A  33      -0.452  -6.488  -7.949  1.00 88.25           C  
ATOM    245  O   ALA A  33      -1.535  -6.449  -4.992  1.00 88.25           O  
ATOM    246  N   ALA A  34      -1.577  -8.609  -5.707  1.00 89.44           N  
ATOM    247  CA  ALA A  34      -1.450  -9.133  -4.348  1.00 89.44           C  
ATOM    248  C   ALA A  34      -0.604 -10.398  -4.324  1.00 89.44           C  
ATOM    249  CB  ALA A  34      -2.828  -9.398  -3.752  1.00 89.44           C  
ATOM    250  O   ALA A  34      -0.649 -11.203  -5.262  1.00 89.44           O  
ATOM    251  N   ALA A  35       0.244 -10.453  -3.357  1.00 89.69           N  
ATOM    252  CA  ALA A  35       1.082 -11.625  -3.123  1.00 89.69           C  
ATOM    253  C   ALA A  35       1.253 -11.891  -1.630  1.00 89.69           C  
ATOM    254  CB  ALA A  35       2.445 -11.445  -3.787  1.00 89.69           C  
ATOM    255  O   ALA A  35       1.255 -10.953  -0.825  1.00 89.69           O  
ATOM    256  N   ALA A  36       1.187 -13.141  -1.269  1.00 88.69           N  
ATOM    257  CA  ALA A  36       1.391 -13.578   0.112  1.00 88.69           C  
ATOM    258  C   ALA A  36       2.334 -14.773   0.178  1.00 88.69           C  
ATOM    259  CB  ALA A  36       0.054 -13.914   0.766  1.00 88.69           C  
ATOM    260  O   ALA A  36       2.705 -15.336  -0.854  1.00 88.69           O  
ATOM    261  N   ASP A  37       2.797 -15.078   1.319  1.00 86.81           N  
ATOM    262  CA  ASP A  37       3.707 -16.203   1.564  1.00 86.81           C  
ATOM    263  C   ASP A  37       3.002 -17.531   1.359  1.00 86.81           C  
ATOM    264  CB  ASP A  37       4.285 -16.109   2.980  1.00 86.81           C  
ATOM    265  O   ASP A  37       3.617 -18.500   0.909  1.00 86.81           O  
ATOM    266  CG  ASP A  37       5.438 -17.078   3.205  1.00 86.81           C  
ATOM    267  OD1 ASP A  37       5.906 -17.703   2.230  1.00 86.81           O  
ATOM    268  OD2 ASP A  37       5.875 -17.219   4.367  1.00 86.81           O  
ATOM    269  N   ASP A  38       1.745 -17.625   1.600  1.00 85.38           N  
ATOM    270  CA  ASP A  38       0.979 -18.859   1.506  1.00 85.38           C  
ATOM    271  C   ASP A  38       0.288 -18.984   0.148  1.00 85.38           C  
ATOM    272  CB  ASP A  38      -0.056 -18.938   2.631  1.00 85.38           C  
ATOM    273  O   ASP A  38      -0.616 -19.797  -0.026  1.00 85.38           O  
ATOM    274  CG  ASP A  38      -1.005 -17.766   2.646  1.00 85.38           C  
ATOM    275  OD1 ASP A  38      -0.771 -16.781   1.905  1.00 85.38           O  
ATOM    276  OD2 ASP A  38      -1.995 -17.797   3.408  1.00 85.38           O  
ATOM    277  N   ASP A  39       0.702 -18.109  -0.844  1.00 79.81           N  
ATOM    278  CA  ASP A  39       0.173 -18.109  -2.205  1.00 79.81           C  
ATOM    279  C   ASP A  39      -1.289 -17.672  -2.227  1.00 79.81           C  
ATOM    280  CB  ASP A  39       0.312 -19.500  -2.832  1.00 79.81           C  
ATOM    281  O   ASP A  39      -1.959 -17.781  -3.256  1.00 79.81           O  
ATOM    282  CG  ASP A  39       1.755 -19.891  -3.107  1.00 79.81           C  
ATOM    283  OD1 ASP A  39       2.535 -19.031  -3.574  1.00 79.81           O  
ATOM    284  OD2 ASP A  39       2.113 -21.062  -2.859  1.00 79.81           O  
ATOM    285  N   ASP A  40      -1.872 -17.281  -1.036  1.00 83.56           N  
ATOM    286  CA  ASP A  40      -3.209 -16.688  -1.003  1.00 83.56           C  
ATOM    287  C   ASP A  40      -3.145 -15.195  -0.730  1.00 83.56           C  
ATOM    288  CB  ASP A  40      -4.070 -17.391   0.057  1.00 83.56           C  
ATOM    289  O   ASP A  40      -3.615 -14.727   0.308  1.00 83.56           O  
ATOM    290  CG  ASP A  40      -5.555 -17.109  -0.117  1.00 83.56           C  
ATOM    291  OD1 ASP A  40      -5.961 -16.609  -1.189  1.00 83.56           O  
ATOM    292  OD2 ASP A  40      -6.324 -17.391   0.827  1.00 83.56           O  
ATOM    293  N   GLY A  41      -2.596 -14.438  -1.630  1.00 80.75           N  
ATOM    294  CA  GLY A  41      -2.369 -13.008  -1.433  1.00 80.75           C  
ATOM    295  C   GLY A  41      -3.646 -12.195  -1.479  1.00 80.75           C  
ATOM    296  O   GLY A  41      -3.824 -11.266  -0.686  1.00 80.75           O  
ATOM    297  N   TRP A  42      -4.672 -12.609  -2.129  1.00 86.81           N  
ATOM    298  CA  TRP A  42      -5.898 -11.844  -2.312  1.00 86.81           C  
ATOM    299  C   TRP A  42      -6.781 -11.922  -1.072  1.00 86.81           C  
ATOM    300  CB  TRP A  42      -6.672 -12.344  -3.537  1.00 86.81           C  
ATOM    301  O   TRP A  42      -7.418 -10.930  -0.694  1.00 86.81           O  
ATOM    302  CG  TRP A  42      -6.070 -11.930  -4.848  1.00 86.81           C  
ATOM    303  CD1 TRP A  42      -5.281 -12.688  -5.668  1.00 86.81           C  
ATOM    304  CD2 TRP A  42      -6.203 -10.656  -5.484  1.00 86.81           C  
ATOM    305  CE2 TRP A  42      -5.469 -10.711  -6.691  1.00 86.81           C  
ATOM    306  CE3 TRP A  42      -6.875  -9.469  -5.156  1.00 86.81           C  
ATOM    307  NE1 TRP A  42      -4.918 -11.961  -6.777  1.00 86.81           N  
ATOM    308  CH2 TRP A  42      -6.055  -8.484  -7.223  1.00 86.81           C  
ATOM    309  CZ2 TRP A  42      -5.391  -9.633  -7.570  1.00 86.81           C  
ATOM    310  CZ3 TRP A  42      -6.793  -8.391  -6.031  1.00 86.81           C  
ATOM    311  N   SER A  43      -6.691 -13.008  -0.472  1.00 85.69           N  
ATOM    312  CA  SER A  43      -7.520 -13.188   0.717  1.00 85.69           C  
ATOM    313  C   SER A  43      -7.031 -12.312   1.865  1.00 85.69           C  
ATOM    314  CB  SER A  43      -7.520 -14.656   1.152  1.00 85.69           C  
ATOM    315  O   SER A  43      -7.832 -11.836   2.674  1.00 85.69           O  
ATOM    316  OG  SER A  43      -8.062 -15.484   0.135  1.00 85.69           O  
ATOM    317  N   LYS A  44      -5.785 -12.023   1.836  1.00 84.94           N  
ATOM    318  CA  LYS A  44      -5.211 -11.258   2.939  1.00 84.94           C  
ATOM    319  C   LYS A  44      -5.277  -9.758   2.666  1.00 84.94           C  
ATOM    320  CB  LYS A  44      -3.762 -11.688   3.189  1.00 84.94           C  
ATOM    321  O   LYS A  44      -5.328  -8.953   3.598  1.00 84.94           O  
ATOM    322  CG  LYS A  44      -3.617 -13.078   3.791  1.00 84.94           C  
ATOM    323  CD  LYS A  44      -2.188 -13.344   4.242  1.00 84.94           C  
ATOM    324  CE  LYS A  44      -2.061 -14.703   4.918  1.00 84.94           C  
ATOM    325  NZ  LYS A  44      -0.699 -14.906   5.500  1.00 84.94           N  
ATOM    326  N   LEU A  45      -5.375  -9.406   1.372  1.00 86.25           N  
ATOM    327  CA  LEU A  45      -5.246  -7.992   1.045  1.00 86.25           C  
ATOM    328  C   LEU A  45      -6.598  -7.395   0.667  1.00 86.25           C  
ATOM    329  CB  LEU A  45      -4.250  -7.797  -0.102  1.00 86.25           C  
ATOM    330  O   LEU A  45      -6.820  -6.195   0.842  1.00 86.25           O  
ATOM    331  CG  LEU A  45      -2.768  -7.820   0.276  1.00 86.25           C  
ATOM    332  CD1 LEU A  45      -1.908  -8.055  -0.962  1.00 86.25           C  
ATOM    333  CD2 LEU A  45      -2.371  -6.520   0.966  1.00 86.25           C  
ATOM    334  N   TYR A  46      -7.488  -8.336   0.165  1.00 87.25           N  
ATOM    335  CA  TYR A  46      -8.750  -7.797  -0.334  1.00 87.25           C  
ATOM    336  C   TYR A  46      -9.930  -8.609   0.183  1.00 87.25           C  
ATOM    337  CB  TYR A  46      -8.758  -7.781  -1.865  1.00 87.25           C  
ATOM    338  O   TYR A  46      -9.875  -9.844   0.221  1.00 87.25           O  
ATOM    339  CG  TYR A  46     -10.070  -7.340  -2.461  1.00 87.25           C  
ATOM    340  CD1 TYR A  46     -10.977  -8.266  -2.979  1.00 87.25           C  
ATOM    341  CD2 TYR A  46     -10.414  -5.992  -2.506  1.00 87.25           C  
ATOM    342  CE1 TYR A  46     -12.188  -7.863  -3.529  1.00 87.25           C  
ATOM    343  CE2 TYR A  46     -11.625  -5.578  -3.055  1.00 87.25           C  
ATOM    344  OH  TYR A  46     -13.703  -6.113  -4.105  1.00 87.25           O  
ATOM    345  CZ  TYR A  46     -12.500  -6.520  -3.562  1.00 87.25           C  
ATOM    346  N   LYS A  47     -10.914  -7.871   0.652  1.00 85.50           N  
ATOM    347  CA  LYS A  47     -12.211  -8.430   1.017  1.00 85.50           C  
ATOM    348  C   LYS A  47     -13.352  -7.559   0.484  1.00 85.50           C  
ATOM    349  CB  LYS A  47     -12.328  -8.570   2.535  1.00 85.50           C  
ATOM    350  O   LYS A  47     -13.227  -6.336   0.415  1.00 85.50           O  
ATOM    351  CG  LYS A  47     -13.500  -9.422   2.988  1.00 85.50           C  
ATOM    352  CD  LYS A  47     -13.445  -9.711   4.484  1.00 85.50           C  
ATOM    353  CE  LYS A  47     -14.578 -10.625   4.926  1.00 85.50           C  
ATOM    354  NZ  LYS A  47     -14.531 -10.898   6.395  1.00 85.50           N  
ATOM    355  N   ASP A  48     -14.430  -8.297   0.002  1.00 84.75           N  
ATOM    356  CA  ASP A  48     -15.586  -7.578  -0.526  1.00 84.75           C  
ATOM    357  C   ASP A  48     -16.219  -6.691   0.545  1.00 84.75           C  
ATOM    358  CB  ASP A  48     -16.625  -8.562  -1.076  1.00 84.75           C  
ATOM    359  O   ASP A  48     -15.969  -6.879   1.738  1.00 84.75           O  
ATOM    360  CG  ASP A  48     -16.172  -9.242  -2.357  1.00 84.75           C  
ATOM    361  OD1 ASP A  48     -15.422  -8.617  -3.148  1.00 84.75           O  
ATOM    362  OD2 ASP A  48     -16.562 -10.406  -2.582  1.00 84.75           O  
ATOM    363  N   ASP A  49     -16.875  -5.609   0.094  1.00 83.00           N  
ATOM    364  CA  ASP A  49     -17.578  -4.684   0.971  1.00 83.00           C  
ATOM    365  C   ASP A  49     -18.438  -5.430   1.997  1.00 83.00           C  
ATOM    366  CB  ASP A  49     -18.469  -3.736   0.152  1.00 83.00           C  
ATOM    367  O   ASP A  49     -19.203  -6.328   1.641  1.00 83.00           O  
ATOM    368  CG  ASP A  49     -17.672  -2.822  -0.761  1.00 83.00           C  
ATOM    369  OD1 ASP A  49     -16.422  -2.797  -0.660  1.00 83.00           O  
ATOM    370  OD2 ASP A  49     -18.281  -2.119  -1.586  1.00 83.00           O  
ATOM    371  N   HIS A  50     -18.125  -5.250   3.260  1.00 78.31           N  
ATOM    372  CA  HIS A  50     -18.859  -5.887   4.352  1.00 78.31           C  
ATOM    373  C   HIS A  50     -19.250  -4.867   5.414  1.00 78.31           C  
ATOM    374  CB  HIS A  50     -18.031  -7.004   4.977  1.00 78.31           C  
ATOM    375  O   HIS A  50     -18.750  -3.744   5.422  1.00 78.31           O  
ATOM    376  CG  HIS A  50     -16.750  -6.527   5.590  1.00 78.31           C  
ATOM    377  CD2 HIS A  50     -16.422  -6.258   6.875  1.00 78.31           C  
ATOM    378  ND1 HIS A  50     -15.617  -6.273   4.848  1.00 78.31           N  
ATOM    379  CE1 HIS A  50     -14.648  -5.867   5.652  1.00 78.31           C  
ATOM    380  NE2 HIS A  50     -15.117  -5.848   6.891  1.00 78.31           N  
ATOM    381  N   GLU A  51     -20.250  -5.219   6.102  1.00 79.38           N  
ATOM    382  CA  GLU A  51     -20.750  -4.414   7.215  1.00 79.38           C  
ATOM    383  C   GLU A  51     -20.172  -4.902   8.539  1.00 79.38           C  
ATOM    384  CB  GLU A  51     -22.281  -4.441   7.262  1.00 79.38           C  
ATOM    385  O   GLU A  51     -20.156  -6.105   8.812  1.00 79.38           O  
ATOM    386  CG  GLU A  51     -22.938  -3.791   6.055  1.00 79.38           C  
ATOM    387  CD  GLU A  51     -24.453  -3.746   6.152  1.00 79.38           C  
ATOM    388  OE1 GLU A  51     -25.094  -3.115   5.285  1.00 79.38           O  
ATOM    389  OE2 GLU A  51     -25.000  -4.348   7.105  1.00 79.38           O  
ATOM    390  N   GLU A  52     -19.469  -3.994   9.156  1.00 76.69           N  
ATOM    391  CA  GLU A  52     -18.922  -4.332  10.461  1.00 76.69           C  
ATOM    392  C   GLU A  52     -19.422  -3.385  11.547  1.00 76.69           C  
ATOM    393  CB  GLU A  52     -17.391  -4.305  10.422  1.00 76.69           C  
ATOM    394  O   GLU A  52     -19.797  -2.246  11.250  1.00 76.69           O  
ATOM    395  CG  GLU A  52     -16.766  -5.477   9.672  1.00 76.69           C  
ATOM    396  CD  GLU A  52     -16.703  -6.750  10.500  1.00 76.69           C  
ATOM    397  OE1 GLU A  52     -16.266  -7.797   9.961  1.00 76.69           O  
ATOM    398  OE2 GLU A  52     -17.062  -6.695  11.695  1.00 76.69           O  
ATOM    399  N   ASP A  53     -19.672  -4.023  12.711  1.00 73.31           N  
ATOM    400  CA  ASP A  53     -20.109  -3.250  13.875  1.00 73.31           C  
ATOM    401  C   ASP A  53     -18.938  -2.465  14.477  1.00 73.31           C  
ATOM    402  CB  ASP A  53     -20.719  -4.172  14.930  1.00 73.31           C  
ATOM    403  O   ASP A  53     -17.844  -3.006  14.664  1.00 73.31           O  
ATOM    404  CG  ASP A  53     -22.016  -4.816  14.477  1.00 73.31           C  
ATOM    405  OD1 ASP A  53     -22.750  -4.211  13.664  1.00 73.31           O  
ATOM    406  OD2 ASP A  53     -22.312  -5.941  14.938  1.00 73.31           O  
ATOM    407  N   THR A  54     -18.953  -1.166  14.273  1.00 63.91           N  
ATOM    408  CA  THR A  54     -18.000  -0.330  14.984  1.00 63.91           C  
ATOM    409  C   THR A  54     -18.422  -0.159  16.438  1.00 63.91           C  
ATOM    410  CB  THR A  54     -17.859   1.053  14.320  1.00 63.91           C  
ATOM    411  O   THR A  54     -19.609  -0.017  16.750  1.00 63.91           O  
ATOM    412  CG2 THR A  54     -16.672   1.812  14.883  1.00 63.91           C  
ATOM    413  OG1 THR A  54     -17.688   0.884  12.914  1.00 63.91           O  
ATOM    414  N   ILE A  55     -17.469  -0.559  17.359  1.00 67.50           N  
ATOM    415  CA  ILE A  55     -17.672  -0.403  18.797  1.00 67.50           C  
ATOM    416  C   ILE A  55     -17.328   1.027  19.203  1.00 67.50           C  
ATOM    417  CB  ILE A  55     -16.812  -1.409  19.594  1.00 67.50           C  
ATOM    418  O   ILE A  55     -16.312   1.583  18.781  1.00 67.50           O  
ATOM    419  CG1 ILE A  55     -17.156  -2.846  19.188  1.00 67.50           C  
ATOM    420  CG2 ILE A  55     -17.016  -1.210  21.094  1.00 67.50           C  
ATOM    421  CD1 ILE A  55     -16.125  -3.877  19.625  1.00 67.50           C  
ATOM    422  N   GLY A  56     -18.328   1.809  19.531  1.00 56.91           N  
ATOM    423  CA  GLY A  56     -18.203   3.125  20.125  1.00 56.91           C  
ATOM    424  C   GLY A  56     -17.297   3.145  21.344  1.00 56.91           C  
ATOM    425  O   GLY A  56     -16.766   2.104  21.750  1.00 56.91           O  
ATOM    426  N   GLU A  57     -16.641   4.273  21.656  1.00 60.38           N  
ATOM    427  CA  GLU A  57     -15.805   4.680  22.781  1.00 60.38           C  
ATOM    428  C   GLU A  57     -16.375   4.180  24.109  1.00 60.38           C  
ATOM    429  CB  GLU A  57     -15.656   6.203  22.812  1.00 60.38           C  
ATOM    430  O   GLU A  57     -15.633   3.889  25.047  1.00 60.38           O  
ATOM    431  CG  GLU A  57     -14.438   6.684  23.594  1.00 60.38           C  
ATOM    432  CD  GLU A  57     -14.180   8.180  23.438  1.00 60.38           C  
ATOM    433  OE1 GLU A  57     -13.273   8.703  24.125  1.00 60.38           O  
ATOM    434  OE2 GLU A  57     -14.898   8.820  22.641  1.00 60.38           O  
ATOM    435  N   ASP A  58     -17.703   3.805  24.156  1.00 58.56           N  
ATOM    436  CA  ASP A  58     -18.312   3.385  25.406  1.00 58.56           C  
ATOM    437  C   ASP A  58     -18.547   1.875  25.438  1.00 58.56           C  
ATOM    438  CB  ASP A  58     -19.641   4.121  25.641  1.00 58.56           C  
ATOM    439  O   ASP A  58     -19.078   1.337  26.406  1.00 58.56           O  
ATOM    440  CG  ASP A  58     -19.453   5.609  25.875  1.00 58.56           C  
ATOM    441  OD1 ASP A  58     -18.344   6.031  26.281  1.00 58.56           O  
ATOM    442  OD2 ASP A  58     -20.422   6.367  25.656  1.00 58.56           O  
ATOM    443  N   GLY A  59     -17.812   1.123  24.516  1.00 57.88           N  
ATOM    444  CA  GLY A  59     -17.938  -0.323  24.594  1.00 57.88           C  
ATOM    445  C   GLY A  59     -19.250  -0.840  24.047  1.00 57.88           C  
ATOM    446  O   GLY A  59     -19.484  -2.051  24.016  1.00 57.88           O  
ATOM    447  N   ASN A  60     -20.141   0.095  23.547  1.00 57.56           N  
ATOM    448  CA  ASN A  60     -21.375  -0.300  22.906  1.00 57.56           C  
ATOM    449  C   ASN A  60     -21.297  -0.135  21.391  1.00 57.56           C  
ATOM    450  CB  ASN A  60     -22.562   0.502  23.453  1.00 57.56           C  
ATOM    451  O   ASN A  60     -20.594   0.741  20.891  1.00 57.56           O  
ATOM    452  CG  ASN A  60     -23.109  -0.082  24.750  1.00 57.56           C  
ATOM    453  ND2 ASN A  60     -24.125   0.558  25.312  1.00 57.56           N  
ATOM    454  OD1 ASN A  60     -22.609  -1.099  25.250  1.00 57.56           O  
ATOM    455  N   ALA A  61     -21.844  -1.204  20.672  1.00 59.41           N  
ATOM    456  CA  ALA A  61     -21.953  -1.238  19.203  1.00 59.41           C  
ATOM    457  C   ALA A  61     -22.719  -0.022  18.688  1.00 59.41           C  
ATOM    458  CB  ALA A  61     -22.641  -2.525  18.750  1.00 59.41           C  
ATOM    459  O   ALA A  61     -23.828   0.261  19.141  1.00 59.41           O  
ATOM    460  N   CYS A  62     -22.094   1.067  18.375  1.00 57.12           N  
ATOM    461  CA  CYS A  62     -22.703   2.338  18.000  1.00 57.12           C  
ATOM    462  C   CYS A  62     -22.938   2.410  16.484  1.00 57.12           C  
ATOM    463  CB  CYS A  62     -21.828   3.506  18.438  1.00 57.12           C  
ATOM    464  O   CYS A  62     -23.656   3.283  16.016  1.00 57.12           O  
ATOM    465  SG  CYS A  62     -22.422   4.344  19.922  1.00 57.12           S  
ATOM    466  N   GLY A  63     -23.250   1.174  15.805  1.00 68.62           N  
ATOM    467  CA  GLY A  63     -23.750   1.357  14.445  1.00 68.62           C  
ATOM    468  C   GLY A  63     -22.969   0.565  13.414  1.00 68.62           C  
ATOM    469  O   GLY A  63     -21.844   0.137  13.672  1.00 68.62           O  
ATOM    470  N   LYS A  64     -23.703  -0.150  12.500  1.00 74.19           N  
ATOM    471  CA  LYS A  64     -23.219  -0.892  11.336  1.00 74.19           C  
ATOM    472  C   LYS A  64     -22.719   0.054  10.258  1.00 74.19           C  
ATOM    473  CB  LYS A  64     -24.328  -1.780  10.773  1.00 74.19           C  
ATOM    474  O   LYS A  64     -23.406   0.991   9.859  1.00 74.19           O  
ATOM    475  CG  LYS A  64     -24.750  -2.910  11.703  1.00 74.19           C  
ATOM    476  CD  LYS A  64     -25.812  -3.795  11.070  1.00 74.19           C  
ATOM    477  CE  LYS A  64     -26.281  -4.891  12.016  1.00 74.19           C  
ATOM    478  NZ  LYS A  64     -27.266  -5.805  11.375  1.00 74.19           N  
ATOM    479  N   VAL A  65     -21.344   0.092  10.133  1.00 78.75           N  
ATOM    480  CA  VAL A  65     -20.766   0.902   9.062  1.00 78.75           C  
ATOM    481  C   VAL A  65     -20.375   0.005   7.895  1.00 78.75           C  
ATOM    482  CB  VAL A  65     -19.547   1.713   9.555  1.00 78.75           C  
ATOM    483  O   VAL A  65     -19.859  -1.099   8.102  1.00 78.75           O  
ATOM    484  CG1 VAL A  65     -18.969   2.559   8.422  1.00 78.75           C  
ATOM    485  CG2 VAL A  65     -19.938   2.594  10.742  1.00 78.75           C  
ATOM    486  N   SER A  66     -20.953   0.274   6.754  1.00 82.31           N  
ATOM    487  CA  SER A  66     -20.516  -0.355   5.516  1.00 82.31           C  
ATOM    488  C   SER A  66     -19.078   0.057   5.164  1.00 82.31           C  
ATOM    489  CB  SER A  66     -21.453   0.005   4.363  1.00 82.31           C  
ATOM    490  O   SER A  66     -18.797   1.245   5.008  1.00 82.31           O  
ATOM    491  OG  SER A  66     -21.016  -0.583   3.152  1.00 82.31           O  
ATOM    492  N   ILE A  67     -18.141  -0.919   5.309  1.00 84.94           N  
ATOM    493  CA  ILE A  67     -16.719  -0.663   5.113  1.00 84.94           C  
ATOM    494  C   ILE A  67     -16.297  -1.084   3.703  1.00 84.94           C  
ATOM    495  CB  ILE A  67     -15.859  -1.401   6.164  1.00 84.94           C  
ATOM    496  O   ILE A  67     -16.578  -2.211   3.281  1.00 84.94           O  
ATOM    497  CG1 ILE A  67     -16.234  -0.938   7.578  1.00 84.94           C  
ATOM    498  CG2 ILE A  67     -14.367  -1.185   5.891  1.00 84.94           C  
ATOM    499  CD1 ILE A  67     -15.617  -1.780   8.688  1.00 84.94           C  
ATOM    500  N   ASN A  68     -15.898  -0.060   3.002  1.00 87.06           N  
ATOM    501  CA  ASN A  68     -15.180  -0.266   1.752  1.00 87.06           C  
ATOM    502  C   ASN A  68     -13.672  -0.131   1.947  1.00 87.06           C  
ATOM    503  CB  ASN A  68     -15.664   0.713   0.682  1.00 87.06           C  
ATOM    504  O   ASN A  68     -13.180   0.955   2.252  1.00 87.06           O  
ATOM    505  CG  ASN A  68     -15.109   0.402  -0.693  1.00 87.06           C  
ATOM    506  ND2 ASN A  68     -15.688   1.010  -1.720  1.00 87.06           N  
ATOM    507  OD1 ASN A  68     -14.164  -0.379  -0.830  1.00 87.06           O  
ATOM    508  N   GLU A  69     -12.922  -1.228   1.790  1.00 87.19           N  
ATOM    509  CA  GLU A  69     -11.492  -1.263   2.074  1.00 87.19           C  
ATOM    510  C   GLU A  69     -10.727  -0.275   1.194  1.00 87.19           C  
ATOM    511  CB  GLU A  69     -10.938  -2.676   1.875  1.00 87.19           C  
ATOM    512  O   GLU A  69      -9.789   0.373   1.653  1.00 87.19           O  
ATOM    513  CG  GLU A  69     -11.438  -3.684   2.900  1.00 87.19           C  
ATOM    514  CD  GLU A  69     -10.812  -5.059   2.748  1.00 87.19           C  
ATOM    515  OE1 GLU A  69     -11.062  -5.938   3.604  1.00 87.19           O  
ATOM    516  OE2 GLU A  69     -10.062  -5.262   1.766  1.00 87.19           O  
ATOM    517  N   ALA A  70     -11.188  -0.118  -0.078  1.00 87.25           N  
ATOM    518  CA  ALA A  70     -10.508   0.782  -1.008  1.00 87.25           C  
ATOM    519  C   ALA A  70     -10.586   2.229  -0.528  1.00 87.25           C  
ATOM    520  CB  ALA A  70     -11.109   0.654  -2.406  1.00 87.25           C  
ATOM    521  O   ALA A  70      -9.594   2.961  -0.577  1.00 87.25           O  
ATOM    522  N   SER A  71     -11.727   2.607   0.006  1.00 86.81           N  
ATOM    523  CA  SER A  71     -11.945   3.973   0.469  1.00 86.81           C  
ATOM    524  C   SER A  71     -11.156   4.258   1.744  1.00 86.81           C  
ATOM    525  CB  SER A  71     -13.438   4.227   0.710  1.00 86.81           C  
ATOM    526  O   SER A  71     -10.656   5.363   1.934  1.00 86.81           O  
ATOM    527  OG  SER A  71     -13.938   3.346   1.700  1.00 86.81           O  
ATOM    528  N   THR A  72     -11.023   3.188   2.541  1.00 88.88           N  
ATOM    529  CA  THR A  72     -10.305   3.357   3.801  1.00 88.88           C  
ATOM    530  C   THR A  72      -8.812   3.527   3.557  1.00 88.88           C  
ATOM    531  CB  THR A  72     -10.539   2.160   4.742  1.00 88.88           C  
ATOM    532  O   THR A  72      -8.148   4.320   4.234  1.00 88.88           O  
ATOM    533  CG2 THR A  72     -12.016   2.041   5.121  1.00 88.88           C  
ATOM    534  OG1 THR A  72     -10.133   0.956   4.086  1.00 88.88           O  
ATOM    535  N   ILE A  73      -8.312   2.785   2.545  1.00 88.81           N  
ATOM    536  CA  ILE A  73      -6.902   2.854   2.197  1.00 88.81           C  
ATOM    537  C   ILE A  73      -6.578   4.227   1.613  1.00 88.81           C  
ATOM    538  CB  ILE A  73      -6.512   1.742   1.196  1.00 88.81           C  
ATOM    539  O   ILE A  73      -5.555   4.828   1.952  1.00 88.81           O  
ATOM    540  CG1 ILE A  73      -6.656   0.363   1.849  1.00 88.81           C  
ATOM    541  CG2 ILE A  73      -5.086   1.957   0.680  1.00 88.81           C  
ATOM    542  CD1 ILE A  73      -6.504  -0.800   0.877  1.00 88.81           C  
ATOM    543  N   LYS A  74      -7.453   4.688   0.846  1.00 87.19           N  
ATOM    544  CA  LYS A  74      -7.270   6.008   0.252  1.00 87.19           C  
ATOM    545  C   LYS A  74      -7.277   7.098   1.320  1.00 87.19           C  
ATOM    546  CB  LYS A  74      -8.359   6.285  -0.785  1.00 87.19           C  
ATOM    547  O   LYS A  74      -6.453   8.016   1.285  1.00 87.19           O  
ATOM    548  CG  LYS A  74      -8.211   7.621  -1.500  1.00 87.19           C  
ATOM    549  CD  LYS A  74      -9.359   7.871  -2.467  1.00 87.19           C  
ATOM    550  CE  LYS A  74      -9.312   9.273  -3.047  1.00 87.19           C  
ATOM    551  NZ  LYS A  74     -10.422   9.516  -4.016  1.00 87.19           N  
ATOM    552  N   ALA A  75      -8.195   7.016   2.182  1.00 87.69           N  
ATOM    553  CA  ALA A  75      -8.328   8.000   3.250  1.00 87.69           C  
ATOM    554  C   ALA A  75      -7.098   8.000   4.152  1.00 87.69           C  
ATOM    555  CB  ALA A  75      -9.586   7.730   4.074  1.00 87.69           C  
ATOM    556  O   ALA A  75      -6.637   9.062   4.582  1.00 87.69           O  
ATOM    557  N   ALA A  76      -6.539   6.820   4.340  1.00 87.12           N  
ATOM    558  CA  ALA A  76      -5.367   6.691   5.207  1.00 87.12           C  
ATOM    559  C   ALA A  76      -4.145   7.352   4.574  1.00 87.12           C  
ATOM    560  CB  ALA A  76      -5.086   5.223   5.500  1.00 87.12           C  
ATOM    561  O   ALA A  76      -3.383   8.039   5.258  1.00 87.12           O  
ATOM    562  N   VAL A  77      -4.047   7.230   3.297  1.00 86.50           N  
ATOM    563  CA  VAL A  77      -2.855   7.727   2.615  1.00 86.50           C  
ATOM    564  C   VAL A  77      -2.988   9.227   2.371  1.00 86.50           C  
ATOM    565  CB  VAL A  77      -2.617   6.988   1.278  1.00 86.50           C  
ATOM    566  O   VAL A  77      -2.029   9.984   2.559  1.00 86.50           O  
ATOM    567  CG1 VAL A  77      -1.479   7.641   0.498  1.00 86.50           C  
ATOM    568  CG2 VAL A  77      -2.320   5.512   1.530  1.00 86.50           C  
ATOM    569  N   ASP A  78      -4.164   9.758   2.059  1.00 86.62           N  
ATOM    570  CA  ASP A  78      -4.375  11.156   1.714  1.00 86.62           C  
ATOM    571  C   ASP A  78      -4.523  12.016   2.969  1.00 86.62           C  
ATOM    572  CB  ASP A  78      -5.613  11.312   0.825  1.00 86.62           C  
ATOM    573  O   ASP A  78      -3.902  13.078   3.078  1.00 86.62           O  
ATOM    574  CG  ASP A  78      -5.395  10.797  -0.586  1.00 86.62           C  
ATOM    575  OD1 ASP A  78      -4.227  10.656  -1.012  1.00 86.62           O  
ATOM    576  OD2 ASP A  78      -6.398  10.523  -1.280  1.00 86.62           O  
ATOM    577  N   ASP A  79      -5.309  11.531   3.896  1.00 85.69           N  
ATOM    578  CA  ASP A  79      -5.652  12.344   5.062  1.00 85.69           C  
ATOM    579  C   ASP A  79      -4.746  12.016   6.246  1.00 85.69           C  
ATOM    580  CB  ASP A  79      -7.117  12.125   5.449  1.00 85.69           C  
ATOM    581  O   ASP A  79      -4.520  12.859   7.113  1.00 85.69           O  
ATOM    582  CG  ASP A  79      -8.086  12.578   4.371  1.00 85.69           C  
ATOM    583  OD1 ASP A  79      -7.777  13.539   3.637  1.00 85.69           O  
ATOM    584  OD2 ASP A  79      -9.180  11.977   4.262  1.00 85.69           O  
ATOM    585  N   GLY A  80      -4.082  10.852   6.176  1.00 79.44           N  
ATOM    586  CA  GLY A  80      -3.285  10.445   7.320  1.00 79.44           C  
ATOM    587  C   GLY A  80      -4.125   9.961   8.492  1.00 79.44           C  
ATOM    588  O   GLY A  80      -3.604   9.734   9.586  1.00 79.44           O  
ATOM    589  N   SER A  81      -5.371  10.008   8.297  1.00 77.56           N  
ATOM    590  CA  SER A  81      -6.297   9.531   9.320  1.00 77.56           C  
ATOM    591  C   SER A  81      -7.523   8.883   8.695  1.00 77.56           C  
ATOM    592  CB  SER A  81      -6.727  10.688  10.227  1.00 77.56           C  
ATOM    593  O   SER A  81      -7.984   9.297   7.629  1.00 77.56           O  
ATOM    594  OG  SER A  81      -7.609  10.227  11.234  1.00 77.56           O  
ATOM    595  N   ALA A  82      -7.938   7.723   9.289  1.00 77.94           N  
ATOM    596  CA  ALA A  82      -9.203   7.070   8.945  1.00 77.94           C  
ATOM    597  C   ALA A  82     -10.078   6.883  10.180  1.00 77.94           C  
ATOM    598  CB  ALA A  82      -8.938   5.727   8.273  1.00 77.94           C  
ATOM    599  O   ALA A  82      -9.656   6.258  11.156  1.00 77.94           O  
ATOM    600  N   PRO A  83     -11.250   7.594  10.234  1.00 76.94           N  
ATOM    601  CA  PRO A  83     -12.133   7.523  11.406  1.00 76.94           C  
ATOM    602  C   PRO A  83     -12.578   6.098  11.719  1.00 76.94           C  
ATOM    603  CB  PRO A  83     -13.320   8.391  11.000  1.00 76.94           C  
ATOM    604  O   PRO A  83     -12.727   5.742  12.891  1.00 76.94           O  
ATOM    605  CG  PRO A  83     -13.203   8.547   9.516  1.00 76.94           C  
ATOM    606  CD  PRO A  83     -11.766   8.320   9.133  1.00 76.94           C  
ATOM    607  N   ASN A  84     -12.719   5.211  10.719  1.00 80.00           N  
ATOM    608  CA  ASN A  84     -13.188   3.852  10.961  1.00 80.00           C  
ATOM    609  C   ASN A  84     -12.039   2.850  10.938  1.00 80.00           C  
ATOM    610  CB  ASN A  84     -14.250   3.461   9.930  1.00 80.00           C  
ATOM    611  O   ASN A  84     -12.258   1.641  11.039  1.00 80.00           O  
ATOM    612  CG  ASN A  84     -15.500   4.309  10.031  1.00 80.00           C  
ATOM    613  ND2 ASN A  84     -16.141   4.570   8.898  1.00 80.00           N  
ATOM    614  OD1 ASN A  84     -15.891   4.727  11.125  1.00 80.00           O  
ATOM    615  N   GLY A  85     -10.867   3.346  10.969  1.00 83.62           N  
ATOM    616  CA  GLY A  85      -9.734   2.441  10.859  1.00 83.62           C  
ATOM    617  C   GLY A  85      -9.523   1.926   9.445  1.00 83.62           C  
ATOM    618  O   GLY A  85     -10.391   2.066   8.586  1.00 83.62           O  
ATOM    619  N   VAL A  86      -8.250   1.624   9.188  1.00 87.62           N  
ATOM    620  CA  VAL A  86      -7.859   1.094   7.887  1.00 87.62           C  
ATOM    621  C   VAL A  86      -8.133  -0.409   7.840  1.00 87.62           C  
ATOM    622  CB  VAL A  86      -6.375   1.380   7.574  1.00 87.62           C  
ATOM    623  O   VAL A  86      -7.656  -1.157   8.695  1.00 87.62           O  
ATOM    624  CG1 VAL A  86      -5.996   0.835   6.199  1.00 87.62           C  
ATOM    625  CG2 VAL A  86      -6.094   2.879   7.656  1.00 87.62           C  
ATOM    626  N   TRP A  87      -8.984  -0.796   6.871  1.00 90.31           N  
ATOM    627  CA  TRP A  87      -9.328  -2.203   6.695  1.00 90.31           C  
ATOM    628  C   TRP A  87      -8.602  -2.799   5.496  1.00 90.31           C  
ATOM    629  CB  TRP A  87     -10.844  -2.365   6.527  1.00 90.31           C  
ATOM    630  O   TRP A  87      -8.695  -2.271   4.383  1.00 90.31           O  
ATOM    631  CG  TRP A  87     -11.633  -2.023   7.754  1.00 90.31           C  
ATOM    632  CD1 TRP A  87     -12.008  -0.777   8.172  1.00 90.31           C  
ATOM    633  CD2 TRP A  87     -12.141  -2.941   8.727  1.00 90.31           C  
ATOM    634  CE2 TRP A  87     -12.812  -2.182   9.703  1.00 90.31           C  
ATOM    635  CE3 TRP A  87     -12.086  -4.336   8.867  1.00 90.31           C  
ATOM    636  NE1 TRP A  87     -12.727  -0.866   9.344  1.00 90.31           N  
ATOM    637  CH2 TRP A  87     -13.367  -4.137  10.922  1.00 90.31           C  
ATOM    638  CZ2 TRP A  87     -13.438  -2.771  10.812  1.00 90.31           C  
ATOM    639  CZ3 TRP A  87     -12.703  -4.918   9.961  1.00 90.31           C  
ATOM    640  N   ILE A  88      -7.879  -3.910   5.793  1.00 89.62           N  
ATOM    641  CA  ILE A  88      -7.184  -4.664   4.754  1.00 89.62           C  
ATOM    642  C   ILE A  88      -7.461  -6.156   4.930  1.00 89.62           C  
ATOM    643  CB  ILE A  88      -5.664  -4.395   4.777  1.00 89.62           C  
ATOM    644  O   ILE A  88      -7.215  -6.719   6.000  1.00 89.62           O  
ATOM    645  CG1 ILE A  88      -5.387  -2.891   4.664  1.00 89.62           C  
ATOM    646  CG2 ILE A  88      -4.957  -5.168   3.662  1.00 89.62           C  
ATOM    647  CD1 ILE A  88      -3.943  -2.502   4.953  1.00 89.62           C  
ATOM    648  N   GLY A  89      -8.039  -6.809   3.971  1.00 87.25           N  
ATOM    649  CA  GLY A  89      -8.320  -8.234   4.012  1.00 87.25           C  
ATOM    650  C   GLY A  89      -9.281  -8.625   5.117  1.00 87.25           C  
ATOM    651  O   GLY A  89      -9.234  -9.742   5.625  1.00 87.25           O  
ATOM    652  N   GLY A  90     -10.055  -7.711   5.633  1.00 85.38           N  
ATOM    653  CA  GLY A  90     -11.055  -7.980   6.660  1.00 85.38           C  
ATOM    654  C   GLY A  90     -10.562  -7.668   8.062  1.00 85.38           C  
ATOM    655  O   GLY A  90     -11.273  -7.910   9.039  1.00 85.38           O  
ATOM    656  N   GLN A  91      -9.375  -7.262   8.125  1.00 88.50           N  
ATOM    657  CA  GLN A  91      -8.828  -6.930   9.438  1.00 88.50           C  
ATOM    658  C   GLN A  91      -8.727  -5.418   9.625  1.00 88.50           C  
ATOM    659  CB  GLN A  91      -7.453  -7.578   9.625  1.00 88.50           C  
ATOM    660  O   GLN A  91      -8.414  -4.691   8.672  1.00 88.50           O  
ATOM    661  CG  GLN A  91      -7.480  -9.102   9.594  1.00 88.50           C  
ATOM    662  CD  GLN A  91      -6.102  -9.711   9.742  1.00 88.50           C  
ATOM    663  NE2 GLN A  91      -6.039 -11.039   9.727  1.00 88.50           N  
ATOM    664  OE1 GLN A  91      -5.102  -9.000   9.859  1.00 88.50           O  
ATOM    665  N   LYS A  92      -8.930  -4.980  10.906  1.00 89.62           N  
ATOM    666  CA  LYS A  92      -8.922  -3.559  11.234  1.00 89.62           C  
ATOM    667  C   LYS A  92      -7.527  -3.109  11.672  1.00 89.62           C  
ATOM    668  CB  LYS A  92      -9.938  -3.256  12.336  1.00 89.62           C  
ATOM    669  O   LYS A  92      -6.914  -3.727  12.547  1.00 89.62           O  
ATOM    670  CG  LYS A  92     -10.078  -1.775  12.656  1.00 89.62           C  
ATOM    671  CD  LYS A  92     -11.086  -1.539  13.773  1.00 89.62           C  
ATOM    672  CE  LYS A  92     -11.219  -0.059  14.102  1.00 89.62           C  
ATOM    673  NZ  LYS A  92     -12.219   0.179  15.195  1.00 89.62           N  
ATOM    674  N   TYR A  93      -7.035  -2.074  10.938  1.00 91.12           N  
ATOM    675  CA  TYR A  93      -5.746  -1.480  11.266  1.00 91.12           C  
ATOM    676  C   TYR A  93      -5.914  -0.054  11.773  1.00 91.12           C  
ATOM    677  CB  TYR A  93      -4.820  -1.490  10.039  1.00 91.12           C  
ATOM    678  O   TYR A  93      -6.793   0.678  11.305  1.00 91.12           O  
ATOM    679  CG  TYR A  93      -4.402  -2.875   9.609  1.00 91.12           C  
ATOM    680  CD1 TYR A  93      -3.189  -3.418  10.031  1.00 91.12           C  
ATOM    681  CD2 TYR A  93      -5.215  -3.639   8.781  1.00 91.12           C  
ATOM    682  CE1 TYR A  93      -2.799  -4.691   9.633  1.00 91.12           C  
ATOM    683  CE2 TYR A  93      -4.832  -4.914   8.375  1.00 91.12           C  
ATOM    684  OH  TYR A  93      -3.242  -6.695   8.414  1.00 91.12           O  
ATOM    685  CZ  TYR A  93      -3.625  -5.434   8.805  1.00 91.12           C  
ATOM    686  N   LYS A  94      -5.047   0.252  12.797  1.00 90.25           N  
ATOM    687  CA  LYS A  94      -5.016   1.620  13.305  1.00 90.25           C  
ATOM    688  C   LYS A  94      -3.824   2.389  12.742  1.00 90.25           C  
ATOM    689  CB  LYS A  94      -4.969   1.623  14.828  1.00 90.25           C  
ATOM    690  O   LYS A  94      -2.715   1.855  12.664  1.00 90.25           O  
ATOM    691  CG  LYS A  94      -5.094   3.006  15.453  1.00 90.25           C  
ATOM    692  CD  LYS A  94      -5.082   2.939  16.969  1.00 90.25           C  
ATOM    693  CE  LYS A  94      -5.164   4.328  17.594  1.00 90.25           C  
ATOM    694  NZ  LYS A  94      -5.184   4.266  19.094  1.00 90.25           N  
ATOM    695  N   VAL A  95      -4.113   3.627  12.359  1.00 89.62           N  
ATOM    696  CA  VAL A  95      -3.049   4.473  11.820  1.00 89.62           C  
ATOM    697  C   VAL A  95      -2.203   5.023  12.969  1.00 89.62           C  
ATOM    698  CB  VAL A  95      -3.617   5.629  10.969  1.00 89.62           C  
ATOM    699  O   VAL A  95      -2.727   5.672  13.875  1.00 89.62           O  
ATOM    700  CG1 VAL A  95      -2.492   6.527  10.461  1.00 89.62           C  
ATOM    701  CG2 VAL A  95      -4.441   5.082   9.812  1.00 89.62           C  
ATOM    702  N   VAL A  96      -0.926   4.723  13.078  1.00 86.94           N  
ATOM    703  CA  VAL A  96      -0.050   5.121  14.180  1.00 86.94           C  
ATOM    704  C   VAL A  96       0.617   6.457  13.844  1.00 86.94           C  
ATOM    705  CB  VAL A  96       1.021   4.047  14.469  1.00 86.94           C  
ATOM    706  O   VAL A  96       0.474   7.430  14.586  1.00 86.94           O  
ATOM    707  CG1 VAL A  96       1.928   4.488  15.617  1.00 86.94           C  
ATOM    708  CG2 VAL A  96       0.360   2.709  14.789  1.00 86.94           C  
ATOM    709  N   ARG A  97       1.309   6.496  12.734  1.00 82.00           N  
ATOM    710  CA  ARG A  97       2.096   7.676  12.391  1.00 82.00           C  
ATOM    711  C   ARG A  97       2.104   7.910  10.883  1.00 82.00           C  
ATOM    712  CB  ARG A  97       3.529   7.535  12.906  1.00 82.00           C  
ATOM    713  O   ARG A  97       2.742   7.168  10.141  1.00 82.00           O  
ATOM    714  CG  ARG A  97       4.352   8.812  12.805  1.00 82.00           C  
ATOM    715  CD  ARG A  97       5.742   8.633  13.391  1.00 82.00           C  
ATOM    716  NE  ARG A  97       6.531   9.859  13.281  1.00 82.00           N  
ATOM    717  NH1 ARG A  97       8.391   9.000  14.352  1.00 82.00           N  
ATOM    718  NH2 ARG A  97       8.398  11.156  13.594  1.00 82.00           N  
ATOM    719  CZ  ARG A  97       7.773  10.000  13.742  1.00 82.00           C  
ATOM    720  N   PRO A  98       1.310   8.875  10.430  1.00 85.25           N  
ATOM    721  CA  PRO A  98       1.423   9.266   9.023  1.00 85.25           C  
ATOM    722  C   PRO A  98       2.604  10.195   8.758  1.00 85.25           C  
ATOM    723  CB  PRO A  98       0.095   9.977   8.742  1.00 85.25           C  
ATOM    724  O   PRO A  98       2.838  11.133   9.531  1.00 85.25           O  
ATOM    725  CG  PRO A  98      -0.330  10.516  10.070  1.00 85.25           C  
ATOM    726  CD  PRO A  98       0.187   9.609  11.148  1.00 85.25           C  
ATOM    727  N   GLU A  99       3.578   9.852   8.078  1.00 87.06           N  
ATOM    728  CA  GLU A  99       4.703  10.680   7.660  1.00 87.06           C  
ATOM    729  C   GLU A  99       4.598  11.055   6.188  1.00 87.06           C  
ATOM    730  CB  GLU A  99       6.027   9.953   7.922  1.00 87.06           C  
ATOM    731  O   GLU A  99       4.605  10.188   5.316  1.00 87.06           O  
ATOM    732  CG  GLU A  99       6.285   9.648   9.391  1.00 87.06           C  
ATOM    733  CD  GLU A  99       7.586   8.898   9.633  1.00 87.06           C  
ATOM    734  OE1 GLU A  99       7.918   8.625  10.805  1.00 87.06           O  
ATOM    735  OE2 GLU A  99       8.281   8.594   8.641  1.00 87.06           O  
ATOM    736  N   LYS A 100       4.371  12.375   5.988  1.00 84.62           N  
ATOM    737  CA  LYS A 100       4.273  12.898   4.629  1.00 84.62           C  
ATOM    738  C   LYS A 100       5.582  13.555   4.195  1.00 84.62           C  
ATOM    739  CB  LYS A 100       3.127  13.906   4.527  1.00 84.62           C  
ATOM    740  O   LYS A 100       6.227  14.250   4.980  1.00 84.62           O  
ATOM    741  CG  LYS A 100       1.752  13.312   4.781  1.00 84.62           C  
ATOM    742  CD  LYS A 100       0.648  14.336   4.582  1.00 84.62           C  
ATOM    743  CE  LYS A 100      -0.729  13.742   4.828  1.00 84.62           C  
ATOM    744  NZ  LYS A 100      -1.816  14.742   4.621  1.00 84.62           N  
ATOM    745  N   GLY A 101       6.141  13.164   3.088  1.00 82.31           N  
ATOM    746  CA  GLY A 101       7.305  13.789   2.479  1.00 82.31           C  
ATOM    747  C   GLY A 101       8.609  13.133   2.877  1.00 82.31           C  
ATOM    748  O   GLY A 101       9.648  13.797   2.973  1.00 82.31           O  
ATOM    749  N   PHE A 102       8.562  11.914   3.197  1.00 84.88           N  
ATOM    750  CA  PHE A 102       9.781  11.188   3.520  1.00 84.88           C  
ATOM    751  C   PHE A 102      10.656  11.016   2.281  1.00 84.88           C  
ATOM    752  CB  PHE A 102       9.445   9.820   4.121  1.00 84.88           C  
ATOM    753  O   PHE A 102      10.164  10.625   1.220  1.00 84.88           O  
ATOM    754  CG  PHE A 102      10.656   9.047   4.582  1.00 84.88           C  
ATOM    755  CD1 PHE A 102      11.180   8.023   3.803  1.00 84.88           C  
ATOM    756  CD2 PHE A 102      11.266   9.344   5.793  1.00 84.88           C  
ATOM    757  CE1 PHE A 102      12.297   7.305   4.227  1.00 84.88           C  
ATOM    758  CE2 PHE A 102      12.375   8.633   6.227  1.00 84.88           C  
ATOM    759  CZ  PHE A 102      12.891   7.609   5.441  1.00 84.88           C  
ATOM    760  N   GLU A 103      11.875  11.500   2.410  1.00 84.62           N  
ATOM    761  CA  GLU A 103      12.828  11.438   1.305  1.00 84.62           C  
ATOM    762  C   GLU A 103      13.703  10.195   1.401  1.00 84.62           C  
ATOM    763  CB  GLU A 103      13.695  12.695   1.275  1.00 84.62           C  
ATOM    764  O   GLU A 103      14.320   9.938   2.439  1.00 84.62           O  
ATOM    765  CG  GLU A 103      12.930  13.969   0.950  1.00 84.62           C  
ATOM    766  CD  GLU A 103      13.812  15.203   0.870  1.00 84.62           C  
ATOM    767  OE1 GLU A 103      13.312  16.297   0.508  1.00 84.62           O  
ATOM    768  OE2 GLU A 103      15.023  15.078   1.169  1.00 84.62           O  
ATOM    769  N   TYR A 104      13.641   9.383   0.442  1.00 81.94           N  
ATOM    770  CA  TYR A 104      14.445   8.188   0.258  1.00 81.94           C  
ATOM    771  C   TYR A 104      15.086   8.156  -1.127  1.00 81.94           C  
ATOM    772  CB  TYR A 104      13.594   6.930   0.465  1.00 81.94           C  
ATOM    773  O   TYR A 104      14.391   8.281  -2.139  1.00 81.94           O  
ATOM    774  CG  TYR A 104      14.383   5.645   0.431  1.00 81.94           C  
ATOM    775  CD1 TYR A 104      14.352   4.812  -0.685  1.00 81.94           C  
ATOM    776  CD2 TYR A 104      15.172   5.262   1.515  1.00 81.94           C  
ATOM    777  CE1 TYR A 104      15.078   3.625  -0.719  1.00 81.94           C  
ATOM    778  CE2 TYR A 104      15.898   4.078   1.491  1.00 81.94           C  
ATOM    779  OH  TYR A 104      16.562   2.096   0.343  1.00 81.94           O  
ATOM    780  CZ  TYR A 104      15.852   3.268   0.372  1.00 81.94           C  
ATOM    781  N   ASN A 105      16.484   8.023  -1.253  1.00 76.81           N  
ATOM    782  CA  ASN A 105      17.359   7.832  -2.396  1.00 76.81           C  
ATOM    783  C   ASN A 105      17.078   8.836  -3.506  1.00 76.81           C  
ATOM    784  CB  ASN A 105      17.250   6.402  -2.930  1.00 76.81           C  
ATOM    785  O   ASN A 105      17.078   8.477  -4.688  1.00 76.81           O  
ATOM    786  CG  ASN A 105      17.875   5.379  -2.002  1.00 76.81           C  
ATOM    787  ND2 ASN A 105      17.328   4.168  -1.996  1.00 76.81           N  
ATOM    788  OD1 ASN A 105      18.844   5.676  -1.297  1.00 76.81           O  
ATOM    789  N   ASP A 106      16.141   9.961  -3.277  1.00 79.44           N  
ATOM    790  CA  ASP A 106      15.906  11.133  -4.113  1.00 79.44           C  
ATOM    791  C   ASP A 106      14.430  11.273  -4.465  1.00 79.44           C  
ATOM    792  CB  ASP A 106      16.750  11.062  -5.391  1.00 79.44           C  
ATOM    793  O   ASP A 106      14.062  12.023  -5.371  1.00 79.44           O  
ATOM    794  CG  ASP A 106      18.234  11.172  -5.129  1.00 79.44           C  
ATOM    795  OD1 ASP A 106      18.641  11.977  -4.266  1.00 79.44           O  
ATOM    796  OD2 ASP A 106      19.016  10.453  -5.797  1.00 79.44           O  
ATOM    797  N   CYS A 107      13.695  10.383  -3.979  1.00 78.00           N  
ATOM    798  CA  CYS A 107      12.258  10.438  -4.188  1.00 78.00           C  
ATOM    799  C   CYS A 107      11.523  10.672  -2.871  1.00 78.00           C  
ATOM    800  CB  CYS A 107      11.758   9.141  -4.832  1.00 78.00           C  
ATOM    801  O   CYS A 107      12.023  10.305  -1.805  1.00 78.00           O  
ATOM    802  SG  CYS A 107      12.445   8.836  -6.477  1.00 78.00           S  
ATOM    803  N   THR A 108      10.508  11.508  -2.996  1.00 85.44           N  
ATOM    804  CA  THR A 108       9.672  11.789  -1.836  1.00 85.44           C  
ATOM    805  C   THR A 108       8.469  10.852  -1.789  1.00 85.44           C  
ATOM    806  CB  THR A 108       9.180  13.250  -1.845  1.00 85.44           C  
ATOM    807  O   THR A 108       7.773  10.672  -2.791  1.00 85.44           O  
ATOM    808  CG2 THR A 108      10.344  14.227  -1.724  1.00 85.44           C  
ATOM    809  OG1 THR A 108       8.484  13.508  -3.070  1.00 85.44           O  
ATOM    810  N   PHE A 109       8.383  10.148  -0.624  1.00 89.00           N  
ATOM    811  CA  PHE A 109       7.277   9.227  -0.423  1.00 89.00           C  
ATOM    812  C   PHE A 109       6.445   9.625   0.789  1.00 89.00           C  
ATOM    813  CB  PHE A 109       7.797   7.793  -0.248  1.00 89.00           C  
ATOM    814  O   PHE A 109       6.969  10.211   1.742  1.00 89.00           O  
ATOM    815  CG  PHE A 109       8.562   7.281  -1.436  1.00 89.00           C  
ATOM    816  CD1 PHE A 109       7.918   6.996  -2.631  1.00 89.00           C  
ATOM    817  CD2 PHE A 109       9.938   7.078  -1.355  1.00 89.00           C  
ATOM    818  CE1 PHE A 109       8.625   6.520  -3.732  1.00 89.00           C  
ATOM    819  CE2 PHE A 109      10.656   6.605  -2.451  1.00 89.00           C  
ATOM    820  CZ  PHE A 109       9.992   6.324  -3.637  1.00 89.00           C  
ATOM    821  N   ASP A 110       5.121   9.391   0.667  1.00 89.94           N  
ATOM    822  CA  ASP A 110       4.234   9.484   1.823  1.00 89.94           C  
ATOM    823  C   ASP A 110       4.023   8.109   2.459  1.00 89.94           C  
ATOM    824  CB  ASP A 110       2.891  10.094   1.422  1.00 89.94           C  
ATOM    825  O   ASP A 110       3.500   7.199   1.817  1.00 89.94           O  
ATOM    826  CG  ASP A 110       3.004  11.531   0.963  1.00 89.94           C  
ATOM    827  OD1 ASP A 110       4.031  12.188   1.251  1.00 89.94           O  
ATOM    828  OD2 ASP A 110       2.059  12.023   0.311  1.00 89.94           O  
ATOM    829  N   ILE A 111       4.473   8.016   3.664  1.00 90.44           N  
ATOM    830  CA  ILE A 111       4.410   6.738   4.371  1.00 90.44           C  
ATOM    831  C   ILE A 111       3.359   6.812   5.477  1.00 90.44           C  
ATOM    832  CB  ILE A 111       5.785   6.355   4.961  1.00 90.44           C  
ATOM    833  O   ILE A 111       3.322   7.777   6.246  1.00 90.44           O  
ATOM    834  CG1 ILE A 111       6.848   6.305   3.857  1.00 90.44           C  
ATOM    835  CG2 ILE A 111       5.699   5.016   5.699  1.00 90.44           C  
ATOM    836  CD1 ILE A 111       8.273   6.184   4.375  1.00 90.44           C  
ATOM    837  N   THR A 112       2.500   5.887   5.473  1.00 90.88           N  
ATOM    838  CA  THR A 112       1.540   5.707   6.559  1.00 90.88           C  
ATOM    839  C   THR A 112       1.723   4.344   7.219  1.00 90.88           C  
ATOM    840  CB  THR A 112       0.093   5.844   6.051  1.00 90.88           C  
ATOM    841  O   THR A 112       1.578   3.307   6.566  1.00 90.88           O  
ATOM    842  CG2 THR A 112      -0.901   5.793   7.207  1.00 90.88           C  
ATOM    843  OG1 THR A 112      -0.051   7.098   5.367  1.00 90.88           O  
ATOM    844  N   MET A 113       2.070   4.410   8.500  1.00 90.25           N  
ATOM    845  CA  MET A 113       2.242   3.193   9.281  1.00 90.25           C  
ATOM    846  C   MET A 113       0.950   2.826  10.008  1.00 90.25           C  
ATOM    847  CB  MET A 113       3.377   3.359  10.297  1.00 90.25           C  
ATOM    848  O   MET A 113       0.345   3.668  10.672  1.00 90.25           O  
ATOM    849  CG  MET A 113       4.746   3.537   9.656  1.00 90.25           C  
ATOM    850  SD  MET A 113       6.090   3.666  10.898  1.00 90.25           S  
ATOM    851  CE  MET A 113       7.512   3.934   9.805  1.00 90.25           C  
ATOM    852  N   CYS A 114       0.561   1.605   9.773  1.00 90.62           N  
ATOM    853  CA  CYS A 114      -0.640   1.088  10.422  1.00 90.62           C  
ATOM    854  C   CYS A 114      -0.307  -0.092  11.320  1.00 90.62           C  
ATOM    855  CB  CYS A 114      -1.672   0.666   9.375  1.00 90.62           C  
ATOM    856  O   CYS A 114       0.555  -0.909  10.992  1.00 90.62           O  
ATOM    857  SG  CYS A 114      -2.145   1.990   8.242  1.00 90.62           S  
ATOM    858  N   ALA A 115      -0.933  -0.033  12.508  1.00 90.25           N  
ATOM    859  CA  ALA A 115      -0.647  -1.079  13.484  1.00 90.25           C  
ATOM    860  C   ALA A 115      -1.910  -1.860  13.836  1.00 90.25           C  
ATOM    861  CB  ALA A 115      -0.030  -0.475  14.742  1.00 90.25           C  
ATOM    862  O   ALA A 115      -3.016  -1.313  13.805  1.00 90.25           O  
ATOM    863  N   ARG A 116      -1.735  -3.125  14.039  1.00 89.44           N  
ATOM    864  CA  ARG A 116      -2.732  -4.043  14.578  1.00 89.44           C  
ATOM    865  C   ARG A 116      -2.123  -4.941  15.656  1.00 89.44           C  
ATOM    866  CB  ARG A 116      -3.336  -4.898  13.461  1.00 89.44           C  
ATOM    867  O   ARG A 116      -0.904  -4.969  15.828  1.00 89.44           O  
ATOM    868  CG  ARG A 116      -2.395  -5.961  12.922  1.00 89.44           C  
ATOM    869  CD  ARG A 116      -3.090  -6.875  11.922  1.00 89.44           C  
ATOM    870  NE  ARG A 116      -2.193  -7.918  11.430  1.00 89.44           N  
ATOM    871  NH1 ARG A 116      -3.389  -9.672  12.344  1.00 89.44           N  
ATOM    872  NH2 ARG A 116      -1.479 -10.086  11.148  1.00 89.44           N  
ATOM    873  CZ  ARG A 116      -2.355  -9.219  11.641  1.00 89.44           C  
ATOM    874  N   SER A 117      -3.016  -5.582  16.469  1.00 86.44           N  
ATOM    875  CA  SER A 117      -2.576  -6.516  17.500  1.00 86.44           C  
ATOM    876  C   SER A 117      -1.789  -7.676  16.906  1.00 86.44           C  
ATOM    877  CB  SER A 117      -3.775  -7.055  18.281  1.00 86.44           C  
ATOM    878  O   SER A 117      -2.258  -8.336  15.969  1.00 86.44           O  
ATOM    879  OG  SER A 117      -4.660  -7.754  17.422  1.00 86.44           O  
ATOM    880  N   LYS A 118      -0.502  -7.715  17.078  1.00 86.50           N  
ATOM    881  CA  LYS A 118       0.431  -8.773  16.703  1.00 86.50           C  
ATOM    882  C   LYS A 118       0.833  -8.656  15.242  1.00 86.50           C  
ATOM    883  CB  LYS A 118      -0.180 -10.148  16.969  1.00 86.50           C  
ATOM    884  O   LYS A 118       1.252  -9.633  14.625  1.00 86.50           O  
ATOM    885  CG  LYS A 118      -0.391 -10.453  18.453  1.00 86.50           C  
ATOM    886  CD  LYS A 118      -0.929 -11.867  18.656  1.00 86.50           C  
ATOM    887  CE  LYS A 118      -1.147 -12.172  20.125  1.00 86.50           C  
ATOM    888  NZ  LYS A 118      -1.688 -13.555  20.328  1.00 86.50           N  
ATOM    889  N   GLY A 119       0.549  -7.457  14.656  1.00 89.12           N  
ATOM    890  CA  GLY A 119       0.932  -7.207  13.273  1.00 89.12           C  
ATOM    891  C   GLY A 119       0.755  -5.762  12.859  1.00 89.12           C  
ATOM    892  O   GLY A 119       0.301  -4.934  13.656  1.00 89.12           O  
ATOM    893  N   GLY A 120       1.283  -5.469  11.641  1.00 91.81           N  
ATOM    894  CA  GLY A 120       1.173  -4.113  11.117  1.00 91.81           C  
ATOM    895  C   GLY A 120       1.287  -4.043   9.609  1.00 91.81           C  
ATOM    896  O   GLY A 120       1.542  -5.059   8.953  1.00 91.81           O  
ATOM    897  N   ALA A 121       0.853  -2.826   9.078  1.00 92.44           N  
ATOM    898  CA  ALA A 121       0.903  -2.590   7.641  1.00 92.44           C  
ATOM    899  C   ALA A 121       1.575  -1.257   7.328  1.00 92.44           C  
ATOM    900  CB  ALA A 121      -0.503  -2.627   7.047  1.00 92.44           C  
ATOM    901  O   ALA A 121       1.481  -0.307   8.109  1.00 92.44           O  
ATOM    902  N   HIS A 122       2.402  -1.312   6.270  1.00 92.94           N  
ATOM    903  CA  HIS A 122       3.016  -0.096   5.746  1.00 92.94           C  
ATOM    904  C   HIS A 122       2.408   0.295   4.402  1.00 92.94           C  
ATOM    905  CB  HIS A 122       4.527  -0.276   5.605  1.00 92.94           C  
ATOM    906  O   HIS A 122       2.418  -0.497   3.457  1.00 92.94           O  
ATOM    907  CG  HIS A 122       5.219  -0.561   6.898  1.00 92.94           C  
ATOM    908  CD2 HIS A 122       5.918  -1.644   7.316  1.00 92.94           C  
ATOM    909  ND1 HIS A 122       5.238   0.334   7.949  1.00 92.94           N  
ATOM    910  CE1 HIS A 122       5.918  -0.187   8.953  1.00 92.94           C  
ATOM    911  NE2 HIS A 122       6.344  -1.387   8.594  1.00 92.94           N  
ATOM    912  N   LEU A 123       1.881   1.486   4.391  1.00 92.88           N  
ATOM    913  CA  LEU A 123       1.323   2.045   3.162  1.00 92.88           C  
ATOM    914  C   LEU A 123       2.205   3.168   2.625  1.00 92.88           C  
ATOM    915  CB  LEU A 123      -0.095   2.566   3.404  1.00 92.88           C  
ATOM    916  O   LEU A 123       2.486   4.137   3.336  1.00 92.88           O  
ATOM    917  CG  LEU A 123      -1.088   1.573   4.008  1.00 92.88           C  
ATOM    918  CD1 LEU A 123      -2.379   2.285   4.398  1.00 92.88           C  
ATOM    919  CD2 LEU A 123      -1.371   0.437   3.031  1.00 92.88           C  
ATOM    920  N   ILE A 124       2.664   2.980   1.418  1.00 92.62           N  
ATOM    921  CA  ILE A 124       3.549   3.977   0.823  1.00 92.62           C  
ATOM    922  C   ILE A 124       2.965   4.461  -0.501  1.00 92.62           C  
ATOM    923  CB  ILE A 124       4.969   3.410   0.607  1.00 92.62           C  
ATOM    924  O   ILE A 124       2.709   3.660  -1.404  1.00 92.62           O  
ATOM    925  CG1 ILE A 124       5.551   2.904   1.933  1.00 92.62           C  
ATOM    926  CG2 ILE A 124       5.883   4.469  -0.020  1.00 92.62           C  
ATOM    927  CD1 ILE A 124       6.859   2.141   1.784  1.00 92.62           C  
ATOM    928  N   LYS A 125       2.773   5.727  -0.533  1.00 90.81           N  
ATOM    929  CA  LYS A 125       2.275   6.348  -1.756  1.00 90.81           C  
ATOM    930  C   LYS A 125       3.424   6.883  -2.607  1.00 90.81           C  
ATOM    931  CB  LYS A 125       1.300   7.477  -1.426  1.00 90.81           C  
ATOM    932  O   LYS A 125       4.281   7.621  -2.115  1.00 90.81           O  
ATOM    933  CG  LYS A 125       0.661   8.125  -2.648  1.00 90.81           C  
ATOM    934  CD  LYS A 125      -0.310   9.227  -2.254  1.00 90.81           C  
ATOM    935  CE  LYS A 125      -0.929   9.891  -3.477  1.00 90.81           C  
ATOM    936  NZ  LYS A 125      -1.888  10.969  -3.096  1.00 90.81           N  
ATOM    937  N   THR A 126       3.418   6.426  -3.824  1.00 89.06           N  
ATOM    938  CA  THR A 126       4.414   6.906  -4.773  1.00 89.06           C  
ATOM    939  C   THR A 126       3.885   8.109  -5.555  1.00 89.06           C  
ATOM    940  CB  THR A 126       4.832   5.797  -5.754  1.00 89.06           C  
ATOM    941  O   THR A 126       2.672   8.297  -5.656  1.00 89.06           O  
ATOM    942  CG2 THR A 126       5.410   4.594  -5.012  1.00 89.06           C  
ATOM    943  OG1 THR A 126       3.689   5.375  -6.508  1.00 89.06           O  
ATOM    944  N   PRO A 127       4.793   9.023  -5.934  1.00 85.44           N  
ATOM    945  CA  PRO A 127       4.379  10.188  -6.723  1.00 85.44           C  
ATOM    946  C   PRO A 127       3.758   9.805  -8.062  1.00 85.44           C  
ATOM    947  CB  PRO A 127       5.684  10.961  -6.926  1.00 85.44           C  
ATOM    948  O   PRO A 127       3.041  10.602  -8.672  1.00 85.44           O  
ATOM    949  CG  PRO A 127       6.762   9.969  -6.633  1.00 85.44           C  
ATOM    950  CD  PRO A 127       6.203   8.914  -5.723  1.00 85.44           C  
ATOM    951  N   ASN A 128       3.945   8.578  -8.453  1.00 80.44           N  
ATOM    952  CA  ASN A 128       3.428   8.102  -9.734  1.00 80.44           C  
ATOM    953  C   ASN A 128       1.974   7.652  -9.617  1.00 80.44           C  
ATOM    954  CB  ASN A 128       4.293   6.957 -10.266  1.00 80.44           C  
ATOM    955  O   ASN A 128       1.366   7.234 -10.602  1.00 80.44           O  
ATOM    956  CG  ASN A 128       5.691   7.410 -10.641  1.00 80.44           C  
ATOM    957  ND2 ASN A 128       6.594   6.457 -10.828  1.00 80.44           N  
ATOM    958  OD1 ASN A 128       5.957   8.609 -10.758  1.00 80.44           O  
ATOM    959  N   GLY A 129       1.361   7.734  -8.461  1.00 84.06           N  
ATOM    960  CA  GLY A 129      -0.048   7.410  -8.305  1.00 84.06           C  
ATOM    961  C   GLY A 129      -0.286   5.980  -7.863  1.00 84.06           C  
ATOM    962  O   GLY A 129      -1.379   5.441  -8.047  1.00 84.06           O  
ATOM    963  N   SER A 130       0.692   5.254  -7.434  1.00 88.69           N  
ATOM    964  CA  SER A 130       0.510   3.902  -6.918  1.00 88.69           C  
ATOM    965  C   SER A 130       0.753   3.850  -5.410  1.00 88.69           C  
ATOM    966  CB  SER A 130       1.447   2.924  -7.625  1.00 88.69           C  
ATOM    967  O   SER A 130       1.543   4.633  -4.879  1.00 88.69           O  
ATOM    968  OG  SER A 130       1.220   2.934  -9.023  1.00 88.69           O  
ATOM    969  N   ILE A 131       0.020   2.934  -4.746  1.00 92.00           N  
ATOM    970  CA  ILE A 131       0.176   2.713  -3.311  1.00 92.00           C  
ATOM    971  C   ILE A 131       0.698   1.300  -3.061  1.00 92.00           C  
ATOM    972  CB  ILE A 131      -1.155   2.934  -2.559  1.00 92.00           C  
ATOM    973  O   ILE A 131       0.123   0.323  -3.549  1.00 92.00           O  
ATOM    974  CG1 ILE A 131      -1.669   4.359  -2.787  1.00 92.00           C  
ATOM    975  CG2 ILE A 131      -0.983   2.646  -1.063  1.00 92.00           C  
ATOM    976  CD1 ILE A 131      -3.092   4.590  -2.299  1.00 92.00           C  
ATOM    977  N   VAL A 132       1.831   1.244  -2.377  1.00 92.88           N  
ATOM    978  CA  VAL A 132       2.402  -0.044  -2.000  1.00 92.88           C  
ATOM    979  C   VAL A 132       1.934  -0.428  -0.599  1.00 92.88           C  
ATOM    980  CB  VAL A 132       3.947  -0.018  -2.057  1.00 92.88           C  
ATOM    981  O   VAL A 132       2.033   0.370   0.336  1.00 92.88           O  
ATOM    982  CG1 VAL A 132       4.527  -1.351  -1.587  1.00 92.88           C  
ATOM    983  CG2 VAL A 132       4.422   0.306  -3.473  1.00 92.88           C  
ATOM    984  N   ILE A 133       1.333  -1.650  -0.541  1.00 93.62           N  
ATOM    985  CA  ILE A 133       0.866  -2.180   0.736  1.00 93.62           C  
ATOM    986  C   ILE A 133       1.754  -3.344   1.168  1.00 93.62           C  
ATOM    987  CB  ILE A 133      -0.610  -2.631   0.656  1.00 93.62           C  
ATOM    988  O   ILE A 133       1.879  -4.336   0.447  1.00 93.62           O  
ATOM    989  CG1 ILE A 133      -1.492  -1.484   0.149  1.00 93.62           C  
ATOM    990  CG2 ILE A 133      -1.096  -3.135   2.018  1.00 93.62           C  
ATOM    991  CD1 ILE A 133      -2.902  -1.911  -0.232  1.00 93.62           C  
ATOM    992  N   ALA A 134       2.393  -3.207   2.322  1.00 93.69           N  
ATOM    993  CA  ALA A 134       3.232  -4.258   2.891  1.00 93.69           C  
ATOM    994  C   ALA A 134       2.748  -4.656   4.281  1.00 93.69           C  
ATOM    995  CB  ALA A 134       4.688  -3.803   2.949  1.00 93.69           C  
ATOM    996  O   ALA A 134       2.715  -3.826   5.195  1.00 93.69           O  
ATOM    997  N   LEU A 135       2.426  -5.938   4.398  1.00 93.31           N  
ATOM    998  CA  LEU A 135       1.933  -6.461   5.664  1.00 93.31           C  
ATOM    999  C   LEU A 135       3.002  -7.297   6.359  1.00 93.31           C  
ATOM   1000  CB  LEU A 135       0.674  -7.305   5.445  1.00 93.31           C  
ATOM   1001  O   LEU A 135       3.705  -8.078   5.711  1.00 93.31           O  
ATOM   1002  CG  LEU A 135      -0.532  -6.578   4.844  1.00 93.31           C  
ATOM   1003  CD1 LEU A 135      -1.630  -7.574   4.492  1.00 93.31           C  
ATOM   1004  CD2 LEU A 135      -1.055  -5.523   5.812  1.00 93.31           C  
ATOM   1005  N   TYR A 136       3.143  -7.023   7.652  1.00 92.06           N  
ATOM   1006  CA  TYR A 136       4.062  -7.844   8.430  1.00 92.06           C  
ATOM   1007  C   TYR A 136       3.373  -8.422   9.656  1.00 92.06           C  
ATOM   1008  CB  TYR A 136       5.285  -7.023   8.859  1.00 92.06           C  
ATOM   1009  O   TYR A 136       2.381  -7.875  10.141  1.00 92.06           O  
ATOM   1010  CG  TYR A 136       4.961  -5.910   9.828  1.00 92.06           C  
ATOM   1011  CD1 TYR A 136       4.641  -4.637   9.367  1.00 92.06           C  
ATOM   1012  CD2 TYR A 136       4.973  -6.137  11.195  1.00 92.06           C  
ATOM   1013  CE1 TYR A 136       4.340  -3.607  10.258  1.00 92.06           C  
ATOM   1014  CE2 TYR A 136       4.676  -5.117  12.094  1.00 92.06           C  
ATOM   1015  OH  TYR A 136       4.066  -2.844  12.500  1.00 92.06           O  
ATOM   1016  CZ  TYR A 136       4.363  -3.857  11.617  1.00 92.06           C  
ATOM   1017  N   ASP A 137       3.775  -9.539  10.008  1.00 91.12           N  
ATOM   1018  CA  ASP A 137       3.221 -10.266  11.148  1.00 91.12           C  
ATOM   1019  C   ASP A 137       4.297 -10.539  12.195  1.00 91.12           C  
ATOM   1020  CB  ASP A 137       2.578 -11.578  10.695  1.00 91.12           C  
ATOM   1021  O   ASP A 137       5.355 -11.086  11.875  1.00 91.12           O  
ATOM   1022  CG  ASP A 137       1.687 -12.195  11.750  1.00 91.12           C  
ATOM   1023  OD1 ASP A 137       1.736 -11.758  12.922  1.00 91.12           O  
ATOM   1024  OD2 ASP A 137       0.929 -13.133  11.414  1.00 91.12           O  
ATOM   1025  N   GLU A 138       4.137 -10.133  13.414  1.00 89.50           N  
ATOM   1026  CA  GLU A 138       5.066 -10.320  14.523  1.00 89.50           C  
ATOM   1027  C   GLU A 138       5.129 -11.789  14.938  1.00 89.50           C  
ATOM   1028  CB  GLU A 138       4.664  -9.453  15.719  1.00 89.50           C  
ATOM   1029  O   GLU A 138       6.156 -12.250  15.445  1.00 89.50           O  
ATOM   1030  CG  GLU A 138       4.836  -7.961  15.477  1.00 89.50           C  
ATOM   1031  CD  GLU A 138       4.484  -7.117  16.688  1.00 89.50           C  
ATOM   1032  OE1 GLU A 138       4.488  -5.867  16.578  1.00 89.50           O  
ATOM   1033  OE2 GLU A 138       4.199  -7.707  17.766  1.00 89.50           O  
ATOM   1034  N   GLU A 139       4.160 -12.555  14.688  1.00 88.12           N  
ATOM   1035  CA  GLU A 139       4.145 -13.977  15.008  1.00 88.12           C  
ATOM   1036  C   GLU A 139       5.129 -14.750  14.141  1.00 88.12           C  
ATOM   1037  CB  GLU A 139       2.734 -14.547  14.844  1.00 88.12           C  
ATOM   1038  O   GLU A 139       5.672 -15.773  14.562  1.00 88.12           O  
ATOM   1039  CG  GLU A 139       1.762 -14.109  15.930  1.00 88.12           C  
ATOM   1040  CD  GLU A 139       0.397 -14.773  15.812  1.00 88.12           C  
ATOM   1041  OE1 GLU A 139      -0.376 -14.742  16.797  1.00 88.12           O  
ATOM   1042  OE2 GLU A 139       0.101 -15.328  14.734  1.00 88.12           O  
ATOM   1043  N   LYS A 140       5.344 -14.219  13.047  1.00 85.50           N  
ATOM   1044  CA  LYS A 140       6.301 -14.852  12.148  1.00 85.50           C  
ATOM   1045  C   LYS A 140       7.688 -14.234  12.297  1.00 85.50           C  
ATOM   1046  CB  LYS A 140       5.828 -14.734  10.695  1.00 85.50           C  
ATOM   1047  O   LYS A 140       8.531 -14.367  11.414  1.00 85.50           O  
ATOM   1048  CG  LYS A 140       4.578 -15.539  10.383  1.00 85.50           C  
ATOM   1049  CD  LYS A 140       4.219 -15.461   8.906  1.00 85.50           C  
ATOM   1050  CE  LYS A 140       2.980 -16.281   8.586  1.00 85.50           C  
ATOM   1051  NZ  LYS A 140       2.619 -16.203   7.141  1.00 85.50           N  
ATOM   1052  N   GLU A 141       7.922 -13.469  13.422  1.00 84.19           N  
ATOM   1053  CA  GLU A 141       9.203 -12.867  13.781  1.00 84.19           C  
ATOM   1054  C   GLU A 141       9.594 -11.773  12.789  1.00 84.19           C  
ATOM   1055  CB  GLU A 141      10.297 -13.938  13.844  1.00 84.19           C  
ATOM   1056  O   GLU A 141      10.773 -11.617  12.469  1.00 84.19           O  
ATOM   1057  CG  GLU A 141      10.102 -14.945  14.969  1.00 84.19           C  
ATOM   1058  CD  GLU A 141      11.219 -15.977  15.047  1.00 84.19           C  
ATOM   1059  OE1 GLU A 141      11.188 -16.828  15.961  1.00 84.19           O  
ATOM   1060  OE2 GLU A 141      12.125 -15.930  14.188  1.00 84.19           O  
ATOM   1061  N   GLN A 142       8.664 -11.148  12.180  1.00 85.81           N  
ATOM   1062  CA  GLN A 142       8.883  -9.977  11.336  1.00 85.81           C  
ATOM   1063  C   GLN A 142       8.719  -8.688  12.125  1.00 85.81           C  
ATOM   1064  CB  GLN A 142       7.930 -10.000  10.141  1.00 85.81           C  
ATOM   1065  O   GLN A 142       7.852  -8.594  13.000  1.00 85.81           O  
ATOM   1066  CG  GLN A 142       8.086 -11.219   9.242  1.00 85.81           C  
ATOM   1067  CD  GLN A 142       6.969 -11.336   8.219  1.00 85.81           C  
ATOM   1068  NE2 GLN A 142       7.113 -12.281   7.297  1.00 85.81           N  
ATOM   1069  OE1 GLN A 142       5.988 -10.594   8.266  1.00 85.81           O  
ATOM   1070  N   ASP A 143       9.680  -7.734  11.875  1.00 86.88           N  
ATOM   1071  CA  ASP A 143       9.742  -6.480  12.625  1.00 86.88           C  
ATOM   1072  C   ASP A 143       9.273  -5.309  11.758  1.00 86.88           C  
ATOM   1073  CB  ASP A 143      11.156  -6.227  13.141  1.00 86.88           C  
ATOM   1074  O   ASP A 143       9.172  -5.430  10.539  1.00 86.88           O  
ATOM   1075  CG  ASP A 143      11.617  -7.262  14.148  1.00 86.88           C  
ATOM   1076  OD1 ASP A 143      10.789  -7.707  14.984  1.00 86.88           O  
ATOM   1077  OD2 ASP A 143      12.805  -7.637  14.117  1.00 86.88           O  
ATOM   1078  N   LYS A 144       8.836  -4.242  12.492  1.00 85.00           N  
ATOM   1079  CA  LYS A 144       8.344  -3.016  11.875  1.00 85.00           C  
ATOM   1080  C   LYS A 144       9.438  -2.322  11.070  1.00 85.00           C  
ATOM   1081  CB  LYS A 144       7.781  -2.066  12.930  1.00 85.00           C  
ATOM   1082  O   LYS A 144       9.180  -1.744  10.016  1.00 85.00           O  
ATOM   1083  CG  LYS A 144       6.609  -2.633  13.719  1.00 85.00           C  
ATOM   1084  CD  LYS A 144       6.164  -1.687  14.820  1.00 85.00           C  
ATOM   1085  CE  LYS A 144       5.074  -2.305  15.688  1.00 85.00           C  
ATOM   1086  NZ  LYS A 144       4.594  -1.357  16.734  1.00 85.00           N  
ATOM   1087  N   GLY A 145      10.719  -2.475  11.477  1.00 87.06           N  
ATOM   1088  CA  GLY A 145      11.836  -1.768  10.867  1.00 87.06           C  
ATOM   1089  C   GLY A 145      12.266  -2.369   9.539  1.00 87.06           C  
ATOM   1090  O   GLY A 145      12.438  -1.650   8.555  1.00 87.06           O  
ATOM   1091  N   ASN A 146      12.344  -3.701   9.508  1.00 88.56           N  
ATOM   1092  CA  ASN A 146      12.812  -4.371   8.297  1.00 88.56           C  
ATOM   1093  C   ASN A 146      11.742  -4.359   7.207  1.00 88.56           C  
ATOM   1094  CB  ASN A 146      13.242  -5.805   8.609  1.00 88.56           C  
ATOM   1095  O   ASN A 146      12.062  -4.270   6.023  1.00 88.56           O  
ATOM   1096  CG  ASN A 146      14.531  -5.871   9.406  1.00 88.56           C  
ATOM   1097  ND2 ASN A 146      14.727  -6.965  10.133  1.00 88.56           N  
ATOM   1098  OD1 ASN A 146      15.344  -4.945   9.367  1.00 88.56           O  
ATOM   1099  N   SER A 147      10.492  -4.434   7.668  1.00 88.62           N  
ATOM   1100  CA  SER A 147       9.391  -4.422   6.711  1.00 88.62           C  
ATOM   1101  C   SER A 147       9.258  -3.061   6.039  1.00 88.62           C  
ATOM   1102  CB  SER A 147       8.078  -4.793   7.406  1.00 88.62           C  
ATOM   1103  O   SER A 147       8.961  -2.979   4.844  1.00 88.62           O  
ATOM   1104  OG  SER A 147       7.777  -3.869   8.438  1.00 88.62           O  
ATOM   1105  N   ARG A 148       9.641  -2.053   6.824  1.00 89.12           N  
ATOM   1106  CA  ARG A 148       9.594  -0.693   6.297  1.00 89.12           C  
ATOM   1107  C   ARG A 148      10.664  -0.475   5.238  1.00 89.12           C  
ATOM   1108  CB  ARG A 148       9.750   0.330   7.422  1.00 89.12           C  
ATOM   1109  O   ARG A 148      10.398   0.103   4.180  1.00 89.12           O  
ATOM   1110  CG  ARG A 148       9.672   1.775   6.957  1.00 89.12           C  
ATOM   1111  CD  ARG A 148       9.836   2.750   8.117  1.00 89.12           C  
ATOM   1112  NE  ARG A 148       9.867   4.133   7.656  1.00 89.12           N  
ATOM   1113  NH1 ARG A 148      10.266   5.035   9.742  1.00 89.12           N  
ATOM   1114  NH2 ARG A 148      10.086   6.406   7.918  1.00 89.12           N  
ATOM   1115  CZ  ARG A 148      10.070   5.188   8.438  1.00 89.12           C  
ATOM   1116  N   THR A 149      11.812  -0.943   5.469  1.00 91.00           N  
ATOM   1117  CA  THR A 149      12.922  -0.788   4.535  1.00 91.00           C  
ATOM   1118  C   THR A 149      12.648  -1.542   3.238  1.00 91.00           C  
ATOM   1119  CB  THR A 149      14.242  -1.284   5.152  1.00 91.00           C  
ATOM   1120  O   THR A 149      12.953  -1.044   2.150  1.00 91.00           O  
ATOM   1121  CG2 THR A 149      15.422  -1.021   4.219  1.00 91.00           C  
ATOM   1122  OG1 THR A 149      14.469  -0.603   6.395  1.00 91.00           O  
ATOM   1123  N   SER A 150      12.062  -2.758   3.340  1.00 90.88           N  
ATOM   1124  CA  SER A 150      11.719  -3.549   2.160  1.00 90.88           C  
ATOM   1125  C   SER A 150      10.633  -2.869   1.336  1.00 90.88           C  
ATOM   1126  CB  SER A 150      11.258  -4.949   2.568  1.00 90.88           C  
ATOM   1127  O   SER A 150      10.680  -2.877   0.104  1.00 90.88           O  
ATOM   1128  OG  SER A 150      12.320  -5.668   3.180  1.00 90.88           O  
ATOM   1129  N   ALA A 151       9.656  -2.275   2.066  1.00 91.38           N  
ATOM   1130  CA  ALA A 151       8.562  -1.574   1.396  1.00 91.38           C  
ATOM   1131  C   ALA A 151       9.078  -0.331   0.672  1.00 91.38           C  
ATOM   1132  CB  ALA A 151       7.480  -1.194   2.400  1.00 91.38           C  
ATOM   1133  O   ALA A 151       8.664  -0.047  -0.454  1.00 91.38           O  
ATOM   1134  N   LEU A 152      10.031   0.368   1.277  1.00 91.62           N  
ATOM   1135  CA  LEU A 152      10.609   1.563   0.673  1.00 91.62           C  
ATOM   1136  C   LEU A 152      11.422   1.207  -0.566  1.00 91.62           C  
ATOM   1137  CB  LEU A 152      11.492   2.301   1.684  1.00 91.62           C  
ATOM   1138  O   LEU A 152      11.375   1.920  -1.571  1.00 91.62           O  
ATOM   1139  CG  LEU A 152      10.766   3.102   2.764  1.00 91.62           C  
ATOM   1140  CD1 LEU A 152      11.742   3.525   3.857  1.00 91.62           C  
ATOM   1141  CD2 LEU A 152      10.078   4.316   2.154  1.00 91.62           C  
ATOM   1142  N   ALA A 153      12.117   0.128  -0.459  1.00 91.44           N  
ATOM   1143  CA  ALA A 153      12.914  -0.333  -1.596  1.00 91.44           C  
ATOM   1144  C   ALA A 153      12.016  -0.667  -2.787  1.00 91.44           C  
ATOM   1145  CB  ALA A 153      13.750  -1.548  -1.204  1.00 91.44           C  
ATOM   1146  O   ALA A 153      12.344  -0.332  -3.928  1.00 91.44           O  
ATOM   1147  N   PHE A 154      10.898  -1.273  -2.529  1.00 90.94           N  
ATOM   1148  CA  PHE A 154       9.961  -1.642  -3.580  1.00 90.94           C  
ATOM   1149  C   PHE A 154       9.289  -0.403  -4.164  1.00 90.94           C  
ATOM   1150  CB  PHE A 154       8.898  -2.607  -3.043  1.00 90.94           C  
ATOM   1151  O   PHE A 154       9.094  -0.312  -5.379  1.00 90.94           O  
ATOM   1152  CG  PHE A 154       7.938  -3.098  -4.090  1.00 90.94           C  
ATOM   1153  CD1 PHE A 154       6.566  -2.980  -3.904  1.00 90.94           C  
ATOM   1154  CD2 PHE A 154       8.406  -3.676  -5.266  1.00 90.94           C  
ATOM   1155  CE1 PHE A 154       5.672  -3.434  -4.871  1.00 90.94           C  
ATOM   1156  CE2 PHE A 154       7.520  -4.133  -6.234  1.00 90.94           C  
ATOM   1157  CZ  PHE A 154       6.152  -4.008  -6.039  1.00 90.94           C  
ATOM   1158  N   ALA A 155       8.953   0.502  -3.320  1.00 90.31           N  
ATOM   1159  CA  ALA A 155       8.367   1.758  -3.773  1.00 90.31           C  
ATOM   1160  C   ALA A 155       9.312   2.510  -4.699  1.00 90.31           C  
ATOM   1161  CB  ALA A 155       7.988   2.631  -2.578  1.00 90.31           C  
ATOM   1162  O   ALA A 155       8.883   3.094  -5.699  1.00 90.31           O  
ATOM   1163  N   GLU A 156      10.523   2.445  -4.422  1.00 89.44           N  
ATOM   1164  CA  GLU A 156      11.531   3.049  -5.285  1.00 89.44           C  
ATOM   1165  C   GLU A 156      11.570   2.375  -6.652  1.00 89.44           C  
ATOM   1166  CB  GLU A 156      12.914   2.977  -4.629  1.00 89.44           C  
ATOM   1167  O   GLU A 156      11.672   3.047  -7.680  1.00 89.44           O  
ATOM   1168  CG  GLU A 156      14.023   3.611  -5.457  1.00 89.44           C  
ATOM   1169  CD  GLU A 156      15.398   3.480  -4.820  1.00 89.44           C  
ATOM   1170  OE1 GLU A 156      16.391   3.982  -5.398  1.00 89.44           O  
ATOM   1171  OE2 GLU A 156      15.484   2.869  -3.730  1.00 89.44           O  
ATOM   1172  N   TYR A 157      11.500   1.142  -6.570  1.00 89.44           N  
ATOM   1173  CA  TYR A 157      11.484   0.379  -7.816  1.00 89.44           C  
ATOM   1174  C   TYR A 157      10.289   0.769  -8.680  1.00 89.44           C  
ATOM   1175  CB  TYR A 157      11.445  -1.124  -7.523  1.00 89.44           C  
ATOM   1176  O   TYR A 157      10.422   0.933  -9.891  1.00 89.44           O  
ATOM   1177  CG  TYR A 157      11.211  -1.976  -8.750  1.00 89.44           C  
ATOM   1178  CD1 TYR A 157       9.961  -2.533  -9.000  1.00 89.44           C  
ATOM   1179  CD2 TYR A 157      12.242  -2.227  -9.648  1.00 89.44           C  
ATOM   1180  CE1 TYR A 157       9.742  -3.318 -10.133  1.00 89.44           C  
ATOM   1181  CE2 TYR A 157      12.039  -3.012 -10.773  1.00 89.44           C  
ATOM   1182  OH  TYR A 157      10.570  -4.332 -12.125  1.00 89.44           O  
ATOM   1183  CZ  TYR A 157      10.781  -3.553 -11.008  1.00 89.44           C  
ATOM   1184  N   LEU A 158       9.164   0.998  -8.031  1.00 87.00           N  
ATOM   1185  CA  LEU A 158       7.953   1.360  -8.750  1.00 87.00           C  
ATOM   1186  C   LEU A 158       8.062   2.768  -9.328  1.00 87.00           C  
ATOM   1187  CB  LEU A 158       6.734   1.268  -7.832  1.00 87.00           C  
ATOM   1188  O   LEU A 158       7.574   3.033 -10.430  1.00 87.00           O  
ATOM   1189  CG  LEU A 158       6.254  -0.142  -7.480  1.00 87.00           C  
ATOM   1190  CD1 LEU A 158       5.121  -0.079  -6.457  1.00 87.00           C  
ATOM   1191  CD2 LEU A 158       5.805  -0.881  -8.734  1.00 87.00           C  
ATOM   1192  N   HIS A 159       8.750   3.598  -8.562  1.00 85.00           N  
ATOM   1193  CA  HIS A 159       8.953   4.965  -9.031  1.00 85.00           C  
ATOM   1194  C   HIS A 159       9.891   4.996 -10.242  1.00 85.00           C  
ATOM   1195  CB  HIS A 159       9.516   5.836  -7.910  1.00 85.00           C  
ATOM   1196  O   HIS A 159       9.656   5.750 -11.188  1.00 85.00           O  
ATOM   1197  CG  HIS A 159       9.680   7.273  -8.297  1.00 85.00           C  
ATOM   1198  CD2 HIS A 159      10.797   8.023  -8.484  1.00 85.00           C  
ATOM   1199  ND1 HIS A 159       8.609   8.109  -8.516  1.00 85.00           N  
ATOM   1200  CE1 HIS A 159       9.055   9.312  -8.836  1.00 85.00           C  
ATOM   1201  NE2 HIS A 159      10.383   9.289  -8.820  1.00 85.00           N  
ATOM   1202  N   GLN A 160      10.852   4.168 -10.320  1.00 83.75           N  
ATOM   1203  CA  GLN A 160      11.820   4.121 -11.414  1.00 83.75           C  
ATOM   1204  C   GLN A 160      11.211   3.477 -12.656  1.00 83.75           C  
ATOM   1205  CB  GLN A 160      13.078   3.359 -10.992  1.00 83.75           C  
ATOM   1206  O   GLN A 160      11.586   3.807 -13.781  1.00 83.75           O  
ATOM   1207  CG  GLN A 160      13.945   4.113  -9.992  1.00 83.75           C  
ATOM   1208  CD  GLN A 160      15.148   3.311  -9.539  1.00 83.75           C  
ATOM   1209  NE2 GLN A 160      15.992   3.922  -8.719  1.00 83.75           N  
ATOM   1210  OE1 GLN A 160      15.320   2.148  -9.930  1.00 83.75           O  
ATOM   1211  N   SER A 161      10.367   2.537 -12.453  1.00 80.94           N  
ATOM   1212  CA  SER A 161       9.742   1.856 -13.586  1.00 80.94           C  
ATOM   1213  C   SER A 161       8.766   2.771 -14.312  1.00 80.94           C  
ATOM   1214  CB  SER A 161       9.023   0.590 -13.117  1.00 80.94           C  
ATOM   1215  O   SER A 161       8.438   2.537 -15.477  1.00 80.94           O  
ATOM   1216  OG  SER A 161       7.945   0.912 -12.258  1.00 80.94           O  
ATOM   1217  N   GLY A 162       8.602   4.020 -13.922  1.00 68.31           N  
ATOM   1218  CA  GLY A 162       7.789   4.973 -14.648  1.00 68.31           C  
ATOM   1219  C   GLY A 162       6.332   4.566 -14.742  1.00 68.31           C  
ATOM   1220  O   GLY A 162       5.625   4.969 -15.672  1.00 68.31           O  
ATOM   1221  N   TYR A 163       5.781   3.725 -13.859  1.00 56.09           N  
ATOM   1222  CA  TYR A 163       4.363   3.406 -13.945  1.00 56.09           C  
ATOM   1223  C   TYR A 163       3.512   4.555 -13.414  1.00 56.09           C  
ATOM   1224  CB  TYR A 163       4.047   2.123 -13.172  1.00 56.09           C  
ATOM   1225  O   TYR A 163       3.770   5.074 -12.328  1.00 56.09           O  
ATOM   1226  CG  TYR A 163       2.734   1.487 -13.555  1.00 56.09           C  
ATOM   1227  CD1 TYR A 163       1.589   1.692 -12.797  1.00 56.09           C  
ATOM   1228  CD2 TYR A 163       2.637   0.680 -14.688  1.00 56.09           C  
ATOM   1229  CE1 TYR A 163       0.376   1.108 -13.141  1.00 56.09           C  
ATOM   1230  CE2 TYR A 163       1.429   0.090 -15.047  1.00 56.09           C  
ATOM   1231  OH  TYR A 163      -0.892  -0.271 -14.617  1.00 56.09           O  
ATOM   1232  CZ  TYR A 163       0.306   0.310 -14.273  1.00 56.09           C  
ATOM   1233  N   GLU A 164       2.744   5.312 -14.414  1.00 45.50           N  
ATOM   1234  CA  GLU A 164       1.652   6.254 -14.195  1.00 45.50           C  
ATOM   1235  C   GLU A 164       0.315   5.531 -14.070  1.00 45.50           C  
ATOM   1236  CB  GLU A 164       1.592   7.281 -15.328  1.00 45.50           C  
ATOM   1237  O   GLU A 164      -0.027   4.699 -14.914  1.00 45.50           O  
ATOM   1238  CG  GLU A 164       2.834   8.148 -15.438  1.00 45.50           C  
ATOM   1239  CD  GLU A 164       2.727   9.219 -16.516  1.00 45.50           C  
ATOM   1240  OE1 GLU A 164       3.643  10.062 -16.625  1.00 45.50           O  
ATOM   1241  OE2 GLU A 164       1.718   9.203 -17.250  1.00 45.50           O  
ATOM   1242  N   ALA A 165      -0.079   4.918 -12.969  1.00 43.44           N  
ATOM   1243  CA  ALA A 165      -1.489   4.547 -12.883  1.00 43.44           C  
ATOM   1244  C   ALA A 165      -2.381   5.656 -13.438  1.00 43.44           C  
ATOM   1245  CB  ALA A 165      -1.871   4.234 -11.438  1.00 43.44           C  
ATOM   1246  O   ALA A 165      -2.137   6.840 -13.195  1.00 43.44           O  
ATOM   1247  N   ALA A 166      -2.496   5.820 -14.766  1.00 30.58           N  
ATOM   1248  CA  ALA A 166      -3.508   6.605 -15.469  1.00 30.58           C  
ATOM   1249  C   ALA A 166      -4.387   7.375 -14.492  1.00 30.58           C  
ATOM   1250  CB  ALA A 166      -4.363   5.699 -16.344  1.00 30.58           C  
ATOM   1251  O   ALA A 166      -5.059   6.773 -13.641  1.00 30.58           O  
ATOM   1252  N   ALA A 167      -3.904   8.281 -13.688  1.00 27.97           N  
ATOM   1253  CA  ALA A 167      -4.352   9.469 -12.961  1.00 27.97           C  
ATOM   1254  C   ALA A 167      -5.660  10.000 -13.547  1.00 27.97           C  
ATOM   1255  CB  ALA A 167      -3.277  10.555 -13.008  1.00 27.97           C  
ATOM   1256  O   ALA A 167      -5.707  10.438 -14.695  1.00 27.97           O  
ATOM   1257  N   LYS A 168      -6.785   9.234 -13.555  1.00 26.67           N  
ATOM   1258  CA  LYS A 168      -8.102   9.852 -13.719  1.00 26.67           C  
ATOM   1259  C   LYS A 168      -8.352  10.898 -12.641  1.00 26.67           C  
ATOM   1260  CB  LYS A 168      -9.195   8.789 -13.680  1.00 26.67           C  
ATOM   1261  O   LYS A 168      -8.133  10.641 -11.453  1.00 26.67           O  
ATOM   1262  CG  LYS A 168      -9.227   7.883 -14.898  1.00 26.67           C  
ATOM   1263  CD  LYS A 168     -10.461   6.992 -14.914  1.00 26.67           C  
ATOM   1264  CE  LYS A 168     -10.469   6.051 -16.109  1.00 26.67           C  
ATOM   1265  NZ  LYS A 168     -11.719   5.246 -16.172  1.00 26.67           N  
ATOM   1266  N   PHE A 169      -7.711  12.055 -12.602  1.00 23.22           N  
ATOM   1267  CA  PHE A 169      -7.844  13.344 -11.930  1.00 23.22           C  
ATOM   1268  C   PHE A 169      -9.281  13.562 -11.461  1.00 23.22           C  
ATOM   1269  CB  PHE A 169      -7.414  14.484 -12.859  1.00 23.22           C  
ATOM   1270  O   PHE A 169     -10.211  13.562 -12.273  1.00 23.22           O  
ATOM   1271  CG  PHE A 169      -6.633  15.570 -12.172  1.00 23.22           C  
ATOM   1272  CD1 PHE A 169      -7.262  16.734 -11.734  1.00 23.22           C  
ATOM   1273  CD2 PHE A 169      -5.266  15.430 -11.961  1.00 23.22           C  
ATOM   1274  CE1 PHE A 169      -6.539  17.734 -11.094  1.00 23.22           C  
ATOM   1275  CE2 PHE A 169      -4.539  16.422 -11.320  1.00 23.22           C  
ATOM   1276  CZ  PHE A 169      -5.176  17.578 -10.891  1.00 23.22           C  
ATOM   1277  N   SER A 170      -9.820  12.898 -10.477  1.00 22.00           N  
ATOM   1278  CA  SER A 170     -11.086  13.133  -9.781  1.00 22.00           C  
ATOM   1279  C   SER A 170     -10.930  14.172  -8.680  1.00 22.00           C  
ATOM   1280  CB  SER A 170     -11.617  11.828  -9.195  1.00 22.00           C  
ATOM   1281  O   SER A 170      -9.977  14.125  -7.898  1.00 22.00           O  
ATOM   1282  OG  SER A 170     -10.891  11.461  -8.031  1.00 22.00           O  
ATOM   1283  N   PHE A 171     -11.031  15.414  -9.047  1.00 24.02           N  
ATOM   1284  CA  PHE A 171     -11.352  16.656  -8.352  1.00 24.02           C  
ATOM   1285  C   PHE A 171     -12.469  16.438  -7.340  1.00 24.02           C  
ATOM   1286  CB  PHE A 171     -11.758  17.734  -9.352  1.00 24.02           C  
ATOM   1287  O   PHE A 171     -13.523  15.898  -7.676  1.00 24.02           O  
ATOM   1288  CG  PHE A 171     -11.719  19.141  -8.789  1.00 24.02           C  
ATOM   1289  CD1 PHE A 171     -12.891  19.766  -8.398  1.00 24.02           C  
ATOM   1290  CD2 PHE A 171     -10.516  19.812  -8.641  1.00 24.02           C  
ATOM   1291  CE1 PHE A 171     -12.859  21.062  -7.875  1.00 24.02           C  
ATOM   1292  CE2 PHE A 171     -10.477  21.094  -8.117  1.00 24.02           C  
ATOM   1293  CZ  PHE A 171     -11.648  21.719  -7.734  1.00 24.02           C  
ATOM   1294  N   VAL A 172     -12.219  16.203  -6.023  1.00 22.77           N  
ATOM   1295  CA  VAL A 172     -12.906  16.281  -4.738  1.00 22.77           C  
ATOM   1296  C   VAL A 172     -13.484  17.672  -4.547  1.00 22.77           C  
ATOM   1297  CB  VAL A 172     -11.969  15.922  -3.566  1.00 22.77           C  
ATOM   1298  O   VAL A 172     -12.766  18.672  -4.660  1.00 22.77           O  
ATOM   1299  CG1 VAL A 172     -12.688  16.094  -2.229  1.00 22.77           C  
ATOM   1300  CG2 VAL A 172     -11.453  14.492  -3.713  1.00 22.77           C  
ATOM   1301  N   CYS A 173     -14.680  17.969  -5.078  1.00 20.38           N  
ATOM   1302  CA  CYS A 173     -15.672  19.016  -4.898  1.00 20.38           C  
ATOM   1303  C   CYS A 173     -15.852  19.344  -3.420  1.00 20.38           C  
ATOM   1304  CB  CYS A 173     -17.016  18.609  -5.512  1.00 20.38           C  
ATOM   1305  O   CYS A 173     -16.094  18.453  -2.607  1.00 20.38           O  
ATOM   1306  SG  CYS A 173     -18.156  19.984  -5.723  1.00 20.38           S  
ATOM   1307  N   PRO A 174     -15.117  20.469  -2.877  1.00 25.28           N  
ATOM   1308  CA  PRO A 174     -15.406  20.969  -1.527  1.00 25.28           C  
ATOM   1309  C   PRO A 174     -16.750  21.688  -1.438  1.00 25.28           C  
ATOM   1310  CB  PRO A 174     -14.250  21.922  -1.247  1.00 25.28           C  
ATOM   1311  O   PRO A 174     -17.188  22.312  -2.414  1.00 25.28           O  
ATOM   1312  CG  PRO A 174     -13.758  22.328  -2.598  1.00 25.28           C  
ATOM   1313  CD  PRO A 174     -14.555  21.594  -3.639  1.00 25.28           C  
ATOM   1314  N   THR A 175     -17.828  21.125  -0.992  1.00 25.38           N  
ATOM   1315  CA  THR A 175     -18.703  21.891  -0.109  1.00 25.38           C  
ATOM   1316  C   THR A 175     -20.031  21.156   0.086  1.00 25.38           C  
ATOM   1317  CB  THR A 175     -18.969  23.297  -0.659  1.00 25.38           C  
ATOM   1318  O   THR A 175     -20.625  20.656  -0.875  1.00 25.38           O  
ATOM   1319  CG2 THR A 175     -17.781  24.219  -0.383  1.00 25.38           C  
ATOM   1320  OG1 THR A 175     -19.172  23.219  -2.074  1.00 25.38           O  
ATOM   1321  N   GLU A 176     -20.250  20.391   1.318  1.00 23.31           N  
ATOM   1322  CA  GLU A 176     -21.250  20.438   2.379  1.00 23.31           C  
ATOM   1323  C   GLU A 176     -22.469  21.234   1.950  1.00 23.31           C  
ATOM   1324  CB  GLU A 176     -20.656  21.031   3.658  1.00 23.31           C  
ATOM   1325  O   GLU A 176     -22.344  22.328   1.400  1.00 23.31           O  
ATOM   1326  CG  GLU A 176     -20.141  19.984   4.641  1.00 23.31           C  
ATOM   1327  CD  GLU A 176     -19.531  20.578   5.895  1.00 23.31           C  
ATOM   1328  OE1 GLU A 176     -19.109  19.828   6.797  1.00 23.31           O  
ATOM   1329  OE2 GLU A 176     -19.469  21.828   5.977  1.00 23.31           O  
ATOM   1330  N   VAL A 177     -23.484  20.672   1.238  1.00 23.95           N  
ATOM   1331  CA  VAL A 177     -24.859  21.031   1.533  1.00 23.95           C  
ATOM   1332  C   VAL A 177     -25.766  20.562   0.400  1.00 23.95           C  
ATOM   1333  CB  VAL A 177     -25.016  22.547   1.747  1.00 23.95           C  
ATOM   1334  O   VAL A 177     -25.484  20.797  -0.775  1.00 23.95           O  
ATOM   1335  CG1 VAL A 177     -26.266  22.859   2.562  1.00 23.95           C  
ATOM   1336  CG2 VAL A 177     -23.766  23.125   2.434  1.00 23.95           C  
ATOM   1337  N   ALA A 178     -26.297  19.312   0.406  1.00 23.55           N  
ATOM   1338  CA  ALA A 178     -27.750  19.219   0.184  1.00 23.55           C  
ATOM   1339  C   ALA A 178     -28.156  17.766  -0.065  1.00 23.55           C  
ATOM   1340  CB  ALA A 178     -28.172  20.094  -0.990  1.00 23.55           C  
ATOM   1341  O   ALA A 178     -27.578  17.094  -0.924  1.00 23.55           O  
ATOM   1342  N   ALA A 179     -28.188  16.906   0.994  1.00 21.77           N  
ATOM   1343  CA  ALA A 179     -29.391  16.203   1.450  1.00 21.77           C  
ATOM   1344  C   ALA A 179     -30.453  16.172   0.359  1.00 21.77           C  
ATOM   1345  CB  ALA A 179     -29.938  16.859   2.713  1.00 21.77           C  
ATOM   1346  O   ALA A 179     -30.703  17.188  -0.303  1.00 21.77           O  
ATOM   1347  N   TYR A 180     -30.516  15.117  -0.580  1.00 23.72           N  
ATOM   1348  CA  TYR A 180     -31.812  14.594  -1.006  1.00 23.72           C  
ATOM   1349  C   TYR A 180     -31.641  13.656  -2.199  1.00 23.72           C  
ATOM   1350  CB  TYR A 180     -32.750  15.734  -1.360  1.00 23.72           C  
ATOM   1351  O   TYR A 180     -30.938  13.984  -3.156  1.00 23.72           O  
ATOM   1352  CG  TYR A 180     -34.125  15.625  -0.700  1.00 23.72           C  
ATOM   1353  CD1 TYR A 180     -35.188  15.039  -1.368  1.00 23.72           C  
ATOM   1354  CD2 TYR A 180     -34.312  16.094   0.590  1.00 23.72           C  
ATOM   1355  CE1 TYR A 180     -36.438  14.938  -0.765  1.00 23.72           C  
ATOM   1356  CE2 TYR A 180     -35.562  16.000   1.203  1.00 23.72           C  
ATOM   1357  OH  TYR A 180     -37.844  15.312   1.121  1.00 23.72           O  
ATOM   1358  CZ  TYR A 180     -36.625  15.414   0.519  1.00 23.72           C  
ATOM   1359  N   VAL A 181     -31.484  12.336  -1.992  1.00 23.77           N  
ATOM   1360  CA  VAL A 181     -32.312  11.219  -2.430  1.00 23.77           C  
ATOM   1361  C   VAL A 181     -31.906  10.789  -3.838  1.00 23.77           C  
ATOM   1362  CB  VAL A 181     -33.812  11.578  -2.395  1.00 23.77           C  
ATOM   1363  O   VAL A 181     -31.781  11.633  -4.730  1.00 23.77           O  
ATOM   1364  CG1 VAL A 181     -34.656  10.422  -2.934  1.00 23.77           C  
ATOM   1365  CG2 VAL A 181     -34.250  11.938  -0.973  1.00 23.77           C  
ATOM   1366  N   CYS A 182     -31.000   9.789  -3.943  1.00 24.92           N  
ATOM   1367  CA  CYS A 182     -31.000   8.625  -4.824  1.00 24.92           C  
ATOM   1368  C   CYS A 182     -31.828   8.898  -6.082  1.00 24.92           C  
ATOM   1369  CB  CYS A 182     -31.562   7.402  -4.094  1.00 24.92           C  
ATOM   1370  O   CYS A 182     -32.969   9.383  -6.000  1.00 24.92           O  
ATOM   1371  SG  CYS A 182     -31.078   5.828  -4.832  1.00 24.92           S  
ATOM   1372  N   PRO A 183     -31.219   9.039  -7.320  1.00 33.38           N  
ATOM   1373  CA  PRO A 183     -31.656   7.875  -8.094  1.00 33.38           C  
ATOM   1374  C   PRO A 183     -30.797   7.613  -9.320  1.00 33.38           C  
ATOM   1375  CB  PRO A 183     -33.094   8.242  -8.508  1.00 33.38           C  
ATOM   1376  O   PRO A 183     -30.578   8.516 -10.133  1.00 33.38           O  
ATOM   1377  CG  PRO A 183     -33.062   9.727  -8.711  1.00 33.38           C  
ATOM   1378  CD  PRO A 183     -31.688  10.227  -8.336  1.00 33.38           C  
ATOM   1379  N   THR A 184     -29.766   6.770  -9.266  1.00 33.06           N  
ATOM   1380  CA  THR A 184     -29.141   5.867 -10.227  1.00 33.06           C  
ATOM   1381  C   THR A 184     -30.203   5.113 -11.023  1.00 33.06           C  
ATOM   1382  CB  THR A 184     -28.219   4.859  -9.531  1.00 33.06           C  
ATOM   1383  O   THR A 184     -30.000   4.770 -12.188  1.00 33.06           O  
ATOM   1384  CG2 THR A 184     -26.750   5.309  -9.625  1.00 33.06           C  
ATOM   1385  OG1 THR A 184     -28.578   4.754  -8.148  1.00 33.06           O  
ATOM   1386  N   GLU A 185     -31.531   5.414 -10.852  1.00 30.94           N  
ATOM   1387  CA  GLU A 185     -32.438   4.836 -11.820  1.00 30.94           C  
ATOM   1388  C   GLU A 185     -33.094   5.918 -12.695  1.00 30.94           C  
ATOM   1389  CB  GLU A 185     -33.531   4.035 -11.109  1.00 30.94           C  
ATOM   1390  O   GLU A 185     -33.500   5.648 -13.828  1.00 30.94           O  
ATOM   1391  CG  GLU A 185     -33.031   2.771 -10.430  1.00 30.94           C  
ATOM   1392  CD  GLU A 185     -34.156   1.899  -9.875  1.00 30.94           C  
ATOM   1393  OE1 GLU A 185     -33.875   0.769  -9.414  1.00 30.94           O  
ATOM   1394  OE2 GLU A 185     -35.312   2.350  -9.898  1.00 30.94           O  
ATOM   1395  N   VAL A 186     -32.719   7.266 -12.578  1.00 30.92           N  
ATOM   1396  CA  VAL A 186     -33.250   8.266 -13.500  1.00 30.92           C  
ATOM   1397  C   VAL A 186     -32.250   8.508 -14.625  1.00 30.92           C  
ATOM   1398  CB  VAL A 186     -33.562   9.594 -12.781  1.00 30.92           C  
ATOM   1399  O   VAL A 186     -32.625   8.727 -15.781  1.00 30.92           O  
ATOM   1400  CG1 VAL A 186     -34.094  10.633 -13.773  1.00 30.92           C  
ATOM   1401  CG2 VAL A 186     -34.594   9.359 -11.672  1.00 30.92           C  
ATOM   1402  N   ILE A 187     -30.984   8.008 -14.492  1.00 32.88           N  
ATOM   1403  CA  ILE A 187     -30.078   8.156 -15.625  1.00 32.88           C  
ATOM   1404  C   ILE A 187     -30.266   6.984 -16.578  1.00 32.88           C  
ATOM   1405  CB  ILE A 187     -28.609   8.242 -15.156  1.00 32.88           C  
ATOM   1406  O   ILE A 187     -30.219   7.160 -17.797  1.00 32.88           O  
ATOM   1407  CG1 ILE A 187     -28.406   9.453 -14.242  1.00 32.88           C  
ATOM   1408  CG2 ILE A 187     -27.672   8.297 -16.359  1.00 32.88           C  
ATOM   1409  CD1 ILE A 187     -27.031   9.516 -13.594  1.00 32.88           C  
ATOM   1410  N   ALA A 188     -30.875   5.961 -16.031  1.00 29.80           N  
ATOM   1411  CA  ALA A 188     -31.094   4.895 -17.000  1.00 29.80           C  
ATOM   1412  C   ALA A 188     -32.469   5.008 -17.641  1.00 29.80           C  
ATOM   1413  CB  ALA A 188     -30.938   3.529 -16.328  1.00 29.80           C  
ATOM   1414  O   ALA A 188     -32.625   4.730 -18.844  1.00 29.80           O  
ATOM   1415  N   PHE A 189     -33.406   5.797 -16.953  1.00 27.34           N  
ATOM   1416  CA  PHE A 189     -34.688   6.059 -17.578  1.00 27.34           C  
ATOM   1417  C   PHE A 189     -34.625   7.273 -18.500  1.00 27.34           C  
ATOM   1418  CB  PHE A 189     -35.781   6.266 -16.516  1.00 27.34           C  
ATOM   1419  O   PHE A 189     -35.219   7.289 -19.562  1.00 27.34           O  
ATOM   1420  CG  PHE A 189     -36.938   5.305 -16.625  1.00 27.34           C  
ATOM   1421  CD1 PHE A 189     -38.031   5.621 -17.375  1.00 27.34           C  
ATOM   1422  CD2 PHE A 189     -36.875   4.082 -15.969  1.00 27.34           C  
ATOM   1423  CE1 PHE A 189     -39.125   4.730 -17.484  1.00 27.34           C  
ATOM   1424  CE2 PHE A 189     -37.938   3.188 -16.062  1.00 27.34           C  
ATOM   1425  CZ  PHE A 189     -39.062   3.516 -16.812  1.00 27.34           C  
ATOM   1426  N   ALA A 190     -33.656   8.219 -18.297  1.00 32.09           N  
ATOM   1427  CA  ALA A 190     -33.469   9.328 -19.234  1.00 32.09           C  
ATOM   1428  C   ALA A 190     -32.656   8.898 -20.453  1.00 32.09           C  
ATOM   1429  CB  ALA A 190     -32.781  10.500 -18.531  1.00 32.09           C  
ATOM   1430  O   ALA A 190     -32.906   9.336 -21.562  1.00 32.09           O  
ATOM   1431  N   ALA A 191     -31.875   7.777 -20.266  1.00 32.50           N  
ATOM   1432  CA  ALA A 191     -31.109   7.281 -21.391  1.00 32.50           C  
ATOM   1433  C   ALA A 191     -31.969   6.383 -22.281  1.00 32.50           C  
ATOM   1434  CB  ALA A 191     -29.875   6.520 -20.906  1.00 32.50           C  
ATOM   1435  O   ALA A 191     -31.828   6.410 -23.516  1.00 32.50           O  
ATOM   1436  N   TYR A 192     -33.062   5.848 -21.625  1.00 24.62           N  
ATOM   1437  CA  TYR A 192     -33.969   5.039 -22.438  1.00 24.62           C  
ATOM   1438  C   TYR A 192     -35.062   5.902 -23.078  1.00 24.62           C  
ATOM   1439  CB  TYR A 192     -34.625   3.934 -21.594  1.00 24.62           C  
ATOM   1440  O   TYR A 192     -35.438   5.695 -24.234  1.00 24.62           O  
ATOM   1441  CG  TYR A 192     -35.031   2.721 -22.391  1.00 24.62           C  
ATOM   1442  CD1 TYR A 192     -36.344   2.576 -22.859  1.00 24.62           C  
ATOM   1443  CD2 TYR A 192     -34.094   1.713 -22.688  1.00 24.62           C  
ATOM   1444  CE1 TYR A 192     -36.719   1.459 -23.594  1.00 24.62           C  
ATOM   1445  CE2 TYR A 192     -34.469   0.591 -23.422  1.00 24.62           C  
ATOM   1446  OH  TYR A 192     -36.156  -0.636 -24.594  1.00 24.62           O  
ATOM   1447  CZ  TYR A 192     -35.781   0.473 -23.859  1.00 24.62           C  
ATOM   1448  N   TRP A 193     -35.188   7.117 -22.625  1.00 23.88           N  
ATOM   1449  CA  TRP A 193     -36.188   7.996 -23.266  1.00 23.88           C  
ATOM   1450  C   TRP A 193     -35.500   8.945 -24.250  1.00 23.88           C  
ATOM   1451  CB  TRP A 193     -36.938   8.797 -22.203  1.00 23.88           C  
ATOM   1452  O   TRP A 193     -36.062   9.273 -25.297  1.00 23.88           O  
ATOM   1453  CG  TRP A 193     -38.125   8.062 -21.625  1.00 23.88           C  
ATOM   1454  CD1 TRP A 193     -38.125   7.301 -20.484  1.00 23.88           C  
ATOM   1455  CD2 TRP A 193     -39.438   8.023 -22.141  1.00 23.88           C  
ATOM   1456  CE2 TRP A 193     -40.219   7.215 -21.266  1.00 23.88           C  
ATOM   1457  CE3 TRP A 193     -40.062   8.586 -23.250  1.00 23.88           C  
ATOM   1458  NE1 TRP A 193     -39.375   6.785 -20.266  1.00 23.88           N  
ATOM   1459  CH2 TRP A 193     -42.156   7.527 -22.578  1.00 23.88           C  
ATOM   1460  CZ2 TRP A 193     -41.562   6.961 -21.484  1.00 23.88           C  
ATOM   1461  CZ3 TRP A 193     -41.406   8.336 -23.469  1.00 23.88           C  
ATOM   1462  N   VAL A 194     -34.125   9.102 -24.203  1.00 35.09           N  
ATOM   1463  CA  VAL A 194     -33.406   9.883 -25.188  1.00 35.09           C  
ATOM   1464  C   VAL A 194     -33.219   9.055 -26.469  1.00 35.09           C  
ATOM   1465  CB  VAL A 194     -32.031  10.344 -24.641  1.00 35.09           C  
ATOM   1466  O   VAL A 194     -33.312   9.578 -27.578  1.00 35.09           O  
ATOM   1467  CG1 VAL A 194     -31.203  11.008 -25.750  1.00 35.09           C  
ATOM   1468  CG2 VAL A 194     -32.219  11.297 -23.469  1.00 35.09           C  
ATOM   1469  N   VAL A 195     -33.469   7.691 -26.359  1.00 30.72           N  
ATOM   1470  CA  VAL A 195     -33.281   6.867 -27.562  1.00 30.72           C  
ATOM   1471  C   VAL A 195     -34.656   6.656 -28.234  1.00 30.72           C  
ATOM   1472  CB  VAL A 195     -32.656   5.504 -27.219  1.00 30.72           C  
ATOM   1473  O   VAL A 195     -34.750   6.691 -29.469  1.00 30.72           O  
ATOM   1474  CG1 VAL A 195     -32.562   4.625 -28.469  1.00 30.72           C  
ATOM   1475  CG2 VAL A 195     -31.266   5.707 -26.594  1.00 30.72           C  
ATOM   1476  N   LEU A 196     -35.812   6.957 -27.531  1.00 26.06           N  
ATOM   1477  CA  LEU A 196     -37.062   6.688 -28.219  1.00 26.06           C  
ATOM   1478  C   LEU A 196     -37.688   7.980 -28.750  1.00 26.06           C  
ATOM   1479  CB  LEU A 196     -38.062   5.992 -27.266  1.00 26.06           C  
ATOM   1480  O   LEU A 196     -38.312   7.977 -29.812  1.00 26.06           O  
ATOM   1481  CG  LEU A 196     -37.844   4.496 -27.047  1.00 26.06           C  
ATOM   1482  CD1 LEU A 196     -38.750   3.990 -25.922  1.00 26.06           C  
ATOM   1483  CD2 LEU A 196     -38.125   3.723 -28.344  1.00 26.06           C  
ATOM   1484  N   PHE A 197     -37.156   9.195 -28.359  1.00 27.86           N  
ATOM   1485  CA  PHE A 197     -37.781  10.367 -28.969  1.00 27.86           C  
ATOM   1486  C   PHE A 197     -36.812  11.070 -29.906  1.00 27.86           C  
ATOM   1487  CB  PHE A 197     -38.281  11.344 -27.891  1.00 27.86           C  
ATOM   1488  O   PHE A 197     -37.250  11.719 -30.875  1.00 27.86           O  
ATOM   1489  CG  PHE A 197     -39.750  11.289 -27.641  1.00 27.86           C  
ATOM   1490  CD1 PHE A 197     -40.625  12.047 -28.406  1.00 27.86           C  
ATOM   1491  CD2 PHE A 197     -40.281  10.484 -26.641  1.00 27.86           C  
ATOM   1492  CE1 PHE A 197     -42.000  12.008 -28.188  1.00 27.86           C  
ATOM   1493  CE2 PHE A 197     -41.656  10.438 -26.406  1.00 27.86           C  
ATOM   1494  CZ  PHE A 197     -42.500  11.195 -27.172  1.00 27.86           C  
ATOM   1495  N   PHE A 198     -35.500  10.625 -29.844  1.00 31.30           N  
ATOM   1496  CA  PHE A 198     -34.562  11.328 -30.750  1.00 31.30           C  
ATOM   1497  C   PHE A 198     -34.281  10.477 -31.969  1.00 31.30           C  
ATOM   1498  CB  PHE A 198     -33.281  11.688 -30.031  1.00 31.30           C  
ATOM   1499  O   PHE A 198     -33.625  10.945 -32.938  1.00 31.30           O  
ATOM   1500  CG  PHE A 198     -33.312  13.023 -29.328  1.00 31.30           C  
ATOM   1501  CD1 PHE A 198     -33.062  14.195 -30.031  1.00 31.30           C  
ATOM   1502  CD2 PHE A 198     -33.625  13.102 -27.969  1.00 31.30           C  
ATOM   1503  CE1 PHE A 198     -33.125  15.438 -29.391  1.00 31.30           C  
ATOM   1504  CE2 PHE A 198     -33.656  14.336 -27.328  1.00 31.30           C  
ATOM   1505  CZ  PHE A 198     -33.406  15.500 -28.031  1.00 31.30           C  
ATOM   1506  N   TYR A 199     -34.969   9.266 -32.094  1.00 26.75           N  
ATOM   1507  CA  TYR A 199     -34.781   8.461 -33.281  1.00 26.75           C  
ATOM   1508  C   TYR A 199     -35.750   8.844 -34.375  1.00 26.75           C  
ATOM   1509  CB  TYR A 199     -34.906   6.969 -32.969  1.00 26.75           C  
ATOM   1510  O   TYR A 199     -35.406   8.898 -35.562  1.00 26.75           O  
ATOM   1511  CG  TYR A 199     -33.750   6.137 -33.469  1.00 26.75           C  
ATOM   1512  CD1 TYR A 199     -33.844   5.457 -34.688  1.00 26.75           C  
ATOM   1513  CD2 TYR A 199     -32.562   6.023 -32.750  1.00 26.75           C  
ATOM   1514  CE1 TYR A 199     -32.781   4.688 -35.156  1.00 26.75           C  
ATOM   1515  CE2 TYR A 199     -31.500   5.258 -33.219  1.00 26.75           C  
ATOM   1516  OH  TYR A 199     -30.562   3.832 -34.875  1.00 26.75           O  
ATOM   1517  CZ  TYR A 199     -31.609   4.594 -34.406  1.00 26.75           C  
ATOM   1518  N   PRO A 200     -36.875   9.641 -34.062  1.00 27.16           N  
ATOM   1519  CA  PRO A 200     -37.500   9.992 -35.344  1.00 27.16           C  
ATOM   1520  C   PRO A 200     -37.094  11.383 -35.844  1.00 27.16           C  
ATOM   1521  CB  PRO A 200     -39.000   9.938 -35.031  1.00 27.16           C  
ATOM   1522  O   PRO A 200     -37.188  11.680 -37.031  1.00 27.16           O  
ATOM   1523  CG  PRO A 200     -39.094   9.648 -33.562  1.00 27.16           C  
ATOM   1524  CD  PRO A 200     -37.688   9.523 -33.031  1.00 27.16           C  
ATOM   1525  N   LEU A 201     -36.094  12.164 -35.156  1.00 29.73           N  
ATOM   1526  CA  LEU A 201     -35.562  13.367 -35.781  1.00 29.73           C  
ATOM   1527  C   LEU A 201     -34.281  13.086 -36.531  1.00 29.73           C  
ATOM   1528  CB  LEU A 201     -35.375  14.484 -34.750  1.00 29.73           C  
ATOM   1529  O   LEU A 201     -34.000  13.688 -37.562  1.00 29.73           O  
ATOM   1530  CG  LEU A 201     -36.312  15.688 -34.875  1.00 29.73           C  
ATOM   1531  CD1 LEU A 201     -37.000  15.930 -33.531  1.00 29.73           C  
ATOM   1532  CD2 LEU A 201     -35.531  16.922 -35.312  1.00 29.73           C  
ATOM   1533  N   ALA A 202     -33.562  11.922 -36.125  1.00 32.34           N  
ATOM   1534  CA  ALA A 202     -32.438  11.492 -36.938  1.00 32.34           C  
ATOM   1535  C   ALA A 202     -32.875  10.781 -38.219  1.00 32.34           C  
ATOM   1536  CB  ALA A 202     -31.516  10.586 -36.125  1.00 32.34           C  
ATOM   1537  O   ALA A 202     -32.250  10.906 -39.250  1.00 32.34           O  
ATOM   1538  N   ALA A 203     -34.188  10.250 -38.156  1.00 25.22           N  
ATOM   1539  CA  ALA A 203     -34.688   9.656 -39.406  1.00 25.22           C  
ATOM   1540  C   ALA A 203     -35.188  10.734 -40.344  1.00 25.22           C  
ATOM   1541  CB  ALA A 203     -35.812   8.656 -39.094  1.00 25.22           C  
ATOM   1542  O   ALA A 203     -35.031  10.609 -41.562  1.00 25.22           O  
ATOM   1543  N   TYR A 204     -35.531  12.023 -39.844  1.00 29.14           N  
ATOM   1544  CA  TYR A 204     -35.906  13.109 -40.781  1.00 29.14           C  
ATOM   1545  C   TYR A 204     -34.656  13.781 -41.344  1.00 29.14           C  
ATOM   1546  CB  TYR A 204     -36.781  14.141 -40.062  1.00 29.14           C  
ATOM   1547  O   TYR A 204     -34.625  14.117 -42.531  1.00 29.14           O  
ATOM   1548  CG  TYR A 204     -37.625  14.953 -41.000  1.00 29.14           C  
ATOM   1549  CD1 TYR A 204     -37.219  16.188 -41.469  1.00 29.14           C  
ATOM   1550  CD2 TYR A 204     -38.875  14.492 -41.406  1.00 29.14           C  
ATOM   1551  CE1 TYR A 204     -38.000  16.953 -42.312  1.00 29.14           C  
ATOM   1552  CE2 TYR A 204     -39.688  15.234 -42.250  1.00 29.14           C  
ATOM   1553  OH  TYR A 204     -40.031  17.203 -43.562  1.00 29.14           O  
ATOM   1554  CZ  TYR A 204     -39.250  16.469 -42.719  1.00 29.14           C  
ATOM   1555  N   GLU A 205     -33.500  13.703 -40.625  1.00 30.83           N  
ATOM   1556  CA  GLU A 205     -32.281  14.266 -41.188  1.00 30.83           C  
ATOM   1557  C   GLU A 205     -31.578  13.266 -42.094  1.00 30.83           C  
ATOM   1558  CB  GLU A 205     -31.312  14.703 -40.062  1.00 30.83           C  
ATOM   1559  O   GLU A 205     -31.016  13.648 -43.125  1.00 30.83           O  
ATOM   1560  CG  GLU A 205     -31.578  16.109 -39.562  1.00 30.83           C  
ATOM   1561  CD  GLU A 205     -30.578  16.562 -38.500  1.00 30.83           C  
ATOM   1562  OE1 GLU A 205     -30.656  17.734 -38.062  1.00 30.83           O  
ATOM   1563  OE2 GLU A 205     -29.703  15.750 -38.125  1.00 30.83           O  
ATOM   1564  N   TYR A 206     -31.906  11.914 -41.875  1.00 31.03           N  
ATOM   1565  CA  TYR A 206     -31.375  10.953 -42.844  1.00 31.03           C  
ATOM   1566  C   TYR A 206     -32.188  10.938 -44.125  1.00 31.03           C  
ATOM   1567  CB  TYR A 206     -31.328   9.555 -42.219  1.00 31.03           C  
ATOM   1568  O   TYR A 206     -31.641  10.836 -45.219  1.00 31.03           O  
ATOM   1569  CG  TYR A 206     -30.125   8.742 -42.625  1.00 31.03           C  
ATOM   1570  CD1 TYR A 206     -30.172   7.871 -43.719  1.00 31.03           C  
ATOM   1571  CD2 TYR A 206     -28.922   8.852 -41.938  1.00 31.03           C  
ATOM   1572  CE1 TYR A 206     -29.062   7.121 -44.094  1.00 31.03           C  
ATOM   1573  CE2 TYR A 206     -27.812   8.109 -42.312  1.00 31.03           C  
ATOM   1574  OH  TYR A 206     -26.781   6.508 -43.750  1.00 31.03           O  
ATOM   1575  CZ  TYR A 206     -27.891   7.246 -43.375  1.00 31.03           C  
ATOM   1576  N   ALA A 207     -33.531  11.242 -44.000  1.00 23.50           N  
ATOM   1577  CA  ALA A 207     -34.344  11.312 -45.219  1.00 23.50           C  
ATOM   1578  C   ALA A 207     -34.031  12.570 -46.000  1.00 23.50           C  
ATOM   1579  CB  ALA A 207     -35.812  11.258 -44.844  1.00 23.50           C  
ATOM   1580  O   ALA A 207     -34.000  12.539 -47.250  1.00 23.50           O  
ATOM   1581  N   HIS A 208     -33.562  13.766 -45.344  1.00 28.06           N  
ATOM   1582  CA  HIS A 208     -33.125  14.906 -46.125  1.00 28.06           C  
ATOM   1583  C   HIS A 208     -31.750  14.656 -46.719  1.00 28.06           C  
ATOM   1584  CB  HIS A 208     -33.094  16.172 -45.281  1.00 28.06           C  
ATOM   1585  O   HIS A 208     -31.453  15.102 -47.844  1.00 28.06           O  
ATOM   1586  CG  HIS A 208     -34.281  17.062 -45.469  1.00 28.06           C  
ATOM   1587  CD2 HIS A 208     -35.438  17.203 -44.781  1.00 28.06           C  
ATOM   1588  ND1 HIS A 208     -34.375  17.938 -46.531  1.00 28.06           N  
ATOM   1589  CE1 HIS A 208     -35.531  18.578 -46.469  1.00 28.06           C  
ATOM   1590  NE2 HIS A 208     -36.188  18.156 -45.406  1.00 28.06           N  
ATOM   1591  N   LEU A 209     -30.938  13.734 -46.000  1.00 29.41           N  
ATOM   1592  CA  LEU A 209     -29.625  13.352 -46.562  1.00 29.41           C  
ATOM   1593  C   LEU A 209     -29.797  12.422 -47.750  1.00 29.41           C  
ATOM   1594  CB  LEU A 209     -28.781  12.664 -45.500  1.00 29.41           C  
ATOM   1595  O   LEU A 209     -29.078  12.555 -48.750  1.00 29.41           O  
ATOM   1596  CG  LEU A 209     -27.297  12.992 -45.500  1.00 29.41           C  
ATOM   1597  CD1 LEU A 209     -26.953  13.898 -44.312  1.00 29.41           C  
ATOM   1598  CD2 LEU A 209     -26.453  11.719 -45.438  1.00 29.41           C  
ATOM   1599  N   GLN A 210     -30.984  11.609 -47.812  1.00 23.25           N  
ATOM   1600  CA  GLN A 210     -31.156  10.742 -48.969  1.00 23.25           C  
ATOM   1601  C   GLN A 210     -31.797  11.492 -50.156  1.00 23.25           C  
ATOM   1602  CB  GLN A 210     -32.000   9.516 -48.625  1.00 23.25           C  
ATOM   1603  O   GLN A 210     -31.469  11.242 -51.312  1.00 23.25           O  
ATOM   1604  CG  GLN A 210     -31.250   8.484 -47.781  1.00 23.25           C  
ATOM   1605  CD  GLN A 210     -30.859   7.254 -48.562  1.00 23.25           C  
ATOM   1606  NE2 GLN A 210     -29.719   6.664 -48.219  1.00 23.25           N  
ATOM   1607  OE1 GLN A 210     -31.562   6.840 -49.500  1.00 23.25           O  
ATOM   1608  N   TRP A 211     -32.656  12.570 -49.812  1.00 23.92           N  
ATOM   1609  CA  TRP A 211     -33.156  13.398 -50.906  1.00 23.92           C  
ATOM   1610  C   TRP A 211     -32.062  14.258 -51.531  1.00 23.92           C  
ATOM   1611  CB  TRP A 211     -34.312  14.289 -50.406  1.00 23.92           C  
ATOM   1612  O   TRP A 211     -32.000  14.430 -52.750  1.00 23.92           O  
ATOM   1613  CG  TRP A 211     -35.688  13.773 -50.719  1.00 23.92           C  
ATOM   1614  CD1 TRP A 211     -36.375  12.828 -50.031  1.00 23.92           C  
ATOM   1615  CD2 TRP A 211     -36.500  14.172 -51.844  1.00 23.92           C  
ATOM   1616  CE2 TRP A 211     -37.688  13.422 -51.750  1.00 23.92           C  
ATOM   1617  CE3 TRP A 211     -36.344  15.086 -52.875  1.00 23.92           C  
ATOM   1618  NE1 TRP A 211     -37.594  12.617 -50.656  1.00 23.92           N  
ATOM   1619  CH2 TRP A 211     -38.562  14.469 -53.688  1.00 23.92           C  
ATOM   1620  CZ2 TRP A 211     -38.719  13.570 -52.688  1.00 23.92           C  
ATOM   1621  CZ3 TRP A 211     -37.375  15.227 -53.812  1.00 23.92           C  
ATOM   1622  N   THR A 212     -30.984  14.648 -50.688  1.00 28.83           N  
ATOM   1623  CA  THR A 212     -29.906  15.469 -51.250  1.00 28.83           C  
ATOM   1624  C   THR A 212     -28.891  14.594 -51.969  1.00 28.83           C  
ATOM   1625  CB  THR A 212     -29.203  16.281 -50.156  1.00 28.83           C  
ATOM   1626  O   THR A 212     -28.375  14.984 -53.031  1.00 28.83           O  
ATOM   1627  CG2 THR A 212     -29.906  17.609 -49.906  1.00 28.83           C  
ATOM   1628  OG1 THR A 212     -29.203  15.523 -48.938  1.00 28.83           O  
ATOM   1629  N   LEU A 213     -28.797  13.297 -51.531  1.00 26.86           N  
ATOM   1630  CA  LEU A 213     -27.922  12.367 -52.250  1.00 26.86           C  
ATOM   1631  C   LEU A 213     -28.578  11.922 -53.562  1.00 26.86           C  
ATOM   1632  CB  LEU A 213     -27.609  11.148 -51.375  1.00 26.86           C  
ATOM   1633  O   LEU A 213     -27.891  11.773 -54.562  1.00 26.86           O  
ATOM   1634  CG  LEU A 213     -26.203  10.555 -51.531  1.00 26.86           C  
ATOM   1635  CD1 LEU A 213     -25.266  11.117 -50.469  1.00 26.86           C  
ATOM   1636  CD2 LEU A 213     -26.266   9.031 -51.438  1.00 26.86           C  
ATOM   1637  N   ALA A 214     -29.969  11.773 -53.531  1.00 24.41           N  
ATOM   1638  CA  ALA A 214     -30.656  11.445 -54.781  1.00 24.41           C  
ATOM   1639  C   ALA A 214     -30.672  12.641 -55.750  1.00 24.41           C  
ATOM   1640  CB  ALA A 214     -32.094  10.977 -54.500  1.00 24.41           C  
ATOM   1641  O   ALA A 214     -30.562  12.469 -56.969  1.00 24.41           O  
ATOM   1642  N   ALA A 215     -30.625  13.922 -55.156  1.00 30.08           N  
ATOM   1643  CA  ALA A 215     -30.469  15.078 -56.031  1.00 30.08           C  
ATOM   1644  C   ALA A 215     -29.047  15.188 -56.562  1.00 30.08           C  
ATOM   1645  CB  ALA A 215     -30.875  16.359 -55.281  1.00 30.08           C  
ATOM   1646  O   ALA A 215     -28.828  15.617 -57.688  1.00 30.08           O  
ATOM   1647  N   TYR A 216     -28.000  14.594 -55.812  1.00 27.55           N  
ATOM   1648  CA  TYR A 216     -26.594  14.547 -56.250  1.00 27.55           C  
ATOM   1649  C   TYR A 216     -26.391  13.508 -57.312  1.00 27.55           C  
ATOM   1650  CB  TYR A 216     -25.688  14.250 -55.031  1.00 27.55           C  
ATOM   1651  O   TYR A 216     -25.656  13.742 -58.281  1.00 27.55           O  
ATOM   1652  CG  TYR A 216     -24.219  14.289 -55.375  1.00 27.55           C  
ATOM   1653  CD1 TYR A 216     -23.500  13.117 -55.594  1.00 27.55           C  
ATOM   1654  CD2 TYR A 216     -23.547  15.508 -55.469  1.00 27.55           C  
ATOM   1655  CE1 TYR A 216     -22.141  13.156 -55.906  1.00 27.55           C  
ATOM   1656  CE2 TYR A 216     -22.188  15.555 -55.750  1.00 27.55           C  
ATOM   1657  OH  TYR A 216     -20.156  14.414 -56.281  1.00 27.55           O  
ATOM   1658  CZ  TYR A 216     -21.500  14.375 -55.969  1.00 27.55           C  
ATOM   1659  N   ASN A 217     -27.188  12.375 -57.406  1.00 27.52           N  
ATOM   1660  CA  ASN A 217     -26.953  11.352 -58.438  1.00 27.52           C  
ATOM   1661  C   ASN A 217     -27.734  11.625 -59.719  1.00 27.52           C  
ATOM   1662  CB  ASN A 217     -27.297   9.961 -57.875  1.00 27.52           C  
ATOM   1663  O   ASN A 217     -27.438  11.062 -60.750  1.00 27.52           O  
ATOM   1664  CG  ASN A 217     -26.250   9.438 -56.906  1.00 27.52           C  
ATOM   1665  ND2 ASN A 217     -26.656   8.555 -56.000  1.00 27.52           N  
ATOM   1666  OD1 ASN A 217     -25.078   9.828 -56.969  1.00 27.52           O  
ATOM   1667  N   ASP A 218     -28.609  12.680 -59.688  1.00 25.48           N  
ATOM   1668  CA  ASP A 218     -29.266  12.984 -60.969  1.00 25.48           C  
ATOM   1669  C   ASP A 218     -28.703  14.250 -61.594  1.00 25.48           C  
ATOM   1670  CB  ASP A 218     -30.781  13.141 -60.750  1.00 25.48           C  
ATOM   1671  O   ASP A 218     -29.078  14.617 -62.719  1.00 25.48           O  
ATOM   1672  CG  ASP A 218     -31.531  11.820 -60.812  1.00 25.48           C  
ATOM   1673  OD1 ASP A 218     -30.984  10.844 -61.375  1.00 25.48           O  
ATOM   1674  OD2 ASP A 218     -32.688  11.766 -60.312  1.00 25.48           O  
ATOM   1675  N   MET A 219     -27.422  14.719 -61.156  1.00 23.78           N  
ATOM   1676  CA  MET A 219     -27.016  15.945 -61.844  1.00 23.78           C  
ATOM   1677  C   MET A 219     -25.859  15.680 -62.781  1.00 23.78           C  
ATOM   1678  CB  MET A 219     -26.625  17.016 -60.812  1.00 23.78           C  
ATOM   1679  O   MET A 219     -24.891  15.031 -62.406  1.00 23.78           O  
ATOM   1680  CG  MET A 219     -27.812  17.750 -60.219  1.00 23.78           C  
ATOM   1681  SD  MET A 219     -27.297  19.078 -59.031  1.00 23.78           S  
ATOM   1682  CE  MET A 219     -28.906  19.484 -58.312  1.00 23.78           C  
ATOM   1683  N   PRO A 220     -26.203  15.539 -64.125  1.00 23.55           N  
ATOM   1684  CA  PRO A 220     -25.250  15.375 -65.250  1.00 23.55           C  
ATOM   1685  C   PRO A 220     -24.172  16.453 -65.250  1.00 23.55           C  
ATOM   1686  CB  PRO A 220     -26.156  15.484 -66.500  1.00 23.55           C  
ATOM   1687  O   PRO A 220     -24.438  17.609 -64.938  1.00 23.55           O  
ATOM   1688  CG  PRO A 220     -27.422  16.078 -66.000  1.00 23.55           C  
ATOM   1689  CD  PRO A 220     -27.297  16.297 -64.500  1.00 23.55           C  
ATOM   1690  N   VAL A 221     -22.938  16.062 -64.688  1.00 24.69           N  
ATOM   1691  CA  VAL A 221     -21.578  16.359 -65.188  1.00 24.69           C  
ATOM   1692  C   VAL A 221     -21.531  17.797 -65.688  1.00 24.69           C  
ATOM   1693  CB  VAL A 221     -21.109  15.359 -66.250  1.00 24.69           C  
ATOM   1694  O   VAL A 221     -22.391  18.203 -66.500  1.00 24.69           O  
ATOM   1695  CG1 VAL A 221     -19.578  15.430 -66.375  1.00 24.69           C  
ATOM   1696  CG2 VAL A 221     -21.547  13.945 -65.875  1.00 24.69           C  
ATOM   1697  N   GLY A 222     -21.297  18.812 -64.938  1.00 22.52           N  
ATOM   1698  CA  GLY A 222     -20.609  19.891 -65.625  1.00 22.52           C  
ATOM   1699  C   GLY A 222     -21.172  21.266 -65.250  1.00 22.52           C  
ATOM   1700  O   GLY A 222     -22.375  21.469 -65.312  1.00 22.52           O  
ATOM   1701  N   ARG A 223     -20.844  21.859 -64.062  1.00 22.44           N  
ATOM   1702  CA  ARG A 223     -20.656  23.297 -64.000  1.00 22.44           C  
ATOM   1703  C   ARG A 223     -20.703  23.797 -62.594  1.00 22.44           C  
ATOM   1704  CB  ARG A 223     -21.703  24.031 -64.875  1.00 22.44           C  
ATOM   1705  O   ARG A 223     -21.594  23.406 -61.812  1.00 22.44           O  
ATOM   1706  CG  ARG A 223     -21.375  24.062 -66.375  1.00 22.44           C  
ATOM   1707  CD  ARG A 223     -22.250  25.047 -67.125  1.00 22.44           C  
ATOM   1708  NE  ARG A 223     -22.156  24.875 -68.562  1.00 22.44           N  
ATOM   1709  NH1 ARG A 223     -23.469  26.703 -69.062  1.00 22.44           N  
ATOM   1710  NH2 ARG A 223     -22.578  25.406 -70.750  1.00 22.44           N  
ATOM   1711  CZ  ARG A 223     -22.734  25.656 -69.438  1.00 22.44           C  
ATOM   1712  N   SER A 224     -19.625  23.828 -61.750  1.00 24.12           N  
ATOM   1713  CA  SER A 224     -18.875  24.719 -60.875  1.00 24.12           C  
ATOM   1714  C   SER A 224     -19.797  25.344 -59.844  1.00 24.12           C  
ATOM   1715  CB  SER A 224     -18.203  25.812 -61.688  1.00 24.12           C  
ATOM   1716  O   SER A 224     -20.812  25.938 -60.156  1.00 24.12           O  
ATOM   1717  OG  SER A 224     -19.141  26.750 -62.188  1.00 24.12           O  
ATOM   1718  N   VAL A 225     -20.297  24.641 -58.812  1.00 25.86           N  
ATOM   1719  CA  VAL A 225     -20.953  25.000 -57.562  1.00 25.86           C  
ATOM   1720  C   VAL A 225     -20.359  26.297 -57.031  1.00 25.86           C  
ATOM   1721  CB  VAL A 225     -20.812  23.875 -56.500  1.00 25.86           C  
ATOM   1722  O   VAL A 225     -20.922  26.922 -56.125  1.00 25.86           O  
ATOM   1723  CG1 VAL A 225     -21.516  24.266 -55.219  1.00 25.86           C  
ATOM   1724  CG2 VAL A 225     -21.391  22.578 -57.062  1.00 25.86           C  
ATOM   1725  N   ALA A 226     -19.391  26.969 -57.812  1.00 25.36           N  
ATOM   1726  CA  ALA A 226     -19.062  28.328 -57.375  1.00 25.36           C  
ATOM   1727  C   ALA A 226     -20.062  29.328 -57.969  1.00 25.36           C  
ATOM   1728  CB  ALA A 226     -17.641  28.688 -57.812  1.00 25.36           C  
ATOM   1729  O   ALA A 226     -20.250  30.422 -57.406  1.00 25.36           O  
ATOM   1730  N   ALA A 227     -21.047  28.797 -58.781  1.00 27.22           N  
ATOM   1731  CA  ALA A 227     -21.969  29.828 -59.281  1.00 27.22           C  
ATOM   1732  C   ALA A 227     -23.297  29.766 -58.562  1.00 27.22           C  
ATOM   1733  CB  ALA A 227     -22.172  29.656 -60.781  1.00 27.22           C  
ATOM   1734  O   ALA A 227     -23.984  30.781 -58.406  1.00 27.22           O  
ATOM   1735  N   TYR A 228     -23.438  28.969 -57.469  1.00 23.50           N  
ATOM   1736  CA  TYR A 228     -24.703  29.250 -56.812  1.00 23.50           C  
ATOM   1737  C   TYR A 228     -24.531  29.219 -55.281  1.00 23.50           C  
ATOM   1738  CB  TYR A 228     -25.781  28.250 -57.219  1.00 23.50           C  
ATOM   1739  O   TYR A 228     -25.500  29.016 -54.562  1.00 23.50           O  
ATOM   1740  CG  TYR A 228     -26.625  28.719 -58.375  1.00 23.50           C  
ATOM   1741  CD1 TYR A 228     -27.734  29.531 -58.188  1.00 23.50           C  
ATOM   1742  CD2 TYR A 228     -26.328  28.328 -59.688  1.00 23.50           C  
ATOM   1743  CE1 TYR A 228     -28.516  29.969 -59.250  1.00 23.50           C  
ATOM   1744  CE2 TYR A 228     -27.109  28.750 -60.750  1.00 23.50           C  
ATOM   1745  OH  TYR A 228     -28.969  30.000 -61.594  1.00 23.50           O  
ATOM   1746  CZ  TYR A 228     -28.203  29.578 -60.531  1.00 23.50           C  
ATOM   1747  N   MET A 229     -23.500  29.906 -54.719  1.00 25.08           N  
ATOM   1748  CA  MET A 229     -24.000  30.234 -53.375  1.00 25.08           C  
ATOM   1749  C   MET A 229     -23.734  31.688 -53.031  1.00 25.08           C  
ATOM   1750  CB  MET A 229     -23.328  29.312 -52.312  1.00 25.08           C  
ATOM   1751  O   MET A 229     -22.578  32.125 -52.938  1.00 25.08           O  
ATOM   1752  CG  MET A 229     -24.297  28.359 -51.656  1.00 25.08           C  
ATOM   1753  SD  MET A 229     -23.469  27.234 -50.469  1.00 25.08           S  
ATOM   1754  CE  MET A 229     -24.641  25.844 -50.469  1.00 25.08           C  
ATOM   1755  N   PRO A 230     -24.406  32.719 -53.781  1.00 25.09           N  
ATOM   1756  CA  PRO A 230     -24.297  34.156 -53.562  1.00 25.09           C  
ATOM   1757  C   PRO A 230     -24.328  34.531 -52.094  1.00 25.09           C  
ATOM   1758  CB  PRO A 230     -25.516  34.719 -54.281  1.00 25.09           C  
ATOM   1759  O   PRO A 230     -24.984  33.844 -51.281  1.00 25.09           O  
ATOM   1760  CG  PRO A 230     -26.406  33.531 -54.500  1.00 25.09           C  
ATOM   1761  CD  PRO A 230     -25.750  32.312 -53.906  1.00 25.09           C  
ATOM   1762  N   ASN A 231     -23.062  34.844 -51.500  1.00 30.80           N  
ATOM   1763  CA  ASN A 231     -22.562  35.875 -50.594  1.00 30.80           C  
ATOM   1764  C   ASN A 231     -23.641  36.344 -49.625  1.00 30.80           C  
ATOM   1765  CB  ASN A 231     -22.031  37.094 -51.375  1.00 30.80           C  
ATOM   1766  O   ASN A 231     -23.422  37.250 -48.812  1.00 30.80           O  
ATOM   1767  CG  ASN A 231     -20.797  36.750 -52.219  1.00 30.80           C  
ATOM   1768  ND2 ASN A 231     -20.453  37.625 -53.125  1.00 30.80           N  
ATOM   1769  OD1 ASN A 231     -20.172  35.688 -52.000  1.00 30.80           O  
ATOM   1770  N   GLY A 232     -24.203  35.406 -48.938  1.00 27.83           N  
ATOM   1771  CA  GLY A 232     -24.938  35.844 -47.781  1.00 27.83           C  
ATOM   1772  C   GLY A 232     -25.766  34.750 -47.125  1.00 27.83           C  
ATOM   1773  O   GLY A 232     -26.453  35.000 -46.125  1.00 27.83           O  
ATOM   1774  N   SER A 233     -25.578  33.500 -47.500  1.00 26.36           N  
ATOM   1775  CA  SER A 233     -26.406  32.469 -46.875  1.00 26.36           C  
ATOM   1776  C   SER A 233     -25.734  31.891 -45.656  1.00 26.36           C  
ATOM   1777  CB  SER A 233     -26.719  31.344 -47.875  1.00 26.36           C  
ATOM   1778  O   SER A 233     -26.406  31.391 -44.750  1.00 26.36           O  
ATOM   1779  OG  SER A 233     -25.828  31.391 -48.969  1.00 26.36           O  
ATOM   1780  N   PHE A 234     -24.359  32.094 -45.406  1.00 26.94           N  
ATOM   1781  CA  PHE A 234     -23.719  31.609 -44.188  1.00 26.94           C  
ATOM   1782  C   PHE A 234     -24.078  32.469 -43.000  1.00 26.94           C  
ATOM   1783  CB  PHE A 234     -22.203  31.562 -44.375  1.00 26.94           C  
ATOM   1784  O   PHE A 234     -24.344  31.969 -41.906  1.00 26.94           O  
ATOM   1785  CG  PHE A 234     -21.578  30.234 -44.031  1.00 26.94           C  
ATOM   1786  CD1 PHE A 234     -21.188  29.953 -42.719  1.00 26.94           C  
ATOM   1787  CD2 PHE A 234     -21.406  29.266 -45.000  1.00 26.94           C  
ATOM   1788  CE1 PHE A 234     -20.625  28.719 -42.406  1.00 26.94           C  
ATOM   1789  CE2 PHE A 234     -20.844  28.031 -44.688  1.00 26.94           C  
ATOM   1790  CZ  PHE A 234     -20.453  27.766 -43.406  1.00 26.94           C  
ATOM   1791  N   LYS A 235     -24.375  33.812 -43.281  1.00 29.61           N  
ATOM   1792  CA  LYS A 235     -24.766  34.719 -42.188  1.00 29.61           C  
ATOM   1793  C   LYS A 235     -26.234  34.531 -41.844  1.00 29.61           C  
ATOM   1794  CB  LYS A 235     -24.484  36.188 -42.562  1.00 29.61           C  
ATOM   1795  O   LYS A 235     -26.609  34.594 -40.656  1.00 29.61           O  
ATOM   1796  CG  LYS A 235     -23.094  36.656 -42.219  1.00 29.61           C  
ATOM   1797  CD  LYS A 235     -22.922  38.156 -42.531  1.00 29.61           C  
ATOM   1798  CE  LYS A 235     -21.500  38.625 -42.250  1.00 29.61           C  
ATOM   1799  NZ  LYS A 235     -21.328  40.062 -42.531  1.00 29.61           N  
ATOM   1800  N   LYS A 236     -27.016  34.031 -42.875  1.00 28.70           N  
ATOM   1801  CA  LYS A 236     -28.438  33.875 -42.562  1.00 28.70           C  
ATOM   1802  C   LYS A 236     -28.688  32.531 -41.875  1.00 28.70           C  
ATOM   1803  CB  LYS A 236     -29.281  33.938 -43.844  1.00 28.70           C  
ATOM   1804  O   LYS A 236     -29.484  32.469 -40.938  1.00 28.70           O  
ATOM   1805  CG  LYS A 236     -29.531  35.375 -44.344  1.00 28.70           C  
ATOM   1806  CD  LYS A 236     -30.469  35.375 -45.531  1.00 28.70           C  
ATOM   1807  CE  LYS A 236     -30.672  36.781 -46.062  1.00 28.70           C  
ATOM   1808  NZ  LYS A 236     -31.562  36.812 -47.250  1.00 28.70           N  
ATOM   1809  N   ILE A 237     -27.828  31.516 -42.219  1.00 32.28           N  
ATOM   1810  CA  ILE A 237     -28.031  30.219 -41.562  1.00 32.28           C  
ATOM   1811  C   ILE A 237     -27.438  30.250 -40.156  1.00 32.28           C  
ATOM   1812  CB  ILE A 237     -27.391  29.078 -42.406  1.00 32.28           C  
ATOM   1813  O   ILE A 237     -28.047  29.750 -39.219  1.00 32.28           O  
ATOM   1814  CG1 ILE A 237     -28.156  28.891 -43.719  1.00 32.28           C  
ATOM   1815  CG2 ILE A 237     -27.359  27.781 -41.594  1.00 32.28           C  
ATOM   1816  CD1 ILE A 237     -27.500  27.906 -44.656  1.00 32.28           C  
ATOM   1817  N   ALA A 238     -26.250  30.906 -39.969  1.00 32.28           N  
ATOM   1818  CA  ALA A 238     -25.641  31.078 -38.656  1.00 32.28           C  
ATOM   1819  C   ALA A 238     -26.484  31.969 -37.750  1.00 32.28           C  
ATOM   1820  CB  ALA A 238     -24.234  31.656 -38.812  1.00 32.28           C  
ATOM   1821  O   ALA A 238     -26.672  31.672 -36.562  1.00 32.28           O  
ATOM   1822  N   ALA A 239     -27.141  33.000 -38.438  1.00 33.22           N  
ATOM   1823  CA  ALA A 239     -28.000  33.875 -37.625  1.00 33.22           C  
ATOM   1824  C   ALA A 239     -29.312  33.156 -37.281  1.00 33.22           C  
ATOM   1825  CB  ALA A 239     -28.297  35.156 -38.375  1.00 33.22           C  
ATOM   1826  O   ALA A 239     -29.828  33.312 -36.156  1.00 33.22           O  
ATOM   1827  N   TYR A 240     -29.844  32.250 -38.219  1.00 36.81           N  
ATOM   1828  CA  TYR A 240     -31.062  31.500 -37.938  1.00 36.81           C  
ATOM   1829  C   TYR A 240     -30.859  30.547 -36.750  1.00 36.81           C  
ATOM   1830  CB  TYR A 240     -31.484  30.703 -39.188  1.00 36.81           C  
ATOM   1831  O   TYR A 240     -31.703  30.484 -35.875  1.00 36.81           O  
ATOM   1832  CG  TYR A 240     -32.719  29.859 -38.969  1.00 36.81           C  
ATOM   1833  CD1 TYR A 240     -32.594  28.500 -38.719  1.00 36.81           C  
ATOM   1834  CD2 TYR A 240     -33.969  30.422 -39.031  1.00 36.81           C  
ATOM   1835  CE1 TYR A 240     -33.750  27.703 -38.531  1.00 36.81           C  
ATOM   1836  CE2 TYR A 240     -35.125  29.641 -38.844  1.00 36.81           C  
ATOM   1837  OH  TYR A 240     -36.125  27.531 -38.406  1.00 36.81           O  
ATOM   1838  CZ  TYR A 240     -35.000  28.297 -38.594  1.00 36.81           C  
ATOM   1839  N   TYR A 241     -29.641  29.828 -36.625  1.00 36.22           N  
ATOM   1840  CA  TYR A 241     -29.438  28.875 -35.562  1.00 36.22           C  
ATOM   1841  C   TYR A 241     -29.109  29.578 -34.250  1.00 36.22           C  
ATOM   1842  CB  TYR A 241     -28.312  27.891 -35.906  1.00 36.22           C  
ATOM   1843  O   TYR A 241     -29.531  29.141 -33.156  1.00 36.22           O  
ATOM   1844  CG  TYR A 241     -28.750  26.781 -36.844  1.00 36.22           C  
ATOM   1845  CD1 TYR A 241     -29.531  25.734 -36.375  1.00 36.22           C  
ATOM   1846  CD2 TYR A 241     -28.375  26.797 -38.188  1.00 36.22           C  
ATOM   1847  CE1 TYR A 241     -29.938  24.703 -37.219  1.00 36.22           C  
ATOM   1848  CE2 TYR A 241     -28.766  25.781 -39.031  1.00 36.22           C  
ATOM   1849  OH  TYR A 241     -29.938  23.734 -39.406  1.00 36.22           O  
ATOM   1850  CZ  TYR A 241     -29.547  24.734 -38.562  1.00 36.22           C  
ATOM   1851  N   SER A 242     -28.438  30.734 -34.375  1.00 34.34           N  
ATOM   1852  CA  SER A 242     -28.078  31.531 -33.188  1.00 34.34           C  
ATOM   1853  C   SER A 242     -29.328  32.156 -32.562  1.00 34.34           C  
ATOM   1854  CB  SER A 242     -27.078  32.625 -33.562  1.00 34.34           C  
ATOM   1855  O   SER A 242     -29.469  32.188 -31.344  1.00 34.34           O  
ATOM   1856  OG  SER A 242     -26.828  33.469 -32.438  1.00 34.34           O  
ATOM   1857  N   ASN A 243     -30.312  32.656 -33.438  1.00 36.31           N  
ATOM   1858  CA  ASN A 243     -31.516  33.312 -32.938  1.00 36.31           C  
ATOM   1859  C   ASN A 243     -32.500  32.312 -32.344  1.00 36.31           C  
ATOM   1860  CB  ASN A 243     -32.188  34.125 -34.031  1.00 36.31           C  
ATOM   1861  O   ASN A 243     -33.125  32.562 -31.328  1.00 36.31           O  
ATOM   1862  CG  ASN A 243     -31.469  35.406 -34.375  1.00 36.31           C  
ATOM   1863  ND2 ASN A 243     -31.625  35.875 -35.594  1.00 36.31           N  
ATOM   1864  OD1 ASN A 243     -30.781  35.969 -33.500  1.00 36.31           O  
ATOM   1865  N   ARG A 244     -32.531  31.000 -32.781  1.00 36.03           N  
ATOM   1866  CA  ARG A 244     -33.375  29.969 -32.188  1.00 36.03           C  
ATOM   1867  C   ARG A 244     -32.781  29.469 -30.891  1.00 36.03           C  
ATOM   1868  CB  ARG A 244     -33.562  28.812 -33.156  1.00 36.03           C  
ATOM   1869  O   ARG A 244     -33.531  29.156 -29.953  1.00 36.03           O  
ATOM   1870  CG  ARG A 244     -35.000  28.281 -33.250  1.00 36.03           C  
ATOM   1871  CD  ARG A 244     -35.188  27.328 -34.406  1.00 36.03           C  
ATOM   1872  NE  ARG A 244     -36.469  26.625 -34.312  1.00 36.03           N  
ATOM   1873  NH1 ARG A 244     -36.719  26.344 -36.594  1.00 36.03           N  
ATOM   1874  NH2 ARG A 244     -38.312  25.547 -35.156  1.00 36.03           N  
ATOM   1875  CZ  ARG A 244     -37.156  26.172 -35.344  1.00 36.03           C  
ATOM   1876  N   ALA A 245     -31.438  29.469 -30.828  1.00 35.66           N  
ATOM   1877  CA  ALA A 245     -30.781  29.078 -29.594  1.00 35.66           C  
ATOM   1878  C   ALA A 245     -31.047  30.094 -28.484  1.00 35.66           C  
ATOM   1879  CB  ALA A 245     -29.266  28.938 -29.812  1.00 35.66           C  
ATOM   1880  O   ALA A 245     -31.328  29.719 -27.344  1.00 35.66           O  
ATOM   1881  N   ALA A 246     -31.125  31.391 -28.922  1.00 35.47           N  
ATOM   1882  CA  ALA A 246     -31.391  32.438 -27.953  1.00 35.47           C  
ATOM   1883  C   ALA A 246     -32.844  32.438 -27.516  1.00 35.47           C  
ATOM   1884  CB  ALA A 246     -31.016  33.812 -28.531  1.00 35.47           C  
ATOM   1885  O   ALA A 246     -33.156  32.625 -26.344  1.00 35.47           O  
ATOM   1886  N   ALA A 247     -33.844  32.125 -28.516  1.00 33.41           N  
ATOM   1887  CA  ALA A 247     -35.281  32.062 -28.188  1.00 33.41           C  
ATOM   1888  C   ALA A 247     -35.562  30.844 -27.297  1.00 33.41           C  
ATOM   1889  CB  ALA A 247     -36.094  31.969 -29.469  1.00 33.41           C  
ATOM   1890  O   ALA A 247     -36.375  30.922 -26.375  1.00 33.41           O  
ATOM   1891  N   TYR A 248     -34.719  29.734 -27.328  1.00 30.88           N  
ATOM   1892  CA  TYR A 248     -34.969  28.578 -26.484  1.00 30.88           C  
ATOM   1893  C   TYR A 248     -34.344  28.781 -25.094  1.00 30.88           C  
ATOM   1894  CB  TYR A 248     -34.344  27.312 -27.125  1.00 30.88           C  
ATOM   1895  O   TYR A 248     -34.938  28.375 -24.094  1.00 30.88           O  
ATOM   1896  CG  TYR A 248     -35.406  26.391 -27.719  1.00 30.88           C  
ATOM   1897  CD1 TYR A 248     -36.094  25.484 -26.922  1.00 30.88           C  
ATOM   1898  CD2 TYR A 248     -35.688  26.422 -29.078  1.00 30.88           C  
ATOM   1899  CE1 TYR A 248     -37.031  24.625 -27.453  1.00 30.88           C  
ATOM   1900  CE2 TYR A 248     -36.625  25.578 -29.625  1.00 30.88           C  
ATOM   1901  OH  TYR A 248     -38.250  23.828 -29.344  1.00 30.88           O  
ATOM   1902  CZ  TYR A 248     -37.312  24.672 -28.812  1.00 30.88           C  
ATOM   1903  N   ILE A 249     -33.250  29.562 -24.984  1.00 36.69           N  
ATOM   1904  CA  ILE A 249     -32.656  29.922 -23.703  1.00 36.69           C  
ATOM   1905  C   ILE A 249     -33.562  30.906 -22.953  1.00 36.69           C  
ATOM   1906  CB  ILE A 249     -31.234  30.516 -23.875  1.00 36.69           C  
ATOM   1907  O   ILE A 249     -33.719  30.812 -21.734  1.00 36.69           O  
ATOM   1908  CG1 ILE A 249     -30.281  29.469 -24.453  1.00 36.69           C  
ATOM   1909  CG2 ILE A 249     -30.703  31.078 -22.547  1.00 36.69           C  
ATOM   1910  CD1 ILE A 249     -28.906  30.016 -24.812  1.00 36.69           C  
ATOM   1911  N   ALA A 250     -34.312  31.719 -23.781  1.00 36.91           N  
ATOM   1912  CA  ALA A 250     -35.188  32.656 -23.141  1.00 36.91           C  
ATOM   1913  C   ALA A 250     -36.500  32.000 -22.750  1.00 36.91           C  
ATOM   1914  CB  ALA A 250     -35.469  33.844 -24.062  1.00 36.91           C  
ATOM   1915  O   ALA A 250     -37.125  32.375 -21.750  1.00 36.91           O  
ATOM   1916  N   ALA A 251     -37.031  30.906 -23.438  1.00 34.91           N  
ATOM   1917  CA  ALA A 251     -38.281  30.234 -23.109  1.00 34.91           C  
ATOM   1918  C   ALA A 251     -38.094  29.250 -21.953  1.00 34.91           C  
ATOM   1919  CB  ALA A 251     -38.812  29.500 -24.344  1.00 34.91           C  
ATOM   1920  O   ALA A 251     -39.031  28.953 -21.219  1.00 34.91           O  
ATOM   1921  N   TYR A 252     -36.875  29.109 -21.250  1.00 32.88           N  
ATOM   1922  CA  TYR A 252     -36.812  28.141 -20.172  1.00 32.88           C  
ATOM   1923  C   TYR A 252     -36.531  28.844 -18.844  1.00 32.88           C  
ATOM   1924  CB  TYR A 252     -35.750  27.078 -20.438  1.00 32.88           C  
ATOM   1925  O   TYR A 252     -35.625  29.672 -18.750  1.00 32.88           O  
ATOM   1926  CG  TYR A 252     -36.125  25.703 -19.953  1.00 32.88           C  
ATOM   1927  CD1 TYR A 252     -35.656  25.219 -18.750  1.00 32.88           C  
ATOM   1928  CD2 TYR A 252     -36.969  24.875 -20.703  1.00 32.88           C  
ATOM   1929  CE1 TYR A 252     -35.969  23.938 -18.297  1.00 32.88           C  
ATOM   1930  CE2 TYR A 252     -37.312  23.609 -20.266  1.00 32.88           C  
ATOM   1931  OH  TYR A 252     -37.156  21.891 -18.625  1.00 32.88           O  
ATOM   1932  CZ  TYR A 252     -36.812  23.156 -19.062  1.00 32.88           C  
ATOM   1933  N   LYS A 253     -37.594  29.109 -18.094  1.00 33.84           N  
ATOM   1934  CA  LYS A 253     -37.875  29.797 -16.828  1.00 33.84           C  
ATOM   1935  C   LYS A 253     -36.969  29.266 -15.703  1.00 33.84           C  
ATOM   1936  CB  LYS A 253     -39.344  29.641 -16.438  1.00 33.84           C  
ATOM   1937  O   LYS A 253     -36.844  29.891 -14.656  1.00 33.84           O  
ATOM   1938  CG  LYS A 253     -40.219  30.797 -16.859  1.00 33.84           C  
ATOM   1939  CD  LYS A 253     -41.656  30.625 -16.391  1.00 33.84           C  
ATOM   1940  CE  LYS A 253     -42.562  31.750 -16.875  1.00 33.84           C  
ATOM   1941  NZ  LYS A 253     -43.938  31.625 -16.344  1.00 33.84           N  
ATOM   1942  N   ASP A 254     -35.656  28.609 -16.031  1.00 33.66           N  
ATOM   1943  CA  ASP A 254     -34.750  28.562 -14.883  1.00 33.66           C  
ATOM   1944  C   ASP A 254     -33.312  28.875 -15.289  1.00 33.66           C  
ATOM   1945  CB  ASP A 254     -34.812  27.188 -14.203  1.00 33.66           C  
ATOM   1946  O   ASP A 254     -32.688  28.094 -16.016  1.00 33.66           O  
ATOM   1947  CG  ASP A 254     -35.375  27.266 -12.789  1.00 33.66           C  
ATOM   1948  OD1 ASP A 254     -35.344  28.359 -12.180  1.00 33.66           O  
ATOM   1949  OD2 ASP A 254     -35.812  26.219 -12.273  1.00 33.66           O  
ATOM   1950  N   PRO A 255     -32.812  30.078 -15.469  1.00 34.84           N  
ATOM   1951  CA  PRO A 255     -31.469  30.594 -15.703  1.00 34.84           C  
ATOM   1952  C   PRO A 255     -30.422  29.969 -14.781  1.00 34.84           C  
ATOM   1953  CB  PRO A 255     -31.609  32.094 -15.438  1.00 34.84           C  
ATOM   1954  O   PRO A 255     -29.219  30.078 -15.031  1.00 34.84           O  
ATOM   1955  CG  PRO A 255     -33.000  32.250 -14.922  1.00 34.84           C  
ATOM   1956  CD  PRO A 255     -33.688  30.922 -14.992  1.00 34.84           C  
ATOM   1957  N   ASN A 256     -30.641  28.953 -13.977  1.00 37.09           N  
ATOM   1958  CA  ASN A 256     -29.562  28.500 -13.109  1.00 37.09           C  
ATOM   1959  C   ASN A 256     -29.203  27.047 -13.391  1.00 37.09           C  
ATOM   1960  CB  ASN A 256     -29.953  28.672 -11.641  1.00 37.09           C  
ATOM   1961  O   ASN A 256     -28.297  26.500 -12.758  1.00 37.09           O  
ATOM   1962  CG  ASN A 256     -29.906  30.125 -11.195  1.00 37.09           C  
ATOM   1963  ND2 ASN A 256     -30.609  30.438 -10.109  1.00 37.09           N  
ATOM   1964  OD1 ASN A 256     -29.250  30.953 -11.828  1.00 37.09           O  
ATOM   1965  N   ASN A 257     -29.688  26.500 -14.523  1.00 36.91           N  
ATOM   1966  CA  ASN A 257     -29.156  25.156 -14.750  1.00 36.91           C  
ATOM   1967  C   ASN A 257     -28.078  25.141 -15.828  1.00 36.91           C  
ATOM   1968  CB  ASN A 257     -30.297  24.188 -15.133  1.00 36.91           C  
ATOM   1969  O   ASN A 257     -28.375  25.266 -17.016  1.00 36.91           O  
ATOM   1970  CG  ASN A 257     -30.047  22.766 -14.672  1.00 36.91           C  
ATOM   1971  ND2 ASN A 257     -31.094  21.969 -14.602  1.00 36.91           N  
ATOM   1972  OD1 ASN A 257     -28.906  22.391 -14.367  1.00 36.91           O  
ATOM   1973  N   THR A 258     -26.891  25.641 -15.656  1.00 34.66           N  
ATOM   1974  CA  THR A 258     -25.641  25.844 -16.375  1.00 34.66           C  
ATOM   1975  C   THR A 258     -25.203  24.562 -17.078  1.00 34.66           C  
ATOM   1976  CB  THR A 258     -24.516  26.328 -15.438  1.00 34.66           C  
ATOM   1977  O   THR A 258     -24.688  24.609 -18.203  1.00 34.66           O  
ATOM   1978  CG2 THR A 258     -23.516  27.219 -16.172  1.00 34.66           C  
ATOM   1979  OG1 THR A 258     -25.094  27.062 -14.352  1.00 34.66           O  
ATOM   1980  N   LEU A 259     -25.766  23.438 -16.656  1.00 32.34           N  
ATOM   1981  CA  LEU A 259     -25.328  22.172 -17.219  1.00 32.34           C  
ATOM   1982  C   LEU A 259     -26.094  21.859 -18.500  1.00 32.34           C  
ATOM   1983  CB  LEU A 259     -25.531  21.031 -16.203  1.00 32.34           C  
ATOM   1984  O   LEU A 259     -25.500  21.406 -19.484  1.00 32.34           O  
ATOM   1985  CG  LEU A 259     -24.719  19.750 -16.453  1.00 32.34           C  
ATOM   1986  CD1 LEU A 259     -23.312  19.906 -15.875  1.00 32.34           C  
ATOM   1987  CD2 LEU A 259     -25.422  18.547 -15.852  1.00 32.34           C  
ATOM   1988  N   TYR A 260     -27.406  22.328 -18.594  1.00 30.36           N  
ATOM   1989  CA  TYR A 260     -28.219  22.078 -19.797  1.00 30.36           C  
ATOM   1990  C   TYR A 260     -27.938  23.125 -20.859  1.00 30.36           C  
ATOM   1991  CB  TYR A 260     -29.703  22.078 -19.438  1.00 30.36           C  
ATOM   1992  O   TYR A 260     -27.812  22.781 -22.047  1.00 30.36           O  
ATOM   1993  CG  TYR A 260     -30.516  21.094 -20.234  1.00 30.36           C  
ATOM   1994  CD1 TYR A 260     -31.094  21.453 -21.453  1.00 30.36           C  
ATOM   1995  CD2 TYR A 260     -30.719  19.781 -19.781  1.00 30.36           C  
ATOM   1996  CE1 TYR A 260     -31.844  20.547 -22.188  1.00 30.36           C  
ATOM   1997  CE2 TYR A 260     -31.469  18.875 -20.516  1.00 30.36           C  
ATOM   1998  OH  TYR A 260     -32.781  18.359 -22.453  1.00 30.36           O  
ATOM   1999  CZ  TYR A 260     -32.031  19.266 -21.719  1.00 30.36           C  
ATOM   2000  N   ILE A 261     -27.625  24.328 -20.531  1.00 35.19           N  
ATOM   2001  CA  ILE A 261     -27.281  25.391 -21.469  1.00 35.19           C  
ATOM   2002  C   ILE A 261     -25.922  25.125 -22.094  1.00 35.19           C  
ATOM   2003  CB  ILE A 261     -27.297  26.781 -20.781  1.00 35.19           C  
ATOM   2004  O   ILE A 261     -25.750  25.297 -23.297  1.00 35.19           O  
ATOM   2005  CG1 ILE A 261     -28.703  27.109 -20.266  1.00 35.19           C  
ATOM   2006  CG2 ILE A 261     -26.781  27.859 -21.734  1.00 35.19           C  
ATOM   2007  CD1 ILE A 261     -28.766  28.375 -19.406  1.00 35.19           C  
ATOM   2008  N   ALA A 262     -24.984  24.484 -21.297  1.00 38.03           N  
ATOM   2009  CA  ALA A 262     -23.641  24.172 -21.781  1.00 38.03           C  
ATOM   2010  C   ALA A 262     -23.656  22.953 -22.703  1.00 38.03           C  
ATOM   2011  CB  ALA A 262     -22.688  23.938 -20.625  1.00 38.03           C  
ATOM   2012  O   ALA A 262     -23.000  22.938 -23.734  1.00 38.03           O  
ATOM   2013  N   ALA A 263     -24.531  22.000 -22.344  1.00 34.09           N  
ATOM   2014  CA  ALA A 263     -24.625  20.766 -23.125  1.00 34.09           C  
ATOM   2015  C   ALA A 263     -25.312  21.016 -24.453  1.00 34.09           C  
ATOM   2016  CB  ALA A 263     -25.359  19.703 -22.328  1.00 34.09           C  
ATOM   2017  O   ALA A 263     -24.875  20.500 -25.484  1.00 34.09           O  
ATOM   2018  N   TYR A 264     -26.219  21.969 -24.469  1.00 33.41           N  
ATOM   2019  CA  TYR A 264     -26.922  22.281 -25.703  1.00 33.41           C  
ATOM   2020  C   TYR A 264     -26.094  23.219 -26.578  1.00 33.41           C  
ATOM   2021  CB  TYR A 264     -28.297  22.891 -25.422  1.00 33.41           C  
ATOM   2022  O   TYR A 264     -26.047  23.062 -27.797  1.00 33.41           O  
ATOM   2023  CG  TYR A 264     -29.391  22.406 -26.344  1.00 33.41           C  
ATOM   2024  CD1 TYR A 264     -29.719  23.094 -27.500  1.00 33.41           C  
ATOM   2025  CD2 TYR A 264     -30.094  21.234 -26.047  1.00 33.41           C  
ATOM   2026  CE1 TYR A 264     -30.719  22.641 -28.344  1.00 33.41           C  
ATOM   2027  CE2 TYR A 264     -31.094  20.781 -26.891  1.00 33.41           C  
ATOM   2028  OH  TYR A 264     -32.406  21.031 -28.859  1.00 33.41           O  
ATOM   2029  CZ  TYR A 264     -31.406  21.484 -28.031  1.00 33.41           C  
ATOM   2030  N   ALA A 265     -25.297  24.156 -26.062  1.00 38.12           N  
ATOM   2031  CA  ALA A 265     -24.375  25.000 -26.797  1.00 38.12           C  
ATOM   2032  C   ALA A 265     -23.266  24.172 -27.438  1.00 38.12           C  
ATOM   2033  CB  ALA A 265     -23.781  26.062 -25.891  1.00 38.12           C  
ATOM   2034  O   ALA A 265     -22.891  24.422 -28.594  1.00 38.12           O  
ATOM   2035  N   ALA A 266     -22.844  23.094 -26.719  1.00 37.62           N  
ATOM   2036  CA  ALA A 266     -21.812  22.203 -27.219  1.00 37.62           C  
ATOM   2037  C   ALA A 266     -22.328  21.359 -28.375  1.00 37.62           C  
ATOM   2038  CB  ALA A 266     -21.297  21.297 -26.094  1.00 37.62           C  
ATOM   2039  O   ALA A 266     -21.625  21.172 -29.375  1.00 37.62           O  
ATOM   2040  N   TYR A 267     -23.641  21.000 -28.328  1.00 33.06           N  
ATOM   2041  CA  TYR A 267     -24.250  20.219 -29.391  1.00 33.06           C  
ATOM   2042  C   TYR A 267     -24.453  21.062 -30.641  1.00 33.06           C  
ATOM   2043  CB  TYR A 267     -25.594  19.641 -28.922  1.00 33.06           C  
ATOM   2044  O   TYR A 267     -24.219  20.594 -31.750  1.00 33.06           O  
ATOM   2045  CG  TYR A 267     -25.984  18.359 -29.609  1.00 33.06           C  
ATOM   2046  CD1 TYR A 267     -26.781  18.375 -30.750  1.00 33.06           C  
ATOM   2047  CD2 TYR A 267     -25.562  17.141 -29.125  1.00 33.06           C  
ATOM   2048  CE1 TYR A 267     -27.141  17.203 -31.406  1.00 33.06           C  
ATOM   2049  CE2 TYR A 267     -25.906  15.945 -29.766  1.00 33.06           C  
ATOM   2050  OH  TYR A 267     -27.062  14.820 -31.531  1.00 33.06           O  
ATOM   2051  CZ  TYR A 267     -26.703  15.992 -30.891  1.00 33.06           C  
ATOM   2052  N   ILE A 268     -24.781  22.359 -30.531  1.00 33.28           N  
ATOM   2053  CA  ILE A 268     -24.938  23.281 -31.672  1.00 33.28           C  
ATOM   2054  C   ILE A 268     -23.594  23.547 -32.312  1.00 33.28           C  
ATOM   2055  CB  ILE A 268     -25.594  24.609 -31.234  1.00 33.28           C  
ATOM   2056  O   ILE A 268     -23.484  23.547 -33.562  1.00 33.28           O  
ATOM   2057  CG1 ILE A 268     -27.031  24.359 -30.750  1.00 33.28           C  
ATOM   2058  CG2 ILE A 268     -25.562  25.625 -32.375  1.00 33.28           C  
ATOM   2059  CD1 ILE A 268     -27.766  25.625 -30.328  1.00 33.28           C  
ATOM   2060  N   LYS A 269     -22.484  23.516 -31.484  1.00 35.34           N  
ATOM   2061  CA  LYS A 269     -21.172  23.797 -32.062  1.00 35.34           C  
ATOM   2062  C   LYS A 269     -20.578  22.578 -32.719  1.00 35.34           C  
ATOM   2063  CB  LYS A 269     -20.219  24.312 -30.969  1.00 35.34           C  
ATOM   2064  O   LYS A 269     -19.969  22.672 -33.781  1.00 35.34           O  
ATOM   2065  CG  LYS A 269     -20.469  25.766 -30.562  1.00 35.34           C  
ATOM   2066  CD  LYS A 269     -19.328  26.297 -29.703  1.00 35.34           C  
ATOM   2067  CE  LYS A 269     -19.609  27.719 -29.234  1.00 35.34           C  
ATOM   2068  NZ  LYS A 269     -18.438  28.297 -28.516  1.00 35.34           N  
ATOM   2069  N   LEU A 270     -21.016  21.375 -32.219  1.00 35.34           N  
ATOM   2070  CA  LEU A 270     -20.594  20.141 -32.875  1.00 35.34           C  
ATOM   2071  C   LEU A 270     -21.312  19.953 -34.219  1.00 35.34           C  
ATOM   2072  CB  LEU A 270     -20.859  18.938 -31.969  1.00 35.34           C  
ATOM   2073  O   LEU A 270     -20.719  19.500 -35.188  1.00 35.34           O  
ATOM   2074  CG  LEU A 270     -19.766  18.578 -30.984  1.00 35.34           C  
ATOM   2075  CD1 LEU A 270     -20.344  17.859 -29.766  1.00 35.34           C  
ATOM   2076  CD2 LEU A 270     -18.703  17.719 -31.656  1.00 35.34           C  
ATOM   2077  N   GLY A 271     -22.609  20.359 -34.250  1.00 29.47           N  
ATOM   2078  CA  GLY A 271     -23.344  20.312 -35.500  1.00 29.47           C  
ATOM   2079  C   GLY A 271     -22.812  21.281 -36.531  1.00 29.47           C  
ATOM   2080  O   GLY A 271     -22.719  20.953 -37.719  1.00 29.47           O  
ATOM   2081  N   ALA A 272     -22.297  22.500 -36.094  1.00 34.75           N  
ATOM   2082  CA  ALA A 272     -21.688  23.484 -37.000  1.00 34.75           C  
ATOM   2083  C   ALA A 272     -20.328  22.984 -37.500  1.00 34.75           C  
ATOM   2084  CB  ALA A 272     -21.547  24.828 -36.281  1.00 34.75           C  
ATOM   2085  O   ALA A 272     -20.000  23.172 -38.656  1.00 34.75           O  
ATOM   2086  N   PHE A 273     -19.594  22.203 -36.625  1.00 35.66           N  
ATOM   2087  CA  PHE A 273     -18.297  21.609 -36.938  1.00 35.66           C  
ATOM   2088  C   PHE A 273     -18.453  20.469 -37.938  1.00 35.66           C  
ATOM   2089  CB  PHE A 273     -17.609  21.109 -35.656  1.00 35.66           C  
ATOM   2090  O   PHE A 273     -17.672  20.359 -38.875  1.00 35.66           O  
ATOM   2091  CG  PHE A 273     -16.219  20.609 -35.875  1.00 35.66           C  
ATOM   2092  CD1 PHE A 273     -15.930  19.250 -35.812  1.00 35.66           C  
ATOM   2093  CD2 PHE A 273     -15.180  21.500 -36.125  1.00 35.66           C  
ATOM   2094  CE1 PHE A 273     -14.633  18.781 -36.031  1.00 35.66           C  
ATOM   2095  CE2 PHE A 273     -13.875  21.031 -36.344  1.00 35.66           C  
ATOM   2096  CZ  PHE A 273     -13.609  19.672 -36.281  1.00 35.66           C  
ATOM   2097  N   ALA A 274     -19.562  19.641 -37.812  1.00 34.00           N  
ATOM   2098  CA  ALA A 274     -19.828  18.562 -38.750  1.00 34.00           C  
ATOM   2099  C   ALA A 274     -20.234  19.109 -40.125  1.00 34.00           C  
ATOM   2100  CB  ALA A 274     -20.906  17.641 -38.219  1.00 34.00           C  
ATOM   2101  O   ALA A 274     -19.812  18.594 -41.156  1.00 34.00           O  
ATOM   2102  N   ALA A 275     -20.969  20.281 -40.188  1.00 30.42           N  
ATOM   2103  CA  ALA A 275     -21.375  20.953 -41.406  1.00 30.42           C  
ATOM   2104  C   ALA A 275     -20.156  21.594 -42.094  1.00 30.42           C  
ATOM   2105  CB  ALA A 275     -22.438  22.016 -41.125  1.00 30.42           C  
ATOM   2106  O   ALA A 275     -20.031  21.516 -43.312  1.00 30.42           O  
ATOM   2107  N   TYR A 276     -19.109  21.969 -41.281  1.00 32.72           N  
ATOM   2108  CA  TYR A 276     -17.906  22.594 -41.844  1.00 32.72           C  
ATOM   2109  C   TYR A 276     -16.953  21.547 -42.375  1.00 32.72           C  
ATOM   2110  CB  TYR A 276     -17.203  23.422 -40.750  1.00 32.72           C  
ATOM   2111  O   TYR A 276     -16.391  21.734 -43.469  1.00 32.72           O  
ATOM   2112  CG  TYR A 276     -15.992  24.172 -41.250  1.00 32.72           C  
ATOM   2113  CD1 TYR A 276     -14.711  23.672 -41.062  1.00 32.72           C  
ATOM   2114  CD2 TYR A 276     -16.141  25.359 -41.969  1.00 32.72           C  
ATOM   2115  CE1 TYR A 276     -13.586  24.359 -41.500  1.00 32.72           C  
ATOM   2116  CE2 TYR A 276     -15.023  26.062 -42.438  1.00 32.72           C  
ATOM   2117  OH  TYR A 276     -12.656  26.234 -42.656  1.00 32.72           O  
ATOM   2118  CZ  TYR A 276     -13.758  25.547 -42.188  1.00 32.72           C  
ATOM   2119  N   LEU A 277     -16.875  20.328 -41.656  1.00 30.50           N  
ATOM   2120  CA  LEU A 277     -16.062  19.219 -42.156  1.00 30.50           C  
ATOM   2121  C   LEU A 277     -16.641  18.641 -43.438  1.00 30.50           C  
ATOM   2122  CB  LEU A 277     -15.977  18.125 -41.094  1.00 30.50           C  
ATOM   2123  O   LEU A 277     -15.883  18.250 -44.344  1.00 30.50           O  
ATOM   2124  CG  LEU A 277     -15.062  18.406 -39.875  1.00 30.50           C  
ATOM   2125  CD1 LEU A 277     -15.273  17.375 -38.781  1.00 30.50           C  
ATOM   2126  CD2 LEU A 277     -13.602  18.453 -40.312  1.00 30.50           C  
ATOM   2127  N   TYR A 278     -18.016  18.719 -43.656  1.00 26.62           N  
ATOM   2128  CA  TYR A 278     -18.641  18.297 -44.906  1.00 26.62           C  
ATOM   2129  C   TYR A 278     -18.344  19.266 -46.031  1.00 26.62           C  
ATOM   2130  CB  TYR A 278     -20.156  18.156 -44.719  1.00 26.62           C  
ATOM   2131  O   TYR A 278     -18.047  18.859 -47.156  1.00 26.62           O  
ATOM   2132  CG  TYR A 278     -20.844  17.422 -45.844  1.00 26.62           C  
ATOM   2133  CD1 TYR A 278     -21.484  18.125 -46.875  1.00 26.62           C  
ATOM   2134  CD2 TYR A 278     -20.844  16.031 -45.906  1.00 26.62           C  
ATOM   2135  CE1 TYR A 278     -22.125  17.453 -47.906  1.00 26.62           C  
ATOM   2136  CE2 TYR A 278     -21.484  15.352 -46.938  1.00 26.62           C  
ATOM   2137  OH  TYR A 278     -22.734  15.406 -48.969  1.00 26.62           O  
ATOM   2138  CZ  TYR A 278     -22.109  16.078 -47.938  1.00 26.62           C  
ATOM   2139  N   ILE A 279     -18.094  20.562 -45.781  1.00 29.58           N  
ATOM   2140  CA  ILE A 279     -17.734  21.516 -46.812  1.00 29.58           C  
ATOM   2141  C   ILE A 279     -16.266  21.375 -47.156  1.00 29.58           C  
ATOM   2142  CB  ILE A 279     -18.047  22.969 -46.375  1.00 29.58           C  
ATOM   2143  O   ILE A 279     -15.891  21.453 -48.344  1.00 29.58           O  
ATOM   2144  CG1 ILE A 279     -19.547  23.172 -46.188  1.00 29.58           C  
ATOM   2145  CG2 ILE A 279     -17.469  23.969 -47.375  1.00 29.58           C  
ATOM   2146  CD1 ILE A 279     -19.938  24.516 -45.594  1.00 29.58           C  
ATOM   2147  N   LEU A 280     -15.406  20.984 -46.125  1.00 29.08           N  
ATOM   2148  CA  LEU A 280     -13.984  20.797 -46.406  1.00 29.08           C  
ATOM   2149  C   LEU A 280     -13.766  19.531 -47.250  1.00 29.08           C  
ATOM   2150  CB  LEU A 280     -13.188  20.719 -45.125  1.00 29.08           C  
ATOM   2151  O   LEU A 280     -12.898  19.500 -48.125  1.00 29.08           O  
ATOM   2152  CG  LEU A 280     -12.891  22.047 -44.406  1.00 29.08           C  
ATOM   2153  CD1 LEU A 280     -12.469  21.812 -42.969  1.00 29.08           C  
ATOM   2154  CD2 LEU A 280     -11.820  22.828 -45.188  1.00 29.08           C  
ATOM   2155  N   ASN A 281     -14.727  18.516 -46.938  1.00 28.42           N  
ATOM   2156  CA  ASN A 281     -14.547  17.312 -47.750  1.00 28.42           C  
ATOM   2157  C   ASN A 281     -15.039  17.516 -49.188  1.00 28.42           C  
ATOM   2158  CB  ASN A 281     -15.273  16.125 -47.094  1.00 28.42           C  
ATOM   2159  O   ASN A 281     -14.430  17.016 -50.125  1.00 28.42           O  
ATOM   2160  CG  ASN A 281     -14.383  14.914 -46.938  1.00 28.42           C  
ATOM   2161  ND2 ASN A 281     -14.969  13.789 -46.562  1.00 28.42           N  
ATOM   2162  OD1 ASN A 281     -13.172  14.984 -47.188  1.00 28.42           O  
ATOM   2163  N   VAL A 282     -15.977  18.516 -49.438  1.00 27.27           N  
ATOM   2164  CA  VAL A 282     -16.438  18.812 -50.781  1.00 27.27           C  
ATOM   2165  C   VAL A 282     -15.453  19.766 -51.469  1.00 27.27           C  
ATOM   2166  CB  VAL A 282     -17.859  19.438 -50.781  1.00 27.27           C  
ATOM   2167  O   VAL A 282     -15.172  19.625 -52.656  1.00 27.27           O  
ATOM   2168  CG1 VAL A 282     -18.266  19.875 -52.188  1.00 27.27           C  
ATOM   2169  CG2 VAL A 282     -18.859  18.469 -50.188  1.00 27.27           C  
ATOM   2170  N   SER A 283     -14.641  20.609 -50.719  1.00 28.95           N  
ATOM   2171  CA  SER A 283     -13.664  21.469 -51.375  1.00 28.95           C  
ATOM   2172  C   SER A 283     -12.359  20.734 -51.625  1.00 28.95           C  
ATOM   2173  CB  SER A 283     -13.398  22.719 -50.531  1.00 28.95           C  
ATOM   2174  O   SER A 283     -11.672  21.000 -52.625  1.00 28.95           O  
ATOM   2175  OG  SER A 283     -13.125  22.359 -49.188  1.00 28.95           O  
ATOM   2176  N   ALA A 284     -12.109  19.672 -50.781  1.00 26.16           N  
ATOM   2177  CA  ALA A 284     -10.883  18.906 -51.000  1.00 26.16           C  
ATOM   2178  C   ALA A 284     -11.023  18.016 -52.219  1.00 26.16           C  
ATOM   2179  CB  ALA A 284     -10.531  18.078 -49.781  1.00 26.16           C  
ATOM   2180  O   ALA A 284     -10.070  17.844 -53.000  1.00 26.16           O  
ATOM   2181  N   VAL A 285     -12.367  17.609 -52.500  1.00 26.05           N  
ATOM   2182  CA  VAL A 285     -12.531  16.797 -53.719  1.00 26.05           C  
ATOM   2183  C   VAL A 285     -12.594  17.719 -54.938  1.00 26.05           C  
ATOM   2184  CB  VAL A 285     -13.789  15.914 -53.625  1.00 26.05           C  
ATOM   2185  O   VAL A 285     -12.062  17.391 -56.000  1.00 26.05           O  
ATOM   2186  CG1 VAL A 285     -14.016  15.188 -54.969  1.00 26.05           C  
ATOM   2187  CG2 VAL A 285     -13.680  14.922 -52.500  1.00 26.05           C  
ATOM   2188  N   ALA A 286     -12.969  19.031 -54.781  1.00 25.05           N  
ATOM   2189  CA  ALA A 286     -12.938  19.969 -55.906  1.00 25.05           C  
ATOM   2190  C   ALA A 286     -11.508  20.438 -56.188  1.00 25.05           C  
ATOM   2191  CB  ALA A 286     -13.836  21.172 -55.625  1.00 25.05           C  
ATOM   2192  O   ALA A 286     -11.133  20.641 -57.344  1.00 25.05           O  
ATOM   2193  N   ALA A 287     -10.641  20.453 -55.094  1.00 25.14           N  
ATOM   2194  CA  ALA A 287      -9.266  20.875 -55.312  1.00 25.14           C  
ATOM   2195  C   ALA A 287      -8.438  19.750 -55.938  1.00 25.14           C  
ATOM   2196  CB  ALA A 287      -8.633  21.328 -54.000  1.00 25.14           C  
ATOM   2197  O   ALA A 287      -7.551  20.016 -56.750  1.00 25.14           O  
ATOM   2198  N   TYR A 288      -8.945  18.438 -55.719  1.00 25.30           N  
ATOM   2199  CA  TYR A 288      -8.219  17.375 -56.406  1.00 25.30           C  
ATOM   2200  C   TYR A 288      -8.586  17.344 -57.875  1.00 25.30           C  
ATOM   2201  CB  TYR A 288      -8.516  16.016 -55.750  1.00 25.30           C  
ATOM   2202  O   TYR A 288      -7.727  17.141 -58.750  1.00 25.30           O  
ATOM   2203  CG  TYR A 288      -7.285  15.172 -55.531  1.00 25.30           C  
ATOM   2204  CD1 TYR A 288      -6.855  14.273 -56.500  1.00 25.30           C  
ATOM   2205  CD2 TYR A 288      -6.551  15.273 -54.375  1.00 25.30           C  
ATOM   2206  CE1 TYR A 288      -5.723  13.484 -56.312  1.00 25.30           C  
ATOM   2207  CE2 TYR A 288      -5.418  14.492 -54.156  1.00 25.30           C  
ATOM   2208  OH  TYR A 288      -3.891  12.828 -54.938  1.00 25.30           O  
ATOM   2209  CZ  TYR A 288      -5.012  13.602 -55.125  1.00 25.30           C  
ATOM   2210  N   GLU A 289      -9.711  17.922 -58.344  1.00 21.83           N  
ATOM   2211  CA  GLU A 289      -9.984  17.875 -59.781  1.00 21.83           C  
ATOM   2212  C   GLU A 289      -9.445  19.109 -60.500  1.00 21.83           C  
ATOM   2213  CB  GLU A 289     -11.484  17.734 -60.031  1.00 21.83           C  
ATOM   2214  O   GLU A 289      -9.000  19.031 -61.625  1.00 21.83           O  
ATOM   2215  CG  GLU A 289     -11.945  16.297 -60.219  1.00 21.83           C  
ATOM   2216  CD  GLU A 289     -13.430  16.172 -60.562  1.00 21.83           C  
ATOM   2217  OE1 GLU A 289     -13.906  15.047 -60.812  1.00 21.83           O  
ATOM   2218  OE2 GLU A 289     -14.109  17.219 -60.562  1.00 21.83           O  
ATOM   2219  N   GLU A 290      -9.133  20.281 -59.750  1.00 24.14           N  
ATOM   2220  CA  GLU A 290      -8.562  21.453 -60.438  1.00 24.14           C  
ATOM   2221  C   GLU A 290      -7.043  21.344 -60.531  1.00 24.14           C  
ATOM   2222  CB  GLU A 290      -8.961  22.734 -59.719  1.00 24.14           C  
ATOM   2223  O   GLU A 290      -6.426  21.984 -61.375  1.00 24.14           O  
ATOM   2224  CG  GLU A 290     -10.312  23.297 -60.156  1.00 24.14           C  
ATOM   2225  CD  GLU A 290     -10.609  24.656 -59.562  1.00 24.14           C  
ATOM   2226  OE1 GLU A 290     -11.711  25.203 -59.812  1.00 24.14           O  
ATOM   2227  OE2 GLU A 290      -9.742  25.203 -58.844  1.00 24.14           O  
ATOM   2228  N   ALA A 291      -6.367  20.453 -59.781  1.00 25.67           N  
ATOM   2229  CA  ALA A 291      -4.930  20.266 -60.000  1.00 25.67           C  
ATOM   2230  C   ALA A 291      -4.660  19.484 -61.281  1.00 25.67           C  
ATOM   2231  CB  ALA A 291      -4.301  19.562 -58.812  1.00 25.67           C  
ATOM   2232  O   ALA A 291      -3.615  19.656 -61.906  1.00 25.67           O  
ATOM   2233  N   TYR A 292      -5.742  18.984 -62.000  1.00 27.25           N  
ATOM   2234  CA  TYR A 292      -5.434  18.375 -63.281  1.00 27.25           C  
ATOM   2235  C   TYR A 292      -5.648  19.359 -64.438  1.00 27.25           C  
ATOM   2236  CB  TYR A 292      -6.297  17.125 -63.500  1.00 27.25           C  
ATOM   2237  O   TYR A 292      -4.961  19.297 -65.438  1.00 27.25           O  
ATOM   2238  CG  TYR A 292      -5.664  16.109 -64.438  1.00 27.25           C  
ATOM   2239  CD1 TYR A 292      -6.000  16.047 -65.812  1.00 27.25           C  
ATOM   2240  CD2 TYR A 292      -4.730  15.195 -63.938  1.00 27.25           C  
ATOM   2241  CE1 TYR A 292      -5.422  15.117 -66.625  1.00 27.25           C  
ATOM   2242  CE2 TYR A 292      -4.145  14.250 -64.812  1.00 27.25           C  
ATOM   2243  OH  TYR A 292      -3.922  13.289 -66.938  1.00 27.25           O  
ATOM   2244  CZ  TYR A 292      -4.496  14.219 -66.125  1.00 27.25           C  
ATOM   2245  N   ILE A 293      -5.898  20.703 -64.188  1.00 24.28           N  
ATOM   2246  CA  ILE A 293      -6.129  21.484 -65.438  1.00 24.28           C  
ATOM   2247  C   ILE A 293      -5.348  22.781 -65.375  1.00 24.28           C  
ATOM   2248  CB  ILE A 293      -7.633  21.766 -65.625  1.00 24.28           C  
ATOM   2249  O   ILE A 293      -4.879  23.297 -66.375  1.00 24.28           O  
ATOM   2250  CG1 ILE A 293      -8.406  20.453 -65.812  1.00 24.28           C  
ATOM   2251  CG2 ILE A 293      -7.844  22.703 -66.812  1.00 24.28           C  
ATOM   2252  CD1 ILE A 293      -9.914  20.609 -65.750  1.00 24.28           C  
ATOM   2253  N   ASP A 294      -4.141  22.953 -64.625  1.00 21.80           N  
ATOM   2254  CA  ASP A 294      -3.316  24.094 -65.000  1.00 21.80           C  
ATOM   2255  C   ASP A 294      -1.949  24.031 -64.312  1.00 21.80           C  
ATOM   2256  CB  ASP A 294      -4.020  25.406 -64.625  1.00 21.80           C  
ATOM   2257  O   ASP A 294      -1.860  23.922 -63.094  1.00 21.80           O  
ATOM   2258  CG  ASP A 294      -4.375  26.250 -65.875  1.00 21.80           C  
ATOM   2259  OD1 ASP A 294      -3.674  26.156 -66.875  1.00 21.80           O  
ATOM   2260  OD2 ASP A 294      -5.355  27.016 -65.750  1.00 21.80           O  
ATOM   2261  N   PRO A 295      -0.881  23.516 -65.000  1.00 30.42           N  
ATOM   2262  CA  PRO A 295       0.496  23.328 -64.500  1.00 30.42           C  
ATOM   2263  C   PRO A 295       1.164  24.641 -64.125  1.00 30.42           C  
ATOM   2264  CB  PRO A 295       1.197  22.703 -65.750  1.00 30.42           C  
ATOM   2265  O   PRO A 295       2.201  24.625 -63.438  1.00 30.42           O  
ATOM   2266  CG  PRO A 295       0.177  22.750 -66.812  1.00 30.42           C  
ATOM   2267  CD  PRO A 295      -1.105  23.281 -66.250  1.00 30.42           C  
ATOM   2268  N   GLU A 296       0.519  25.781 -63.781  1.00 27.27           N  
ATOM   2269  CA  GLU A 296       1.295  26.891 -63.250  1.00 27.27           C  
ATOM   2270  C   GLU A 296       0.959  27.125 -61.781  1.00 27.27           C  
ATOM   2271  CB  GLU A 296       1.051  28.156 -64.062  1.00 27.27           C  
ATOM   2272  O   GLU A 296       1.791  27.625 -61.000  1.00 27.27           O  
ATOM   2273  CG  GLU A 296       2.109  28.438 -65.125  1.00 27.27           C  
ATOM   2274  CD  GLU A 296       1.900  29.750 -65.812  1.00 27.27           C  
ATOM   2275  OE1 GLU A 296       2.717  30.078 -66.750  1.00 27.27           O  
ATOM   2276  OE2 GLU A 296       0.915  30.453 -65.500  1.00 27.27           O  
ATOM   2277  N   ILE A 297       0.102  26.406 -61.031  1.00 26.02           N  
ATOM   2278  CA  ILE A 297      -0.105  26.516 -59.594  1.00 26.02           C  
ATOM   2279  C   ILE A 297       0.473  25.297 -58.906  1.00 26.02           C  
ATOM   2280  CB  ILE A 297      -1.603  26.672 -59.250  1.00 26.02           C  
ATOM   2281  O   ILE A 297       0.634  25.281 -57.688  1.00 26.02           O  
ATOM   2282  CG1 ILE A 297      -2.172  27.938 -59.906  1.00 26.02           C  
ATOM   2283  CG2 ILE A 297      -1.807  26.719 -57.750  1.00 26.02           C  
ATOM   2284  CD1 ILE A 297      -3.668  28.125 -59.719  1.00 26.02           C  
ATOM   2285  N   ALA A 298       1.139  24.328 -59.594  1.00 26.39           N  
ATOM   2286  CA  ALA A 298       1.885  23.219 -59.000  1.00 26.39           C  
ATOM   2287  C   ALA A 298       3.266  23.672 -58.562  1.00 26.39           C  
ATOM   2288  CB  ALA A 298       2.012  22.062 -60.000  1.00 26.39           C  
ATOM   2289  O   ALA A 298       3.955  22.953 -57.844  1.00 26.39           O  
ATOM   2290  N   ALA A 299       3.529  25.016 -58.594  1.00 28.14           N  
ATOM   2291  CA  ALA A 299       4.859  25.297 -58.062  1.00 28.14           C  
ATOM   2292  C   ALA A 299       4.777  25.953 -56.688  1.00 28.14           C  
ATOM   2293  CB  ALA A 299       5.637  26.203 -59.031  1.00 28.14           C  
ATOM   2294  O   ALA A 299       5.758  25.969 -55.938  1.00 28.14           O  
ATOM   2295  N   TYR A 300       3.688  25.875 -55.906  1.00 27.95           N  
ATOM   2296  CA  TYR A 300       3.754  26.359 -54.531  1.00 27.95           C  
ATOM   2297  C   TYR A 300       3.377  25.266 -53.531  1.00 27.95           C  
ATOM   2298  CB  TYR A 300       2.832  27.578 -54.344  1.00 27.95           C  
ATOM   2299  O   TYR A 300       2.373  24.578 -53.719  1.00 27.95           O  
ATOM   2300  CG  TYR A 300       3.441  28.672 -53.500  1.00 27.95           C  
ATOM   2301  CD1 TYR A 300       3.189  28.766 -52.125  1.00 27.95           C  
ATOM   2302  CD2 TYR A 300       4.270  29.625 -54.094  1.00 27.95           C  
ATOM   2303  CE1 TYR A 300       3.748  29.781 -51.375  1.00 27.95           C  
ATOM   2304  CE2 TYR A 300       4.832  30.656 -53.344  1.00 27.95           C  
ATOM   2305  OH  TYR A 300       5.121  31.719 -51.219  1.00 27.95           O  
ATOM   2306  CZ  TYR A 300       4.566  30.719 -51.969  1.00 27.95           C  
ATOM   2307  N   ASP A 301       4.176  24.188 -53.344  1.00 28.84           N  
ATOM   2308  CA  ASP A 301       4.438  23.109 -52.406  1.00 28.84           C  
ATOM   2309  C   ASP A 301       3.189  22.781 -51.594  1.00 28.84           C  
ATOM   2310  CB  ASP A 301       5.594  23.469 -51.469  1.00 28.84           C  
ATOM   2311  O   ASP A 301       2.594  23.672 -50.969  1.00 28.84           O  
ATOM   2312  CG  ASP A 301       6.395  22.266 -51.031  1.00 28.84           C  
ATOM   2313  OD1 ASP A 301       5.984  21.109 -51.312  1.00 28.84           O  
ATOM   2314  OD2 ASP A 301       7.438  22.453 -50.375  1.00 28.84           O  
ATOM   2315  N   PRO A 302       2.135  21.938 -52.000  1.00 32.41           N  
ATOM   2316  CA  PRO A 302       0.993  21.297 -51.344  1.00 32.41           C  
ATOM   2317  C   PRO A 302       1.268  20.938 -49.875  1.00 32.41           C  
ATOM   2318  CB  PRO A 302       0.777  20.031 -52.188  1.00 32.41           C  
ATOM   2319  O   PRO A 302       0.331  20.750 -49.094  1.00 32.41           O  
ATOM   2320  CG  PRO A 302       1.933  20.000 -53.125  1.00 32.41           C  
ATOM   2321  CD  PRO A 302       2.730  21.266 -52.938  1.00 32.41           C  
ATOM   2322  N   ASN A 303       2.307  21.328 -49.219  1.00 31.89           N  
ATOM   2323  CA  ASN A 303       2.453  21.047 -47.781  1.00 31.89           C  
ATOM   2324  C   ASN A 303       2.361  22.312 -46.938  1.00 31.89           C  
ATOM   2325  CB  ASN A 303       3.775  20.328 -47.500  1.00 31.89           C  
ATOM   2326  O   ASN A 303       2.264  22.250 -45.719  1.00 31.89           O  
ATOM   2327  CG  ASN A 303       3.734  18.859 -47.906  1.00 31.89           C  
ATOM   2328  ND2 ASN A 303       4.906  18.250 -48.031  1.00 31.89           N  
ATOM   2329  OD1 ASN A 303       2.658  18.281 -48.094  1.00 31.89           O  
ATOM   2330  N   ASN A 304       2.076  23.422 -47.531  1.00 28.97           N  
ATOM   2331  CA  ASN A 304       2.104  24.609 -46.688  1.00 28.97           C  
ATOM   2332  C   ASN A 304       0.703  25.172 -46.469  1.00 28.97           C  
ATOM   2333  CB  ASN A 304       3.008  25.672 -47.312  1.00 28.97           C  
ATOM   2334  O   ASN A 304       0.421  25.750 -45.406  1.00 28.97           O  
ATOM   2335  CG  ASN A 304       4.156  26.078 -46.406  1.00 28.97           C  
ATOM   2336  ND2 ASN A 304       5.090  26.859 -46.938  1.00 28.97           N  
ATOM   2337  OD1 ASN A 304       4.203  25.688 -45.250  1.00 28.97           O  
ATOM   2338  N   THR A 305      -0.305  24.719 -47.250  1.00 29.81           N  
ATOM   2339  CA  THR A 305      -1.628  25.297 -47.031  1.00 29.81           C  
ATOM   2340  C   THR A 305      -2.381  24.500 -45.969  1.00 29.81           C  
ATOM   2341  CB  THR A 305      -2.455  25.328 -48.312  1.00 29.81           C  
ATOM   2342  O   THR A 305      -3.047  25.078 -45.094  1.00 29.81           O  
ATOM   2343  CG2 THR A 305      -3.678  26.219 -48.156  1.00 29.81           C  
ATOM   2344  OG1 THR A 305      -1.638  25.828 -49.375  1.00 29.81           O  
ATOM   2345  N   LEU A 306      -2.074  23.203 -45.719  1.00 28.61           N  
ATOM   2346  CA  LEU A 306      -2.715  22.406 -44.688  1.00 28.61           C  
ATOM   2347  C   LEU A 306      -2.043  22.641 -43.344  1.00 28.61           C  
ATOM   2348  CB  LEU A 306      -2.668  20.922 -45.031  1.00 28.61           C  
ATOM   2349  O   LEU A 306      -2.719  22.703 -42.312  1.00 28.61           O  
ATOM   2350  CG  LEU A 306      -3.963  20.125 -44.844  1.00 28.61           C  
ATOM   2351  CD1 LEU A 306      -4.652  19.891 -46.188  1.00 28.61           C  
ATOM   2352  CD2 LEU A 306      -3.682  18.812 -44.125  1.00 28.61           C  
ATOM   2353  N   TYR A 307      -0.717  23.078 -43.281  1.00 27.39           N  
ATOM   2354  CA  TYR A 307       0.015  23.406 -42.062  1.00 27.39           C  
ATOM   2355  C   TYR A 307      -0.409  24.766 -41.531  1.00 27.39           C  
ATOM   2356  CB  TYR A 307       1.524  23.391 -42.312  1.00 27.39           C  
ATOM   2357  O   TYR A 307      -0.558  24.938 -40.312  1.00 27.39           O  
ATOM   2358  CG  TYR A 307       2.174  22.047 -42.062  1.00 27.39           C  
ATOM   2359  CD1 TYR A 307       2.535  21.656 -40.781  1.00 27.39           C  
ATOM   2360  CD2 TYR A 307       2.426  21.172 -43.125  1.00 27.39           C  
ATOM   2361  CE1 TYR A 307       3.135  20.422 -40.562  1.00 27.39           C  
ATOM   2362  CE2 TYR A 307       3.025  19.938 -42.906  1.00 27.39           C  
ATOM   2363  OH  TYR A 307       3.969  18.344 -41.406  1.00 27.39           O  
ATOM   2364  CZ  TYR A 307       3.375  19.578 -41.625  1.00 27.39           C  
ATOM   2365  N   ILE A 308      -0.774  25.703 -42.469  1.00 28.45           N  
ATOM   2366  CA  ILE A 308      -1.170  27.047 -42.062  1.00 28.45           C  
ATOM   2367  C   ILE A 308      -2.604  27.016 -41.531  1.00 28.45           C  
ATOM   2368  CB  ILE A 308      -1.043  28.047 -43.219  1.00 28.45           C  
ATOM   2369  O   ILE A 308      -2.908  27.641 -40.531  1.00 28.45           O  
ATOM   2370  CG1 ILE A 308       0.420  28.188 -43.656  1.00 28.45           C  
ATOM   2371  CG2 ILE A 308      -1.615  29.406 -42.812  1.00 28.45           C  
ATOM   2372  CD1 ILE A 308       0.620  29.031 -44.906  1.00 28.45           C  
ATOM   2373  N   LEU A 309      -3.414  26.031 -42.031  1.00 30.73           N  
ATOM   2374  CA  LEU A 309      -4.805  25.984 -41.594  1.00 30.73           C  
ATOM   2375  C   LEU A 309      -4.934  25.203 -40.281  1.00 30.73           C  
ATOM   2376  CB  LEU A 309      -5.680  25.344 -42.656  1.00 30.73           C  
ATOM   2377  O   LEU A 309      -5.715  25.562 -39.406  1.00 30.73           O  
ATOM   2378  CG  LEU A 309      -6.230  26.281 -43.719  1.00 30.73           C  
ATOM   2379  CD1 LEU A 309      -6.512  25.516 -45.031  1.00 30.73           C  
ATOM   2380  CD2 LEU A 309      -7.492  26.984 -43.250  1.00 30.73           C  
ATOM   2381  N   ALA A 310      -4.008  24.172 -40.062  1.00 32.03           N  
ATOM   2382  CA  ALA A 310      -3.953  23.438 -38.781  1.00 32.03           C  
ATOM   2383  C   ALA A 310      -3.379  24.312 -37.688  1.00 32.03           C  
ATOM   2384  CB  ALA A 310      -3.125  22.172 -38.938  1.00 32.03           C  
ATOM   2385  O   ALA A 310      -3.859  24.281 -36.531  1.00 32.03           O  
ATOM   2386  N   ALA A 311      -2.459  25.203 -38.000  1.00 29.14           N  
ATOM   2387  CA  ALA A 311      -1.883  26.141 -37.031  1.00 29.14           C  
ATOM   2388  C   ALA A 311      -2.873  27.250 -36.688  1.00 29.14           C  
ATOM   2389  CB  ALA A 311      -0.592  26.750 -37.594  1.00 29.14           C  
ATOM   2390  O   ALA A 311      -2.986  27.625 -35.531  1.00 29.14           O  
ATOM   2391  N   TYR A 312      -3.820  27.562 -37.688  1.00 30.53           N  
ATOM   2392  CA  TYR A 312      -4.832  28.578 -37.406  1.00 30.53           C  
ATOM   2393  C   TYR A 312      -5.953  28.016 -36.531  1.00 30.53           C  
ATOM   2394  CB  TYR A 312      -5.406  29.141 -38.688  1.00 30.53           C  
ATOM   2395  O   TYR A 312      -6.430  28.672 -35.594  1.00 30.53           O  
ATOM   2396  CG  TYR A 312      -6.090  30.484 -38.531  1.00 30.53           C  
ATOM   2397  CD1 TYR A 312      -7.473  30.562 -38.406  1.00 30.53           C  
ATOM   2398  CD2 TYR A 312      -5.352  31.656 -38.500  1.00 30.53           C  
ATOM   2399  CE1 TYR A 312      -8.109  31.797 -38.250  1.00 30.53           C  
ATOM   2400  CE2 TYR A 312      -5.977  32.906 -38.344  1.00 30.53           C  
ATOM   2401  OH  TYR A 312      -7.973  34.156 -38.094  1.00 30.53           O  
ATOM   2402  CZ  TYR A 312      -7.352  32.938 -38.219  1.00 30.53           C  
ATOM   2403  N   LEU A 313      -6.215  26.781 -36.594  1.00 32.69           N  
ATOM   2404  CA  LEU A 313      -7.207  26.078 -35.781  1.00 32.69           C  
ATOM   2405  C   LEU A 313      -6.680  25.828 -34.344  1.00 32.69           C  
ATOM   2406  CB  LEU A 313      -7.602  24.750 -36.406  1.00 32.69           C  
ATOM   2407  O   LEU A 313      -7.418  25.969 -33.375  1.00 32.69           O  
ATOM   2408  CG  LEU A 313      -8.812  24.031 -35.812  1.00 32.69           C  
ATOM   2409  CD1 LEU A 313     -10.102  24.703 -36.250  1.00 32.69           C  
ATOM   2410  CD2 LEU A 313      -8.805  22.562 -36.219  1.00 32.69           C  
ATOM   2411  N   ALA A 314      -5.352  25.578 -34.219  1.00 32.09           N  
ATOM   2412  CA  ALA A 314      -4.750  25.422 -32.906  1.00 32.09           C  
ATOM   2413  C   ALA A 314      -4.688  26.750 -32.156  1.00 32.09           C  
ATOM   2414  CB  ALA A 314      -3.352  24.812 -33.031  1.00 32.09           C  
ATOM   2415  O   ALA A 314      -4.941  26.797 -30.953  1.00 32.09           O  
ATOM   2416  N   LEU A 315      -4.613  27.828 -32.875  1.00 30.84           N  
ATOM   2417  CA  LEU A 315      -4.578  29.141 -32.219  1.00 30.84           C  
ATOM   2418  C   LEU A 315      -5.984  29.594 -31.844  1.00 30.84           C  
ATOM   2419  CB  LEU A 315      -3.926  30.172 -33.125  1.00 30.84           C  
ATOM   2420  O   LEU A 315      -6.188  30.156 -30.766  1.00 30.84           O  
ATOM   2421  CG  LEU A 315      -2.438  30.438 -32.906  1.00 30.84           C  
ATOM   2422  CD1 LEU A 315      -1.745  30.781 -34.219  1.00 30.84           C  
ATOM   2423  CD2 LEU A 315      -2.250  31.578 -31.891  1.00 30.84           C  
ATOM   2424  N   GLN A 316      -7.078  29.156 -32.688  1.00 29.95           N  
ATOM   2425  CA  GLN A 316      -8.438  29.562 -32.344  1.00 29.95           C  
ATOM   2426  C   GLN A 316      -8.977  28.750 -31.188  1.00 29.95           C  
ATOM   2427  CB  GLN A 316      -9.367  29.438 -33.562  1.00 29.95           C  
ATOM   2428  O   GLN A 316      -9.672  29.281 -30.312  1.00 29.95           O  
ATOM   2429  CG  GLN A 316      -9.219  30.578 -34.562  1.00 29.95           C  
ATOM   2430  CD  GLN A 316     -10.070  31.781 -34.219  1.00 29.95           C  
ATOM   2431  NE2 GLN A 316      -9.648  32.969 -34.656  1.00 29.95           N  
ATOM   2432  OE1 GLN A 316     -11.109  31.656 -33.562  1.00 29.95           O  
ATOM   2433  N   THR A 317      -8.461  27.484 -31.078  1.00 29.92           N  
ATOM   2434  CA  THR A 317      -8.883  26.672 -29.953  1.00 29.92           C  
ATOM   2435  C   THR A 317      -8.172  27.094 -28.672  1.00 29.92           C  
ATOM   2436  CB  THR A 317      -8.609  25.172 -30.219  1.00 29.92           C  
ATOM   2437  O   THR A 317      -8.766  27.078 -27.594  1.00 29.92           O  
ATOM   2438  CG2 THR A 317      -9.688  24.562 -31.109  1.00 29.92           C  
ATOM   2439  OG1 THR A 317      -7.340  25.031 -30.859  1.00 29.92           O  
ATOM   2440  N   ALA A 318      -6.914  27.625 -28.797  1.00 28.66           N  
ATOM   2441  CA  ALA A 318      -6.191  28.125 -27.625  1.00 28.66           C  
ATOM   2442  C   ALA A 318      -6.805  29.438 -27.109  1.00 28.66           C  
ATOM   2443  CB  ALA A 318      -4.715  28.328 -27.953  1.00 28.66           C  
ATOM   2444  O   ALA A 318      -6.895  29.656 -25.906  1.00 28.66           O  
ATOM   2445  N   GLU A 319      -7.430  30.234 -28.016  1.00 28.36           N  
ATOM   2446  CA  GLU A 319      -8.102  31.469 -27.609  1.00 28.36           C  
ATOM   2447  C   GLU A 319      -9.445  31.156 -26.938  1.00 28.36           C  
ATOM   2448  CB  GLU A 319      -8.305  32.375 -28.812  1.00 28.36           C  
ATOM   2449  O   GLU A 319      -9.828  31.844 -25.984  1.00 28.36           O  
ATOM   2450  CG  GLU A 319      -7.051  33.156 -29.219  1.00 28.36           C  
ATOM   2451  CD  GLU A 319      -7.289  34.125 -30.344  1.00 28.36           C  
ATOM   2452  OE1 GLU A 319      -6.359  34.906 -30.688  1.00 28.36           O  
ATOM   2453  OE2 GLU A 319      -8.422  34.156 -30.891  1.00 28.36           O  
ATOM   2454  N   VAL A 320     -10.055  30.062 -27.406  1.00 29.12           N  
ATOM   2455  CA  VAL A 320     -11.312  29.656 -26.781  1.00 29.12           C  
ATOM   2456  C   VAL A 320     -11.031  29.031 -25.422  1.00 29.12           C  
ATOM   2457  CB  VAL A 320     -12.094  28.656 -27.672  1.00 29.12           C  
ATOM   2458  O   VAL A 320     -11.750  29.312 -24.453  1.00 29.12           O  
ATOM   2459  CG1 VAL A 320     -13.320  28.125 -26.938  1.00 29.12           C  
ATOM   2460  CG2 VAL A 320     -12.508  29.312 -28.984  1.00 29.12           C  
ATOM   2461  N   ILE A 321      -9.805  28.453 -25.266  1.00 29.70           N  
ATOM   2462  CA  ILE A 321      -9.461  27.906 -23.969  1.00 29.70           C  
ATOM   2463  C   ILE A 321      -8.938  29.016 -23.062  1.00 29.70           C  
ATOM   2464  CB  ILE A 321      -8.406  26.781 -24.094  1.00 29.70           C  
ATOM   2465  O   ILE A 321      -9.258  29.047 -21.859  1.00 29.70           O  
ATOM   2466  CG1 ILE A 321      -8.984  25.594 -24.875  1.00 29.70           C  
ATOM   2467  CG2 ILE A 321      -7.902  26.344 -22.719  1.00 29.70           C  
ATOM   2468  CD1 ILE A 321      -7.969  24.500 -25.188  1.00 29.70           C  
ATOM   2469  N   ALA A 322      -8.383  30.078 -23.734  1.00 27.61           N  
ATOM   2470  CA  ALA A 322      -7.938  31.188 -22.891  1.00 27.61           C  
ATOM   2471  C   ALA A 322      -9.102  32.094 -22.531  1.00 27.61           C  
ATOM   2472  CB  ALA A 322      -6.836  31.969 -23.594  1.00 27.61           C  
ATOM   2473  O   ALA A 322      -9.156  32.625 -21.422  1.00 27.61           O  
ATOM   2474  N   ALA A 323     -10.156  32.250 -23.500  1.00 26.62           N  
ATOM   2475  CA  ALA A 323     -11.328  33.062 -23.203  1.00 26.62           C  
ATOM   2476  C   ALA A 323     -12.219  32.375 -22.172  1.00 26.62           C  
ATOM   2477  CB  ALA A 323     -12.117  33.344 -24.469  1.00 26.62           C  
ATOM   2478  O   ALA A 323     -12.867  33.031 -21.359  1.00 26.62           O  
ATOM   2479  N   TYR A 324     -11.938  31.141 -21.766  1.00 24.59           N  
ATOM   2480  CA  TYR A 324     -12.773  30.516 -20.750  1.00 24.59           C  
ATOM   2481  C   TYR A 324     -11.961  30.156 -19.516  1.00 24.59           C  
ATOM   2482  CB  TYR A 324     -13.438  29.250 -21.312  1.00 24.59           C  
ATOM   2483  O   TYR A 324     -12.289  29.219 -18.797  1.00 24.59           O  
ATOM   2484  CG  TYR A 324     -14.742  29.531 -22.031  1.00 24.59           C  
ATOM   2485  CD1 TYR A 324     -15.930  29.656 -21.312  1.00 24.59           C  
ATOM   2486  CD2 TYR A 324     -14.789  29.641 -23.406  1.00 24.59           C  
ATOM   2487  CE1 TYR A 324     -17.141  29.906 -21.969  1.00 24.59           C  
ATOM   2488  CE2 TYR A 324     -15.984  29.891 -24.078  1.00 24.59           C  
ATOM   2489  OH  TYR A 324     -18.344  30.266 -24.000  1.00 24.59           O  
ATOM   2490  CZ  TYR A 324     -17.156  30.016 -23.344  1.00 24.59           C  
ATOM   2491  N   ARG A 325     -10.812  31.016 -19.234  1.00 24.94           N  
ATOM   2492  CA  ARG A 325      -9.953  30.969 -18.062  1.00 24.94           C  
ATOM   2493  C   ARG A 325     -10.734  31.281 -16.797  1.00 24.94           C  
ATOM   2494  CB  ARG A 325      -8.781  31.938 -18.203  1.00 24.94           C  
ATOM   2495  O   ARG A 325     -10.492  30.688 -15.734  1.00 24.94           O  
ATOM   2496  CG  ARG A 325      -7.453  31.250 -18.516  1.00 24.94           C  
ATOM   2497  CD  ARG A 325      -6.293  32.250 -18.469  1.00 24.94           C  
ATOM   2498  NE  ARG A 325      -5.035  31.609 -18.859  1.00 24.94           N  
ATOM   2499  NH1 ARG A 325      -3.744  33.500 -18.500  1.00 24.94           N  
ATOM   2500  NH2 ARG A 325      -2.773  31.562 -19.250  1.00 24.94           N  
ATOM   2501  CZ  ARG A 325      -3.854  32.219 -18.875  1.00 24.94           C  
ATOM   2502  N   GLY A 326     -12.141  31.578 -17.062  1.00 25.78           N  
ATOM   2503  CA  GLY A 326     -12.836  31.828 -15.812  1.00 25.78           C  
ATOM   2504  C   GLY A 326     -14.023  30.906 -15.602  1.00 25.78           C  
ATOM   2505  O   GLY A 326     -14.344  30.547 -14.469  1.00 25.78           O  
ATOM   2506  N   ALA A 327     -14.344  30.062 -16.609  1.00 26.16           N  
ATOM   2507  CA  ALA A 327     -15.492  29.172 -16.391  1.00 26.16           C  
ATOM   2508  C   ALA A 327     -15.109  27.719 -16.578  1.00 26.16           C  
ATOM   2509  CB  ALA A 327     -16.641  29.547 -17.312  1.00 26.16           C  
ATOM   2510  O   ALA A 327     -15.859  26.812 -16.203  1.00 26.16           O  
ATOM   2511  N   LEU A 328     -13.852  27.375 -16.750  1.00 23.86           N  
ATOM   2512  CA  LEU A 328     -13.531  25.969 -16.969  1.00 23.86           C  
ATOM   2513  C   LEU A 328     -12.727  25.406 -15.805  1.00 23.86           C  
ATOM   2514  CB  LEU A 328     -12.750  25.797 -18.281  1.00 23.86           C  
ATOM   2515  O   LEU A 328     -11.750  24.672 -16.016  1.00 23.86           O  
ATOM   2516  CG  LEU A 328     -13.586  25.672 -19.547  1.00 23.86           C  
ATOM   2517  CD1 LEU A 328     -12.820  26.250 -20.734  1.00 23.86           C  
ATOM   2518  CD2 LEU A 328     -13.977  24.234 -19.812  1.00 23.86           C  
ATOM   2519  N   ARG A 329     -13.031  25.844 -14.609  1.00 28.77           N  
ATOM   2520  CA  ARG A 329     -12.398  25.188 -13.477  1.00 28.77           C  
ATOM   2521  C   ARG A 329     -13.086  23.859 -13.164  1.00 28.77           C  
ATOM   2522  CB  ARG A 329     -12.406  26.094 -12.250  1.00 28.77           C  
ATOM   2523  O   ARG A 329     -12.484  22.969 -12.562  1.00 28.77           O  
ATOM   2524  CG  ARG A 329     -11.320  27.141 -12.250  1.00 28.77           C  
ATOM   2525  CD  ARG A 329     -11.188  27.828 -10.891  1.00 28.77           C  
ATOM   2526  NE  ARG A 329     -10.578  29.141 -11.000  1.00 28.77           N  
ATOM   2527  NH1 ARG A 329      -8.938  28.750  -9.422  1.00 28.77           N  
ATOM   2528  NH2 ARG A 329      -9.055  30.781 -10.484  1.00 28.77           N  
ATOM   2529  CZ  ARG A 329      -9.523  29.562 -10.297  1.00 28.77           C  
ATOM   2530  N   THR A 330     -13.820  23.078 -14.156  1.00 27.16           N  
ATOM   2531  CA  THR A 330     -14.391  21.797 -13.750  1.00 27.16           C  
ATOM   2532  C   THR A 330     -14.648  20.906 -14.961  1.00 27.16           C  
ATOM   2533  CB  THR A 330     -15.703  22.000 -12.969  1.00 27.16           C  
ATOM   2534  O   THR A 330     -15.234  21.359 -15.953  1.00 27.16           O  
ATOM   2535  CG2 THR A 330     -15.430  22.516 -11.562  1.00 27.16           C  
ATOM   2536  OG1 THR A 330     -16.531  22.938 -13.664  1.00 27.16           O  
ATOM   2537  N   GLU A 331     -13.695  20.484 -15.836  1.00 28.00           N  
ATOM   2538  CA  GLU A 331     -14.031  19.234 -16.516  1.00 28.00           C  
ATOM   2539  C   GLU A 331     -12.930  18.812 -17.484  1.00 28.00           C  
ATOM   2540  CB  GLU A 331     -15.367  19.359 -17.250  1.00 28.00           C  
ATOM   2541  O   GLU A 331     -12.820  19.375 -18.578  1.00 28.00           O  
ATOM   2542  CG  GLU A 331     -16.562  19.500 -16.344  1.00 28.00           C  
ATOM   2543  CD  GLU A 331     -17.891  19.359 -17.062  1.00 28.00           C  
ATOM   2544  OE1 GLU A 331     -18.953  19.375 -16.406  1.00 28.00           O  
ATOM   2545  OE2 GLU A 331     -17.875  19.250 -18.312  1.00 28.00           O  
ATOM   2546  N   SER A 332     -11.703  18.516 -17.125  1.00 32.09           N  
ATOM   2547  CA  SER A 332     -10.547  18.000 -17.844  1.00 32.09           C  
ATOM   2548  C   SER A 332     -10.734  16.531 -18.234  1.00 32.09           C  
ATOM   2549  CB  SER A 332      -9.273  18.156 -17.016  1.00 32.09           C  
ATOM   2550  O   SER A 332     -10.086  16.047 -19.156  1.00 32.09           O  
ATOM   2551  OG  SER A 332      -9.320  17.344 -15.867  1.00 32.09           O  
ATOM   2552  N   LEU A 333     -11.961  15.898 -18.172  1.00 26.28           N  
ATOM   2553  CA  LEU A 333     -12.055  14.516 -18.641  1.00 26.28           C  
ATOM   2554  C   LEU A 333     -12.711  14.461 -20.016  1.00 26.28           C  
ATOM   2555  CB  LEU A 333     -12.852  13.664 -17.656  1.00 26.28           C  
ATOM   2556  O   LEU A 333     -12.297  13.672 -20.875  1.00 26.28           O  
ATOM   2557  CG  LEU A 333     -12.492  12.180 -17.594  1.00 26.28           C  
ATOM   2558  CD1 LEU A 333     -11.562  11.906 -16.422  1.00 26.28           C  
ATOM   2559  CD2 LEU A 333     -13.750  11.328 -17.484  1.00 26.28           C  
ATOM   2560  N   ALA A 334     -13.500  15.430 -20.469  1.00 31.38           N  
ATOM   2561  CA  ALA A 334     -14.070  15.445 -21.812  1.00 31.38           C  
ATOM   2562  C   ALA A 334     -13.062  15.977 -22.828  1.00 31.38           C  
ATOM   2563  CB  ALA A 334     -15.344  16.281 -21.844  1.00 31.38           C  
ATOM   2564  O   ALA A 334     -12.992  15.484 -23.969  1.00 31.38           O  
ATOM   2565  N   ALA A 335     -12.133  16.750 -22.344  1.00 30.81           N  
ATOM   2566  CA  ALA A 335     -11.125  17.297 -23.250  1.00 30.81           C  
ATOM   2567  C   ALA A 335     -10.039  16.281 -23.547  1.00 30.81           C  
ATOM   2568  CB  ALA A 335     -10.508  18.562 -22.641  1.00 30.81           C  
ATOM   2569  O   ALA A 335      -9.594  16.156 -24.703  1.00 30.81           O  
ATOM   2570  N   TYR A 336      -9.820  15.328 -22.547  1.00 31.64           N  
ATOM   2571  CA  TYR A 336      -8.805  14.320 -22.797  1.00 31.64           C  
ATOM   2572  C   TYR A 336      -9.375  13.164 -23.625  1.00 31.64           C  
ATOM   2573  CB  TYR A 336      -8.234  13.789 -21.484  1.00 31.64           C  
ATOM   2574  O   TYR A 336      -8.711  12.656 -24.531  1.00 31.64           O  
ATOM   2575  CG  TYR A 336      -6.941  13.031 -21.641  1.00 31.64           C  
ATOM   2576  CD1 TYR A 336      -6.934  11.633 -21.703  1.00 31.64           C  
ATOM   2577  CD2 TYR A 336      -5.727  13.695 -21.734  1.00 31.64           C  
ATOM   2578  CE1 TYR A 336      -5.742  10.930 -21.844  1.00 31.64           C  
ATOM   2579  CE2 TYR A 336      -4.531  13.000 -21.875  1.00 31.64           C  
ATOM   2580  OH  TYR A 336      -3.369  10.922 -22.078  1.00 31.64           O  
ATOM   2581  CZ  TYR A 336      -4.551  11.617 -21.938  1.00 31.64           C  
ATOM   2582  N   GLN A 337     -10.688  12.750 -23.422  1.00 29.17           N  
ATOM   2583  CA  GLN A 337     -11.289  11.711 -24.250  1.00 29.17           C  
ATOM   2584  C   GLN A 337     -11.445  12.188 -25.703  1.00 29.17           C  
ATOM   2585  CB  GLN A 337     -12.656  11.305 -23.688  1.00 29.17           C  
ATOM   2586  O   GLN A 337     -11.234  11.414 -26.641  1.00 29.17           O  
ATOM   2587  CG  GLN A 337     -12.562  10.469 -22.422  1.00 29.17           C  
ATOM   2588  CD  GLN A 337     -13.906   9.914 -21.984  1.00 29.17           C  
ATOM   2589  NE2 GLN A 337     -13.898   8.734 -21.391  1.00 29.17           N  
ATOM   2590  OE1 GLN A 337     -14.953  10.547 -22.188  1.00 29.17           O  
ATOM   2591  N   ILE A 338     -11.578  13.492 -25.859  1.00 34.19           N  
ATOM   2592  CA  ILE A 338     -11.648  14.062 -27.203  1.00 34.19           C  
ATOM   2593  C   ILE A 338     -10.250  14.094 -27.828  1.00 34.19           C  
ATOM   2594  CB  ILE A 338     -12.258  15.484 -27.188  1.00 34.19           C  
ATOM   2595  O   ILE A 338     -10.078  13.781 -29.000  1.00 34.19           O  
ATOM   2596  CG1 ILE A 338     -13.719  15.430 -26.750  1.00 34.19           C  
ATOM   2597  CG2 ILE A 338     -12.117  16.156 -28.562  1.00 34.19           C  
ATOM   2598  CD1 ILE A 338     -14.359  16.797 -26.547  1.00 34.19           C  
ATOM   2599  N   TYR A 339      -9.188  14.297 -26.938  1.00 34.41           N  
ATOM   2600  CA  TYR A 339      -7.801  14.266 -27.375  1.00 34.41           C  
ATOM   2601  C   TYR A 339      -7.402  12.867 -27.844  1.00 34.41           C  
ATOM   2602  CB  TYR A 339      -6.867  14.734 -26.266  1.00 34.41           C  
ATOM   2603  O   TYR A 339      -6.758  12.711 -28.875  1.00 34.41           O  
ATOM   2604  CG  TYR A 339      -5.402  14.617 -26.609  1.00 34.41           C  
ATOM   2605  CD1 TYR A 339      -4.648  13.531 -26.172  1.00 34.41           C  
ATOM   2606  CD2 TYR A 339      -4.766  15.602 -27.359  1.00 34.41           C  
ATOM   2607  CE1 TYR A 339      -3.297  13.422 -26.484  1.00 34.41           C  
ATOM   2608  CE2 TYR A 339      -3.416  15.500 -27.672  1.00 34.41           C  
ATOM   2609  OH  TYR A 339      -1.353  14.305 -27.547  1.00 34.41           O  
ATOM   2610  CZ  TYR A 339      -2.691  14.414 -27.234  1.00 34.41           C  
ATOM   2611  N   GLU A 340      -7.891  11.750 -27.141  1.00 30.69           N  
ATOM   2612  CA  GLU A 340      -7.508  10.391 -27.500  1.00 30.69           C  
ATOM   2613  C   GLU A 340      -8.234   9.930 -28.766  1.00 30.69           C  
ATOM   2614  CB  GLU A 340      -7.797   9.430 -26.344  1.00 30.69           C  
ATOM   2615  O   GLU A 340      -7.660   9.219 -29.594  1.00 30.69           O  
ATOM   2616  CG  GLU A 340      -6.715   9.414 -25.266  1.00 30.69           C  
ATOM   2617  CD  GLU A 340      -5.438   8.719 -25.719  1.00 30.69           C  
ATOM   2618  OE1 GLU A 340      -4.363   9.000 -25.141  1.00 30.69           O  
ATOM   2619  OE2 GLU A 340      -5.512   7.891 -26.656  1.00 30.69           O  
ATOM   2620  N   ILE A 341      -9.484  10.438 -28.938  1.00 34.97           N  
ATOM   2621  CA  ILE A 341     -10.211  10.094 -30.156  1.00 34.97           C  
ATOM   2622  C   ILE A 341      -9.539  10.766 -31.359  1.00 34.97           C  
ATOM   2623  CB  ILE A 341     -11.695  10.523 -30.062  1.00 34.97           C  
ATOM   2624  O   ILE A 341      -9.367  10.133 -32.406  1.00 34.97           O  
ATOM   2625  CG1 ILE A 341     -12.430   9.688 -29.016  1.00 34.97           C  
ATOM   2626  CG2 ILE A 341     -12.375  10.398 -31.438  1.00 34.97           C  
ATOM   2627  CD1 ILE A 341     -13.852  10.156 -28.734  1.00 34.97           C  
ATOM   2628  N   PHE A 342      -8.961  12.031 -31.125  1.00 32.81           N  
ATOM   2629  CA  PHE A 342      -8.297  12.758 -32.219  1.00 32.81           C  
ATOM   2630  C   PHE A 342      -6.949  12.141 -32.531  1.00 32.81           C  
ATOM   2631  CB  PHE A 342      -8.125  14.234 -31.828  1.00 32.81           C  
ATOM   2632  O   PHE A 342      -6.555  12.055 -33.688  1.00 32.81           O  
ATOM   2633  CG  PHE A 342      -9.266  15.109 -32.250  1.00 32.81           C  
ATOM   2634  CD1 PHE A 342      -9.398  15.500 -33.594  1.00 32.81           C  
ATOM   2635  CD2 PHE A 342     -10.203  15.555 -31.344  1.00 32.81           C  
ATOM   2636  CE1 PHE A 342     -10.453  16.312 -34.000  1.00 32.81           C  
ATOM   2637  CE2 PHE A 342     -11.266  16.359 -31.734  1.00 32.81           C  
ATOM   2638  CZ  PHE A 342     -11.383  16.750 -33.062  1.00 32.81           C  
ATOM   2639  N   ARG A 343      -6.227  11.539 -31.469  1.00 33.12           N  
ATOM   2640  CA  ARG A 343      -4.957  10.852 -31.672  1.00 33.12           C  
ATOM   2641  C   ARG A 343      -5.156   9.578 -32.469  1.00 33.12           C  
ATOM   2642  CB  ARG A 343      -4.301  10.516 -30.328  1.00 33.12           C  
ATOM   2643  O   ARG A 343      -4.375   9.281 -33.375  1.00 33.12           O  
ATOM   2644  CG  ARG A 343      -2.785  10.422 -30.391  1.00 33.12           C  
ATOM   2645  CD  ARG A 343      -2.197   9.883 -29.094  1.00 33.12           C  
ATOM   2646  NE  ARG A 343      -0.816   9.445 -29.281  1.00 33.12           N  
ATOM   2647  NH1 ARG A 343      -0.142  10.008 -27.141  1.00 33.12           N  
ATOM   2648  NH2 ARG A 343       1.352   9.078 -28.609  1.00 33.12           N  
ATOM   2649  CZ  ARG A 343       0.128   9.516 -28.344  1.00 33.12           C  
ATOM   2650  N   PHE A 344      -6.309   8.898 -32.125  1.00 30.42           N  
ATOM   2651  CA  PHE A 344      -6.551   7.641 -32.812  1.00 30.42           C  
ATOM   2652  C   PHE A 344      -6.992   7.895 -34.250  1.00 30.42           C  
ATOM   2653  CB  PHE A 344      -7.609   6.812 -32.094  1.00 30.42           C  
ATOM   2654  O   PHE A 344      -6.547   7.207 -35.188  1.00 30.42           O  
ATOM   2655  CG  PHE A 344      -7.348   5.332 -32.125  1.00 30.42           C  
ATOM   2656  CD1 PHE A 344      -7.852   4.539 -33.125  1.00 30.42           C  
ATOM   2657  CD2 PHE A 344      -6.602   4.727 -31.109  1.00 30.42           C  
ATOM   2658  CE1 PHE A 344      -7.609   3.168 -33.156  1.00 30.42           C  
ATOM   2659  CE2 PHE A 344      -6.355   3.357 -31.125  1.00 30.42           C  
ATOM   2660  CZ  PHE A 344      -6.863   2.580 -32.156  1.00 30.42           C  
ATOM   2661  N   LEU A 345      -7.680   9.016 -34.531  1.00 32.19           N  
ATOM   2662  CA  LEU A 345      -8.109   9.266 -35.906  1.00 32.19           C  
ATOM   2663  C   LEU A 345      -6.977   9.867 -36.719  1.00 32.19           C  
ATOM   2664  CB  LEU A 345      -9.320  10.203 -35.906  1.00 32.19           C  
ATOM   2665  O   LEU A 345      -6.828   9.555 -37.906  1.00 32.19           O  
ATOM   2666  CG  LEU A 345     -10.688   9.547 -35.719  1.00 32.19           C  
ATOM   2667  CD1 LEU A 345     -11.695  10.562 -35.188  1.00 32.19           C  
ATOM   2668  CD2 LEU A 345     -11.180   8.945 -37.031  1.00 32.19           C  
ATOM   2669  N   ALA A 346      -6.035  10.586 -36.062  1.00 31.14           N  
ATOM   2670  CA  ALA A 346      -4.895  11.148 -36.781  1.00 31.14           C  
ATOM   2671  C   ALA A 346      -3.832  10.086 -37.062  1.00 31.14           C  
ATOM   2672  CB  ALA A 346      -4.293  12.312 -36.000  1.00 31.14           C  
ATOM   2673  O   ALA A 346      -3.189  10.086 -38.094  1.00 31.14           O  
ATOM   2674  N   ALA A 347      -3.746   9.047 -36.125  1.00 26.42           N  
ATOM   2675  CA  ALA A 347      -2.811   7.953 -36.375  1.00 26.42           C  
ATOM   2676  C   ALA A 347      -3.346   7.016 -37.469  1.00 26.42           C  
ATOM   2677  CB  ALA A 347      -2.533   7.176 -35.094  1.00 26.42           C  
ATOM   2678  O   ALA A 347      -2.578   6.484 -38.281  1.00 26.42           O  
ATOM   2679  N   TYR A 348      -4.734   6.961 -37.625  1.00 27.83           N  
ATOM   2680  CA  TYR A 348      -5.285   6.133 -38.688  1.00 27.83           C  
ATOM   2681  C   TYR A 348      -5.137   6.820 -40.031  1.00 27.83           C  
ATOM   2682  CB  TYR A 348      -6.758   5.816 -38.406  1.00 27.83           C  
ATOM   2683  O   TYR A 348      -4.855   6.164 -41.031  1.00 27.83           O  
ATOM   2684  CG  TYR A 348      -7.246   4.566 -39.094  1.00 27.83           C  
ATOM   2685  CD1 TYR A 348      -7.895   4.641 -40.344  1.00 27.83           C  
ATOM   2686  CD2 TYR A 348      -7.059   3.314 -38.531  1.00 27.83           C  
ATOM   2687  CE1 TYR A 348      -8.352   3.494 -40.969  1.00 27.83           C  
ATOM   2688  CE2 TYR A 348      -7.512   2.160 -39.156  1.00 27.83           C  
ATOM   2689  OH  TYR A 348      -8.602   1.121 -41.031  1.00 27.83           O  
ATOM   2690  CZ  TYR A 348      -8.148   2.260 -40.375  1.00 27.83           C  
ATOM   2691  N   HIS A 349      -4.777   8.117 -40.125  1.00 31.41           N  
ATOM   2692  CA  HIS A 349      -4.762   8.734 -41.469  1.00 31.41           C  
ATOM   2693  C   HIS A 349      -3.346   9.141 -41.875  1.00 31.41           C  
ATOM   2694  CB  HIS A 349      -5.680   9.961 -41.500  1.00 31.41           C  
ATOM   2695  O   HIS A 349      -2.994   9.086 -43.031  1.00 31.41           O  
ATOM   2696  CG  HIS A 349      -6.516  10.047 -42.719  1.00 31.41           C  
ATOM   2697  CD2 HIS A 349      -6.613  11.016 -43.688  1.00 31.41           C  
ATOM   2698  ND1 HIS A 349      -7.391   9.055 -43.094  1.00 31.41           N  
ATOM   2699  CE1 HIS A 349      -7.992   9.406 -44.250  1.00 31.41           C  
ATOM   2700  NE2 HIS A 349      -7.535  10.594 -44.594  1.00 31.41           N  
ATOM   2701  N   TYR A 350      -2.256   8.844 -41.062  1.00 27.69           N  
ATOM   2702  CA  TYR A 350      -1.028   9.453 -41.594  1.00 27.69           C  
ATOM   2703  C   TYR A 350       0.164   8.523 -41.375  1.00 27.69           C  
ATOM   2704  CB  TYR A 350      -0.772  10.797 -40.906  1.00 27.69           C  
ATOM   2705  O   TYR A 350       0.465   8.133 -40.250  1.00 27.69           O  
ATOM   2706  CG  TYR A 350      -1.515  11.945 -41.531  1.00 27.69           C  
ATOM   2707  CD1 TYR A 350      -1.018  12.586 -42.656  1.00 27.69           C  
ATOM   2708  CD2 TYR A 350      -2.713  12.406 -40.969  1.00 27.69           C  
ATOM   2709  CE1 TYR A 350      -1.697  13.656 -43.219  1.00 27.69           C  
ATOM   2710  CE2 TYR A 350      -3.402  13.469 -41.562  1.00 27.69           C  
ATOM   2711  OH  TYR A 350      -3.564  15.141 -43.250  1.00 27.69           O  
ATOM   2712  CZ  TYR A 350      -2.887  14.086 -42.688  1.00 27.69           C  
ATOM   2713  N   HIS A 351       0.251   7.316 -41.969  1.00 25.53           N  
ATOM   2714  CA  HIS A 351       1.430   6.461 -42.031  1.00 25.53           C  
ATOM   2715  C   HIS A 351       2.549   7.121 -42.812  1.00 25.53           C  
ATOM   2716  CB  HIS A 351       1.077   5.102 -42.625  1.00 25.53           C  
ATOM   2717  O   HIS A 351       3.686   6.641 -42.812  1.00 25.53           O  
ATOM   2718  CG  HIS A 351       0.402   4.172 -41.688  1.00 25.53           C  
ATOM   2719  CD2 HIS A 351      -0.827   3.605 -41.688  1.00 25.53           C  
ATOM   2720  ND1 HIS A 351       1.006   3.727 -40.531  1.00 25.53           N  
ATOM   2721  CE1 HIS A 351       0.175   2.922 -39.875  1.00 25.53           C  
ATOM   2722  NE2 HIS A 351      -0.945   2.832 -40.562  1.00 25.53           N  
ATOM   2723  N   THR A 352       3.008   8.438 -42.500  1.00 27.25           N  
ATOM   2724  CA  THR A 352       4.328   8.734 -43.031  1.00 27.25           C  
ATOM   2725  C   THR A 352       4.832  10.078 -42.531  1.00 27.25           C  
ATOM   2726  CB  THR A 352       4.312   8.727 -44.594  1.00 27.25           C  
ATOM   2727  O   THR A 352       4.070  11.047 -42.469  1.00 27.25           O  
ATOM   2728  CG2 THR A 352       4.301   7.305 -45.125  1.00 27.25           C  
ATOM   2729  OG1 THR A 352       3.143   9.414 -45.062  1.00 27.25           O  
ATOM   2730  N   GLN A 353       5.277  10.195 -41.312  1.00 32.38           N  
ATOM   2731  CA  GLN A 353       6.410  11.047 -40.969  1.00 32.38           C  
ATOM   2732  C   GLN A 353       6.324  11.508 -39.500  1.00 32.38           C  
ATOM   2733  CB  GLN A 353       6.488  12.258 -41.906  1.00 32.38           C  
ATOM   2734  O   GLN A 353       5.551  12.414 -39.188  1.00 32.38           O  
ATOM   2735  CG  GLN A 353       7.605  12.164 -42.938  1.00 32.38           C  
ATOM   2736  CD  GLN A 353       7.688  13.398 -43.812  1.00 32.38           C  
ATOM   2737  NE2 GLN A 353       8.820  13.562 -44.500  1.00 32.38           N  
ATOM   2738  OE1 GLN A 353       6.746  14.188 -43.875  1.00 32.38           O  
ATOM   2739  N   ILE A 354       6.207  10.578 -38.531  1.00 32.66           N  
ATOM   2740  CA  ILE A 354       6.012  10.414 -37.094  1.00 32.66           C  
ATOM   2741  C   ILE A 354       7.152  11.086 -36.312  1.00 32.66           C  
ATOM   2742  CB  ILE A 354       5.918   8.922 -36.688  1.00 32.66           C  
ATOM   2743  O   ILE A 354       6.938  11.672 -35.250  1.00 32.66           O  
ATOM   2744  CG1 ILE A 354       4.688   8.273 -37.344  1.00 32.66           C  
ATOM   2745  CG2 ILE A 354       5.879   8.758 -35.188  1.00 32.66           C  
ATOM   2746  CD1 ILE A 354       4.629   6.762 -37.188  1.00 32.66           C  
ATOM   2747  N   ASP A 355       8.141  11.844 -36.938  1.00 30.75           N  
ATOM   2748  CA  ASP A 355       9.164  12.289 -36.000  1.00 30.75           C  
ATOM   2749  C   ASP A 355       9.117  13.805 -35.812  1.00 30.75           C  
ATOM   2750  CB  ASP A 355      10.555  11.859 -36.469  1.00 30.75           C  
ATOM   2751  O   ASP A 355       9.320  14.305 -34.719  1.00 30.75           O  
ATOM   2752  CG  ASP A 355      10.703  10.352 -36.594  1.00 30.75           C  
ATOM   2753  OD1 ASP A 355      10.008   9.609 -35.875  1.00 30.75           O  
ATOM   2754  OD2 ASP A 355      11.523   9.906 -37.438  1.00 30.75           O  
ATOM   2755  N   GLU A 356       8.438  14.594 -36.719  1.00 34.19           N  
ATOM   2756  CA  GLU A 356       8.398  16.047 -36.562  1.00 34.19           C  
ATOM   2757  C   GLU A 356       7.148  16.484 -35.812  1.00 34.19           C  
ATOM   2758  CB  GLU A 356       8.469  16.734 -37.938  1.00 34.19           C  
ATOM   2759  O   GLU A 356       7.199  17.422 -35.000  1.00 34.19           O  
ATOM   2760  CG  GLU A 356       9.875  16.844 -38.500  1.00 34.19           C  
ATOM   2761  CD  GLU A 356       9.938  17.625 -39.781  1.00 34.19           C  
ATOM   2762  OE1 GLU A 356      11.055  17.797 -40.344  1.00 34.19           O  
ATOM   2763  OE2 GLU A 356       8.875  18.078 -40.281  1.00 34.19           O  
ATOM   2764  N   LEU A 357       6.039  15.672 -35.938  1.00 30.58           N  
ATOM   2765  CA  LEU A 357       4.809  15.938 -35.219  1.00 30.58           C  
ATOM   2766  C   LEU A 357       4.926  15.477 -33.750  1.00 30.58           C  
ATOM   2767  CB  LEU A 357       3.623  15.242 -35.875  1.00 30.58           C  
ATOM   2768  O   LEU A 357       4.469  16.156 -32.844  1.00 30.58           O  
ATOM   2769  CG  LEU A 357       2.230  15.734 -35.500  1.00 30.58           C  
ATOM   2770  CD1 LEU A 357       1.790  16.875 -36.406  1.00 30.58           C  
ATOM   2771  CD2 LEU A 357       1.226  14.586 -35.531  1.00 30.58           C  
ATOM   2772  N   ALA A 358       5.711  14.438 -33.562  1.00 32.44           N  
ATOM   2773  CA  ALA A 358       5.957  13.992 -32.188  1.00 32.44           C  
ATOM   2774  C   ALA A 358       6.824  14.992 -31.438  1.00 32.44           C  
ATOM   2775  CB  ALA A 358       6.613  12.609 -32.188  1.00 32.44           C  
ATOM   2776  O   ALA A 358       6.578  15.281 -30.266  1.00 32.44           O  
ATOM   2777  N   ALA A 359       7.777  15.734 -32.125  1.00 34.31           N  
ATOM   2778  CA  ALA A 359       8.617  16.750 -31.500  1.00 34.31           C  
ATOM   2779  C   ALA A 359       7.820  18.016 -31.188  1.00 34.31           C  
ATOM   2780  CB  ALA A 359       9.805  17.094 -32.406  1.00 34.31           C  
ATOM   2781  O   ALA A 359       8.000  18.625 -30.141  1.00 34.31           O  
ATOM   2782  N   TYR A 360       6.836  18.375 -32.125  1.00 32.75           N  
ATOM   2783  CA  TYR A 360       5.957  19.516 -31.953  1.00 32.75           C  
ATOM   2784  C   TYR A 360       4.977  19.281 -30.812  1.00 32.75           C  
ATOM   2785  CB  TYR A 360       5.188  19.828 -33.250  1.00 32.75           C  
ATOM   2786  O   TYR A 360       4.781  20.141 -29.953  1.00 32.75           O  
ATOM   2787  CG  TYR A 360       4.320  21.062 -33.156  1.00 32.75           C  
ATOM   2788  CD1 TYR A 360       2.951  20.953 -32.906  1.00 32.75           C  
ATOM   2789  CD2 TYR A 360       4.867  22.328 -33.281  1.00 32.75           C  
ATOM   2790  CE1 TYR A 360       2.146  22.094 -32.844  1.00 32.75           C  
ATOM   2791  CE2 TYR A 360       4.074  23.469 -33.219  1.00 32.75           C  
ATOM   2792  OH  TYR A 360       1.926  24.469 -32.906  1.00 32.75           O  
ATOM   2793  CZ  TYR A 360       2.717  23.344 -32.969  1.00 32.75           C  
ATOM   2794  N   LEU A 361       4.504  17.969 -30.688  1.00 33.47           N  
ATOM   2795  CA  LEU A 361       3.559  17.641 -29.625  1.00 33.47           C  
ATOM   2796  C   LEU A 361       4.281  17.469 -28.281  1.00 33.47           C  
ATOM   2797  CB  LEU A 361       2.785  16.375 -29.969  1.00 33.47           C  
ATOM   2798  O   LEU A 361       3.762  17.859 -27.234  1.00 33.47           O  
ATOM   2799  CG  LEU A 361       1.672  16.516 -31.016  1.00 33.47           C  
ATOM   2800  CD1 LEU A 361       1.245  15.148 -31.531  1.00 33.47           C  
ATOM   2801  CD2 LEU A 361       0.483  17.266 -30.422  1.00 33.47           C  
ATOM   2802  N   GLU A 362       5.621  17.062 -28.359  1.00 35.72           N  
ATOM   2803  CA  GLU A 362       6.406  17.016 -27.141  1.00 35.72           C  
ATOM   2804  C   GLU A 362       6.770  18.422 -26.656  1.00 35.72           C  
ATOM   2805  CB  GLU A 362       7.672  16.188 -27.344  1.00 35.72           C  
ATOM   2806  O   GLU A 362       6.770  18.703 -25.453  1.00 35.72           O  
ATOM   2807  CG  GLU A 362       8.398  15.836 -26.047  1.00 35.72           C  
ATOM   2808  CD  GLU A 362       7.582  14.945 -25.125  1.00 35.72           C  
ATOM   2809  OE1 GLU A 362       7.844  14.938 -23.906  1.00 35.72           O  
ATOM   2810  OE2 GLU A 362       6.676  14.242 -25.625  1.00 35.72           O  
ATOM   2811  N   GLY A 363       6.887  19.391 -27.594  1.00 29.62           N  
ATOM   2812  CA  GLY A 363       7.109  20.781 -27.234  1.00 29.62           C  
ATOM   2813  C   GLY A 363       5.922  21.422 -26.547  1.00 29.62           C  
ATOM   2814  O   GLY A 363       6.090  22.156 -25.562  1.00 29.62           O  
ATOM   2815  N   ILE A 364       4.719  21.078 -27.000  1.00 31.78           N  
ATOM   2816  CA  ILE A 364       3.500  21.594 -26.391  1.00 31.78           C  
ATOM   2817  C   ILE A 364       3.283  20.938 -25.031  1.00 31.78           C  
ATOM   2818  CB  ILE A 364       2.271  21.359 -27.297  1.00 31.78           C  
ATOM   2819  O   ILE A 364       2.895  21.609 -24.062  1.00 31.78           O  
ATOM   2820  CG1 ILE A 364       2.375  22.219 -28.562  1.00 31.78           C  
ATOM   2821  CG2 ILE A 364       0.976  21.656 -26.531  1.00 31.78           C  
ATOM   2822  CD1 ILE A 364       1.255  21.984 -29.562  1.00 31.78           C  
ATOM   2823  N   LYS A 365       3.635  19.656 -24.953  1.00 30.52           N  
ATOM   2824  CA  LYS A 365       3.596  18.953 -23.672  1.00 30.52           C  
ATOM   2825  C   LYS A 365       4.559  19.594 -22.656  1.00 30.52           C  
ATOM   2826  CB  LYS A 365       3.932  17.484 -23.859  1.00 30.52           C  
ATOM   2827  O   LYS A 365       4.203  19.797 -21.500  1.00 30.52           O  
ATOM   2828  CG  LYS A 365       3.137  16.547 -22.953  1.00 30.52           C  
ATOM   2829  CD  LYS A 365       3.557  15.094 -23.141  1.00 30.52           C  
ATOM   2830  CE  LYS A 365       2.926  14.188 -22.094  1.00 30.52           C  
ATOM   2831  NZ  LYS A 365       3.359  12.766 -22.250  1.00 30.52           N  
ATOM   2832  N   GLN A 366       5.805  20.000 -23.141  1.00 31.97           N  
ATOM   2833  CA  GLN A 366       6.754  20.609 -22.219  1.00 31.97           C  
ATOM   2834  C   GLN A 366       6.316  22.016 -21.812  1.00 31.97           C  
ATOM   2835  CB  GLN A 366       8.156  20.656 -22.828  1.00 31.97           C  
ATOM   2836  O   GLN A 366       6.555  22.453 -20.688  1.00 31.97           O  
ATOM   2837  CG  GLN A 366       8.820  19.281 -22.922  1.00 31.97           C  
ATOM   2838  CD  GLN A 366       9.852  19.062 -21.828  1.00 31.97           C  
ATOM   2839  NE2 GLN A 366      10.180  17.797 -21.562  1.00 31.97           N  
ATOM   2840  OE1 GLN A 366      10.344  20.016 -21.219  1.00 31.97           O  
ATOM   2841  N   PHE A 367       5.641  22.781 -22.781  1.00 30.05           N  
ATOM   2842  CA  PHE A 367       5.062  24.094 -22.484  1.00 30.05           C  
ATOM   2843  C   PHE A 367       3.988  23.984 -21.406  1.00 30.05           C  
ATOM   2844  CB  PHE A 367       4.477  24.719 -23.750  1.00 30.05           C  
ATOM   2845  O   PHE A 367       3.941  24.797 -20.484  1.00 30.05           O  
ATOM   2846  CG  PHE A 367       4.125  26.172 -23.609  1.00 30.05           C  
ATOM   2847  CD1 PHE A 367       2.832  26.562 -23.281  1.00 30.05           C  
ATOM   2848  CD2 PHE A 367       5.086  27.156 -23.797  1.00 30.05           C  
ATOM   2849  CE1 PHE A 367       2.502  27.906 -23.141  1.00 30.05           C  
ATOM   2850  CE2 PHE A 367       4.766  28.500 -23.672  1.00 30.05           C  
ATOM   2851  CZ  PHE A 367       3.471  28.875 -23.344  1.00 30.05           C  
ATOM   2852  N   PHE A 368       3.254  22.844 -21.344  1.00 27.48           N  
ATOM   2853  CA  PHE A 368       2.191  22.688 -20.359  1.00 27.48           C  
ATOM   2854  C   PHE A 368       2.744  22.125 -19.047  1.00 27.48           C  
ATOM   2855  CB  PHE A 368       1.089  21.766 -20.891  1.00 27.48           C  
ATOM   2856  O   PHE A 368       2.326  22.547 -17.969  1.00 27.48           O  
ATOM   2857  CG  PHE A 368      -0.020  22.500 -21.594  1.00 27.48           C  
ATOM   2858  CD1 PHE A 368      -0.975  23.203 -20.875  1.00 27.48           C  
ATOM   2859  CD2 PHE A 368      -0.107  22.484 -22.984  1.00 27.48           C  
ATOM   2860  CE1 PHE A 368      -2.002  23.875 -21.531  1.00 27.48           C  
ATOM   2861  CE2 PHE A 368      -1.131  23.156 -23.641  1.00 27.48           C  
ATOM   2862  CZ  PHE A 368      -2.078  23.859 -22.906  1.00 27.48           C  
ATOM   2863  N   ILE A 369       3.885  21.375 -19.125  1.00 28.86           N  
ATOM   2864  CA  ILE A 369       4.523  20.891 -17.906  1.00 28.86           C  
ATOM   2865  C   ILE A 369       5.328  22.000 -17.250  1.00 28.86           C  
ATOM   2866  CB  ILE A 369       5.434  19.672 -18.203  1.00 28.86           C  
ATOM   2867  O   ILE A 369       5.316  22.156 -16.031  1.00 28.86           O  
ATOM   2868  CG1 ILE A 369       4.594  18.469 -18.641  1.00 28.86           C  
ATOM   2869  CG2 ILE A 369       6.285  19.328 -16.969  1.00 28.86           C  
ATOM   2870  CD1 ILE A 369       5.414  17.266 -19.094  1.00 28.86           C  
ATOM   2871  N   ALA A 370       5.953  22.984 -18.047  1.00 26.92           N  
ATOM   2872  CA  ALA A 370       6.664  24.125 -17.469  1.00 26.92           C  
ATOM   2873  C   ALA A 370       5.688  25.141 -16.891  1.00 26.92           C  
ATOM   2874  CB  ALA A 370       7.555  24.781 -18.516  1.00 26.92           C  
ATOM   2875  O   ALA A 370       5.969  25.766 -15.859  1.00 26.92           O  
ATOM   2876  N   ALA A 371       4.535  25.266 -17.375  1.00 27.94           N  
ATOM   2877  CA  ALA A 371       3.564  26.203 -16.828  1.00 27.94           C  
ATOM   2878  C   ALA A 371       2.873  25.625 -15.594  1.00 27.94           C  
ATOM   2879  CB  ALA A 371       2.531  26.578 -17.875  1.00 27.94           C  
ATOM   2880  O   ALA A 371       2.488  26.359 -14.680  1.00 27.94           O  
ATOM   2881  N   TYR A 372       3.178  24.375 -15.242  1.00 23.27           N  
ATOM   2882  CA  TYR A 372       2.480  23.828 -14.078  1.00 23.27           C  
ATOM   2883  C   TYR A 372       3.465  23.250 -13.078  1.00 23.27           C  
ATOM   2884  CB  TYR A 372       1.473  22.766 -14.508  1.00 23.27           C  
ATOM   2885  O   TYR A 372       3.129  22.328 -12.328  1.00 23.27           O  
ATOM   2886  CG  TYR A 372       0.130  23.312 -14.914  1.00 23.27           C  
ATOM   2887  CD1 TYR A 372      -0.836  23.625 -13.961  1.00 23.27           C  
ATOM   2888  CD2 TYR A 372      -0.177  23.531 -16.250  1.00 23.27           C  
ATOM   2889  CE1 TYR A 372      -2.076  24.141 -14.328  1.00 23.27           C  
ATOM   2890  CE2 TYR A 372      -1.413  24.047 -16.641  1.00 23.27           C  
ATOM   2891  OH  TYR A 372      -3.580  24.844 -16.047  1.00 23.27           O  
ATOM   2892  CZ  TYR A 372      -2.355  24.344 -15.664  1.00 23.27           C  
ATOM   2893  N   ARG A 373       4.887  23.641 -13.047  1.00 20.88           N  
ATOM   2894  CA  ARG A 373       5.723  23.266 -11.914  1.00 20.88           C  
ATOM   2895  C   ARG A 373       5.258  23.953 -10.641  1.00 20.88           C  
ATOM   2896  CB  ARG A 373       7.191  23.594 -12.188  1.00 20.88           C  
ATOM   2897  O   ARG A 373       5.020  25.156 -10.633  1.00 20.88           O  
ATOM   2898  CG  ARG A 373       7.922  22.547 -13.016  1.00 20.88           C  
ATOM   2899  CD  ARG A 373       9.430  22.766 -12.992  1.00 20.88           C  
ATOM   2900  NE  ARG A 373      10.109  21.875 -13.922  1.00 20.88           N  
ATOM   2901  NH1 ARG A 373      12.180  22.062 -12.914  1.00 20.88           N  
ATOM   2902  NH2 ARG A 373      11.922  20.734 -14.766  1.00 20.88           N  
ATOM   2903  CZ  ARG A 373      11.406  21.562 -13.867  1.00 20.88           C  
ATOM   2904  N   PRO A 374       4.664  23.312  -9.609  1.00 23.08           N  
ATOM   2905  CA  PRO A 374       4.242  23.781  -8.289  1.00 23.08           C  
ATOM   2906  C   PRO A 374       5.387  24.406  -7.492  1.00 23.08           C  
ATOM   2907  CB  PRO A 374       3.727  22.516  -7.605  1.00 23.08           C  
ATOM   2908  O   PRO A 374       6.527  23.953  -7.582  1.00 23.08           O  
ATOM   2909  CG  PRO A 374       4.152  21.391  -8.500  1.00 23.08           C  
ATOM   2910  CD  PRO A 374       4.906  21.984  -9.664  1.00 23.08           C  
ATOM   2911  N   ILE A 375       5.625  25.781  -7.398  1.00 24.22           N  
ATOM   2912  CA  ILE A 375       6.305  26.672  -6.457  1.00 24.22           C  
ATOM   2913  C   ILE A 375       6.730  25.875  -5.223  1.00 24.22           C  
ATOM   2914  CB  ILE A 375       5.402  27.859  -6.051  1.00 24.22           C  
ATOM   2915  O   ILE A 375       5.930  25.141  -4.637  1.00 24.22           O  
ATOM   2916  CG1 ILE A 375       4.910  28.594  -7.297  1.00 24.22           C  
ATOM   2917  CG2 ILE A 375       6.152  28.797  -5.105  1.00 24.22           C  
ATOM   2918  CD1 ILE A 375       3.814  29.625  -7.012  1.00 24.22           C  
ATOM   2919  N   PRO A 376       8.062  25.344  -5.020  1.00 21.28           N  
ATOM   2920  CA  PRO A 376       8.562  24.609  -3.854  1.00 21.28           C  
ATOM   2921  C   PRO A 376       8.102  25.219  -2.531  1.00 21.28           C  
ATOM   2922  CB  PRO A 376      10.078  24.703  -3.998  1.00 21.28           C  
ATOM   2923  O   PRO A 376       8.008  26.438  -2.408  1.00 21.28           O  
ATOM   2924  CG  PRO A 376      10.297  25.531  -5.219  1.00 21.28           C  
ATOM   2925  CD  PRO A 376       8.961  25.969  -5.746  1.00 21.28           C  
ATOM   2926  N   SER A 377       7.227  24.562  -1.662  1.00 21.47           N  
ATOM   2927  CA  SER A 377       6.680  24.531  -0.310  1.00 21.47           C  
ATOM   2928  C   SER A 377       7.750  24.859   0.727  1.00 21.47           C  
ATOM   2929  CB  SER A 377       6.066  23.172  -0.010  1.00 21.47           C  
ATOM   2930  O   SER A 377       8.930  24.562   0.524  1.00 21.47           O  
ATOM   2931  OG  SER A 377       7.062  22.156   0.024  1.00 21.47           O  
ATOM   2932  N   PHE A 378       7.715  26.094   1.348  1.00 27.17           N  
ATOM   2933  CA  PHE A 378       8.172  26.922   2.463  1.00 27.17           C  
ATOM   2934  C   PHE A 378       8.633  26.047   3.623  1.00 27.17           C  
ATOM   2935  CB  PHE A 378       7.051  27.859   2.928  1.00 27.17           C  
ATOM   2936  O   PHE A 378       9.242  26.547   4.574  1.00 27.17           O  
ATOM   2937  CG  PHE A 378       7.379  29.312   2.756  1.00 27.17           C  
ATOM   2938  CD1 PHE A 378       7.984  30.031   3.777  1.00 27.17           C  
ATOM   2939  CD2 PHE A 378       7.074  29.969   1.568  1.00 27.17           C  
ATOM   2940  CE1 PHE A 378       8.289  31.391   3.621  1.00 27.17           C  
ATOM   2941  CE2 PHE A 378       7.371  31.328   1.404  1.00 27.17           C  
ATOM   2942  CZ  PHE A 378       7.977  32.031   2.432  1.00 27.17           C  
ATOM   2943  N   ASP A 379       9.250  24.797   3.492  1.00 24.39           N  
ATOM   2944  CA  ASP A 379       9.945  24.281   4.664  1.00 24.39           C  
ATOM   2945  C   ASP A 379      11.398  23.938   4.336  1.00 24.39           C  
ATOM   2946  CB  ASP A 379       9.227  23.047   5.215  1.00 24.39           C  
ATOM   2947  O   ASP A 379      12.156  23.516   5.207  1.00 24.39           O  
ATOM   2948  CG  ASP A 379       8.016  23.391   6.059  1.00 24.39           C  
ATOM   2949  OD1 ASP A 379       7.961  24.516   6.617  1.00 24.39           O  
ATOM   2950  OD2 ASP A 379       7.109  22.531   6.172  1.00 24.39           O  
ATOM   2951  N   ASP A 380      11.938  24.359   3.154  1.00 23.02           N  
ATOM   2952  CA  ASP A 380      13.359  24.125   2.941  1.00 23.02           C  
ATOM   2953  C   ASP A 380      14.156  25.422   3.109  1.00 23.02           C  
ATOM   2954  CB  ASP A 380      13.609  23.531   1.554  1.00 23.02           C  
ATOM   2955  O   ASP A 380      15.375  25.438   2.910  1.00 23.02           O  
ATOM   2956  CG  ASP A 380      13.242  22.062   1.465  1.00 23.02           C  
ATOM   2957  OD1 ASP A 380      13.250  21.359   2.504  1.00 23.02           O  
ATOM   2958  OD2 ASP A 380      12.945  21.594   0.346  1.00 23.02           O  
ATOM   2959  N   MET A 381      13.688  26.344   4.016  1.00 24.25           N  
ATOM   2960  CA  MET A 381      14.617  27.422   4.312  1.00 24.25           C  
ATOM   2961  C   MET A 381      14.977  27.438   5.797  1.00 24.25           C  
ATOM   2962  CB  MET A 381      14.023  28.766   3.908  1.00 24.25           C  
ATOM   2963  O   MET A 381      14.102  27.328   6.652  1.00 24.25           O  
ATOM   2964  CG  MET A 381      13.891  28.953   2.404  1.00 24.25           C  
ATOM   2965  SD  MET A 381      14.758  30.453   1.803  1.00 24.25           S  
ATOM   2966  CE  MET A 381      13.461  31.172   0.746  1.00 24.25           C  
ATOM   2967  N   GLY A 382      15.688  26.328   6.316  1.00 20.92           N  
ATOM   2968  CA  GLY A 382      16.578  26.406   7.461  1.00 20.92           C  
ATOM   2969  C   GLY A 382      16.609  27.766   8.125  1.00 20.92           C  
ATOM   2970  O   GLY A 382      16.438  28.797   7.453  1.00 20.92           O  
ATOM   2971  N   PRO A 383      16.312  27.875   9.453  1.00 25.11           N  
ATOM   2972  CA  PRO A 383      16.062  28.984  10.383  1.00 25.11           C  
ATOM   2973  C   PRO A 383      17.250  29.938  10.500  1.00 25.11           C  
ATOM   2974  CB  PRO A 383      15.805  28.266  11.711  1.00 25.11           C  
ATOM   2975  O   PRO A 383      18.391  29.500  10.594  1.00 25.11           O  
ATOM   2976  CG  PRO A 383      16.562  26.984  11.609  1.00 25.11           C  
ATOM   2977  CD  PRO A 383      17.172  26.906  10.250  1.00 25.11           C  
ATOM   2978  N   GLY A 384      17.312  30.969   9.695  1.00 23.34           N  
ATOM   2979  CA  GLY A 384      18.172  32.094   9.953  1.00 23.34           C  
ATOM   2980  C   GLY A 384      17.781  32.875  11.203  1.00 23.34           C  
ATOM   2981  O   GLY A 384      16.609  32.938  11.555  1.00 23.34           O  
ATOM   2982  N   PRO A 385      18.703  32.875  12.250  1.00 23.81           N  
ATOM   2983  CA  PRO A 385      18.812  33.281  13.648  1.00 23.81           C  
ATOM   2984  C   PRO A 385      18.359  34.750  13.867  1.00 23.81           C  
ATOM   2985  CB  PRO A 385      20.312  33.156  13.945  1.00 23.81           C  
ATOM   2986  O   PRO A 385      18.547  35.594  13.000  1.00 23.81           O  
ATOM   2987  CG  PRO A 385      20.984  33.438  12.641  1.00 23.81           C  
ATOM   2988  CD  PRO A 385      19.938  33.656  11.594  1.00 23.81           C  
ATOM   2989  N   GLY A 386      17.234  34.906  14.531  1.00 20.55           N  
ATOM   2990  CA  GLY A 386      17.156  35.969  15.523  1.00 20.55           C  
ATOM   2991  C   GLY A 386      15.750  36.531  15.672  1.00 20.55           C  
ATOM   2992  O   GLY A 386      15.117  36.906  14.680  1.00 20.55           O  
ATOM   2993  N   GLY A 387      14.930  35.906  16.578  1.00 20.00           N  
ATOM   2994  CA  GLY A 387      14.469  36.438  17.844  1.00 20.00           C  
ATOM   2995  C   GLY A 387      13.320  37.406  17.703  1.00 20.00           C  
ATOM   2996  O   GLY A 387      13.352  38.281  16.828  1.00 20.00           O  
ATOM   2997  N   GLY A 388      12.141  36.906  18.000  1.00 19.83           N  
ATOM   2998  CA  GLY A 388      11.305  37.531  19.016  1.00 19.83           C  
ATOM   2999  C   GLY A 388       9.828  37.500  18.672  1.00 19.83           C  
ATOM   3000  O   GLY A 388       9.438  37.812  17.547  1.00 19.83           O  
ATOM   3001  N   LEU A 389       9.125  36.469  19.172  1.00 19.78           N  
ATOM   3002  CA  LEU A 389       8.102  36.375  20.219  1.00 19.78           C  
ATOM   3003  C   LEU A 389       6.785  36.969  19.719  1.00 19.78           C  
ATOM   3004  CB  LEU A 389       8.562  37.125  21.469  1.00 19.78           C  
ATOM   3005  O   LEU A 389       6.750  38.094  19.219  1.00 19.78           O  
ATOM   3006  CG  LEU A 389       9.500  36.375  22.406  1.00 19.78           C  
ATOM   3007  CD1 LEU A 389      10.227  37.344  23.344  1.00 19.78           C  
ATOM   3008  CD2 LEU A 389       8.734  35.312  23.203  1.00 19.78           C  
ATOM   3009  N   GLY A 390       5.781  36.125  19.406  1.00 18.41           N  
ATOM   3010  CA  GLY A 390       4.602  35.969  20.250  1.00 18.41           C  
ATOM   3011  C   GLY A 390       3.492  36.938  19.906  1.00 18.41           C  
ATOM   3012  O   GLY A 390       3.746  38.125  19.672  1.00 18.41           O  
ATOM   3013  N   THR A 391       2.408  36.438  19.312  1.00 19.81           N  
ATOM   3014  CA  THR A 391       1.108  36.469  19.984  1.00 19.81           C  
ATOM   3015  C   THR A 391       0.039  37.000  19.031  1.00 19.81           C  
ATOM   3016  CB  THR A 391       1.160  37.344  21.250  1.00 19.81           C  
ATOM   3017  O   THR A 391       0.252  38.031  18.359  1.00 19.81           O  
ATOM   3018  CG2 THR A 391       1.571  36.500  22.469  1.00 19.81           C  
ATOM   3019  OG1 THR A 391       2.109  38.406  21.062  1.00 19.81           O  
ATOM   3020  N   MET A 392      -0.885  36.125  18.594  1.00 17.92           N  
ATOM   3021  CA  MET A 392      -2.264  35.969  19.062  1.00 17.92           C  
ATOM   3022  C   MET A 392      -2.969  37.312  19.109  1.00 17.92           C  
ATOM   3023  CB  MET A 392      -2.307  35.281  20.438  1.00 17.92           C  
ATOM   3024  O   MET A 392      -2.408  38.281  19.609  1.00 17.92           O  
ATOM   3025  CG  MET A 392      -2.787  33.844  20.391  1.00 17.92           C  
ATOM   3026  SD  MET A 392      -2.965  33.125  22.078  1.00 17.92           S  
ATOM   3027  CE  MET A 392      -2.943  31.359  21.656  1.00 17.92           C  
ATOM   3028  N   ALA A 393      -4.004  37.625  18.328  1.00 18.59           N  
ATOM   3029  CA  ALA A 393      -5.293  38.094  18.828  1.00 18.59           C  
ATOM   3030  C   ALA A 393      -5.680  39.406  18.172  1.00 18.59           C  
ATOM   3031  CB  ALA A 393      -5.250  38.250  20.344  1.00 18.59           C  
ATOM   3032  O   ALA A 393      -4.863  40.344  18.094  1.00 18.59           O  
ATOM   3033  N   ILE A 394      -6.828  39.469  17.438  1.00 20.09           N  
ATOM   3034  CA  ILE A 394      -8.148  40.062  17.656  1.00 20.09           C  
ATOM   3035  C   ILE A 394      -8.242  41.406  16.938  1.00 20.09           C  
ATOM   3036  CB  ILE A 394      -8.438  40.250  19.172  1.00 20.09           C  
ATOM   3037  O   ILE A 394      -7.328  42.250  17.031  1.00 20.09           O  
ATOM   3038  CG1 ILE A 394      -8.289  38.906  19.891  1.00 20.09           C  
ATOM   3039  CG2 ILE A 394      -9.836  40.844  19.375  1.00 20.09           C  
ATOM   3040  CD1 ILE A 394      -8.477  39.000  21.406  1.00 20.09           C  
ATOM   3041  N   PRO A 395      -9.508  41.750  16.516  1.00 32.09           N  
ATOM   3042  CA  PRO A 395     -10.344  42.688  15.719  1.00 32.09           C  
ATOM   3043  C   PRO A 395     -10.422  44.062  16.328  1.00 32.09           C  
ATOM   3044  CB  PRO A 395     -11.711  42.000  15.734  1.00 32.09           C  
ATOM   3045  O   PRO A 395     -10.211  44.250  17.531  1.00 32.09           O  
ATOM   3046  CG  PRO A 395     -11.805  41.344  17.078  1.00 32.09           C  
ATOM   3047  CD  PRO A 395     -10.492  41.531  17.781  1.00 32.09           C  
ATOM   3048  N   MET A 396     -10.359  45.188  15.648  1.00 17.72           N  
ATOM   3049  CA  MET A 396     -11.070  46.375  16.062  1.00 17.72           C  
ATOM   3050  C   MET A 396     -10.469  47.625  15.391  1.00 17.72           C  
ATOM   3051  CB  MET A 396     -11.023  46.531  17.578  1.00 17.72           C  
ATOM   3052  O   MET A 396      -9.250  47.781  15.367  1.00 17.72           O  
ATOM   3053  CG  MET A 396     -12.133  45.812  18.312  1.00 17.72           C  
ATOM   3054  SD  MET A 396     -12.156  46.156  20.109  1.00 17.72           S  
ATOM   3055  CE  MET A 396     -13.297  47.594  20.125  1.00 17.72           C  
ATOM   3056  N   LEU A 397     -11.258  48.312  14.570  1.00 19.41           N  
ATOM   3057  CA  LEU A 397     -11.836  49.625  14.766  1.00 19.41           C  
ATOM   3058  C   LEU A 397     -10.742  50.656  15.008  1.00 19.41           C  
ATOM   3059  CB  LEU A 397     -12.812  49.625  15.938  1.00 19.41           C  
ATOM   3060  O   LEU A 397      -9.859  50.469  15.844  1.00 19.41           O  
ATOM   3061  CG  LEU A 397     -14.258  50.000  15.625  1.00 19.41           C  
ATOM   3062  CD1 LEU A 397     -15.188  48.812  15.859  1.00 19.41           C  
ATOM   3063  CD2 LEU A 397     -14.695  51.188  16.453  1.00 19.41           C  
ATOM   3064  N   ALA A 398     -10.500  51.594  14.086  1.00 20.38           N  
ATOM   3065  CA  ALA A 398     -10.422  53.000  14.422  1.00 20.38           C  
ATOM   3066  C   ALA A 398      -9.055  53.594  14.062  1.00 20.38           C  
ATOM   3067  CB  ALA A 398     -10.711  53.219  15.906  1.00 20.38           C  
ATOM   3068  O   ALA A 398      -8.023  53.000  14.383  1.00 20.38           O  
ATOM   3069  N   ASP A 399      -9.023  54.594  13.172  1.00 19.23           N  
ATOM   3070  CA  ASP A 399      -8.695  56.000  13.500  1.00 19.23           C  
ATOM   3071  C   ASP A 399      -7.254  56.312  13.133  1.00 19.23           C  
ATOM   3072  CB  ASP A 399      -8.938  56.250  14.984  1.00 19.23           C  
ATOM   3073  O   ASP A 399      -6.336  55.562  13.484  1.00 19.23           O  
ATOM   3074  CG  ASP A 399      -9.531  57.625  15.250  1.00 19.23           C  
ATOM   3075  OD1 ASP A 399      -9.758  58.406  14.289  1.00 19.23           O  
ATOM   3076  OD2 ASP A 399      -9.773  57.969  16.438  1.00 19.23           O  
ATOM   3077  N   LYS A 400      -7.027  57.250  12.148  1.00 19.91           N  
ATOM   3078  CA  LYS A 400      -6.434  58.594  12.203  1.00 19.91           C  
ATOM   3079  C   LYS A 400      -5.074  58.562  12.898  1.00 19.91           C  
ATOM   3080  CB  LYS A 400      -7.367  59.562  12.930  1.00 19.91           C  
ATOM   3081  O   LYS A 400      -4.922  57.938  13.953  1.00 19.91           O  
ATOM   3082  CG  LYS A 400      -8.586  59.969  12.109  1.00 19.91           C  
ATOM   3083  CD  LYS A 400      -9.297  61.156  12.734  1.00 19.91           C  
ATOM   3084  CE  LYS A 400     -10.531  61.562  11.930  1.00 19.91           C  
ATOM   3085  NZ  LYS A 400     -11.250  62.719  12.555  1.00 19.91           N  
ATOM   3086  N   THR A 401      -3.932  58.906  12.188  1.00 19.27           N  
ATOM   3087  CA  THR A 401      -2.857  59.844  12.531  1.00 19.27           C  
ATOM   3088  C   THR A 401      -1.495  59.156  12.359  1.00 19.27           C  
ATOM   3089  CB  THR A 401      -3.006  60.344  13.977  1.00 19.27           C  
ATOM   3090  O   THR A 401      -1.279  58.062  12.836  1.00 19.27           O  
ATOM   3091  CG2 THR A 401      -4.266  61.188  14.133  1.00 19.27           C  
ATOM   3092  OG1 THR A 401      -3.078  59.219  14.867  1.00 19.27           O  
ATOM   3093  N   GLY A 402      -0.687  59.594  11.391  1.00 20.86           N  
ATOM   3094  CA  GLY A 402       0.631  60.188  11.477  1.00 20.86           C  
ATOM   3095  C   GLY A 402       1.744  59.281  11.016  1.00 20.86           C  
ATOM   3096  O   GLY A 402       1.669  58.062  11.203  1.00 20.86           O  
ATOM   3097  N   PRO A 403       2.920  59.781  10.461  1.00 28.39           N  
ATOM   3098  CA  PRO A 403       4.023  59.438   9.562  1.00 28.39           C  
ATOM   3099  C   PRO A 403       5.199  58.781  10.281  1.00 28.39           C  
ATOM   3100  CB  PRO A 403       4.430  60.812   8.977  1.00 28.39           C  
ATOM   3101  O   PRO A 403       5.461  59.094  11.445  1.00 28.39           O  
ATOM   3102  CG  PRO A 403       4.203  61.781  10.086  1.00 28.39           C  
ATOM   3103  CD  PRO A 403       3.562  61.062  11.234  1.00 28.39           C  
ATOM   3104  N   GLY A 404       5.691  57.594   9.867  1.00 21.11           N  
ATOM   3105  CA  GLY A 404       7.055  57.125  10.031  1.00 21.11           C  
ATOM   3106  C   GLY A 404       7.555  56.312   8.852  1.00 21.11           C  
ATOM   3107  O   GLY A 404       6.773  55.594   8.203  1.00 21.11           O  
ATOM   3108  N   PRO A 405       8.711  56.594   8.250  1.00 23.31           N  
ATOM   3109  CA  PRO A 405       9.656  56.219   7.199  1.00 23.31           C  
ATOM   3110  C   PRO A 405      10.375  54.906   7.500  1.00 23.31           C  
ATOM   3111  CB  PRO A 405      10.641  57.406   7.160  1.00 23.31           C  
ATOM   3112  O   PRO A 405      10.641  54.594   8.664  1.00 23.31           O  
ATOM   3113  CG  PRO A 405      10.727  57.875   8.578  1.00 23.31           C  
ATOM   3114  CD  PRO A 405       9.742  57.094   9.398  1.00 23.31           C  
ATOM   3115  N   GLY A 406      10.078  53.750   6.777  1.00 19.22           N  
ATOM   3116  CA  GLY A 406      11.031  52.656   6.648  1.00 19.22           C  
ATOM   3117  C   GLY A 406      10.422  51.406   6.078  1.00 19.22           C  
ATOM   3118  O   GLY A 406       9.281  51.062   6.387  1.00 19.22           O  
ATOM   3119  N   TYR A 407      10.500  51.125   4.777  1.00 20.50           N  
ATOM   3120  CA  TYR A 407      11.055  50.125   3.863  1.00 20.50           C  
ATOM   3121  C   TYR A 407       9.992  49.125   3.443  1.00 20.50           C  
ATOM   3122  CB  TYR A 407      12.234  49.406   4.508  1.00 20.50           C  
ATOM   3123  O   TYR A 407       9.312  48.531   4.293  1.00 20.50           O  
ATOM   3124  CG  TYR A 407      13.516  50.188   4.520  1.00 20.50           C  
ATOM   3125  CD1 TYR A 407      14.352  50.219   3.406  1.00 20.50           C  
ATOM   3126  CD2 TYR A 407      13.883  50.938   5.645  1.00 20.50           C  
ATOM   3127  CE1 TYR A 407      15.523  50.969   3.414  1.00 20.50           C  
ATOM   3128  CE2 TYR A 407      15.062  51.656   5.664  1.00 20.50           C  
ATOM   3129  OH  TYR A 407      17.031  52.438   4.559  1.00 20.50           O  
ATOM   3130  CZ  TYR A 407      15.875  51.688   4.543  1.00 20.50           C  
ATOM   3131  N   PRO A 408       9.422  49.156   2.154  1.00 20.70           N  
ATOM   3132  CA  PRO A 408       8.297  48.344   1.688  1.00 20.70           C  
ATOM   3133  C   PRO A 408       8.734  46.969   1.161  1.00 20.70           C  
ATOM   3134  CB  PRO A 408       7.688  49.188   0.566  1.00 20.70           C  
ATOM   3135  O   PRO A 408       9.695  46.875   0.388  1.00 20.70           O  
ATOM   3136  CG  PRO A 408       8.789  50.094   0.132  1.00 20.70           C  
ATOM   3137  CD  PRO A 408       9.953  49.906   1.063  1.00 20.70           C  
ATOM   3138  N   LEU A 409       8.828  45.938   2.082  1.00 19.55           N  
ATOM   3139  CA  LEU A 409       8.594  44.500   2.025  1.00 19.55           C  
ATOM   3140  C   LEU A 409       7.188  44.188   1.517  1.00 19.55           C  
ATOM   3141  CB  LEU A 409       8.797  43.875   3.404  1.00 19.55           C  
ATOM   3142  O   LEU A 409       6.215  44.812   1.968  1.00 19.55           O  
ATOM   3143  CG  LEU A 409      10.242  43.656   3.846  1.00 19.55           C  
ATOM   3144  CD1 LEU A 409      10.320  43.500   5.359  1.00 19.55           C  
ATOM   3145  CD2 LEU A 409      10.836  42.438   3.148  1.00 19.55           C  
ATOM   3146  N   ASP A 410       6.992  43.938   0.158  1.00 20.16           N  
ATOM   3147  CA  ASP A 410       6.281  43.281  -0.939  1.00 20.16           C  
ATOM   3148  C   ASP A 410       5.363  42.188  -0.422  1.00 20.16           C  
ATOM   3149  CB  ASP A 410       7.266  42.719  -1.959  1.00 20.16           C  
ATOM   3150  O   ASP A 410       5.832  41.156   0.066  1.00 20.16           O  
ATOM   3151  CG  ASP A 410       7.656  43.719  -3.033  1.00 20.16           C  
ATOM   3152  OD1 ASP A 410       6.914  44.688  -3.248  1.00 20.16           O  
ATOM   3153  OD2 ASP A 410       8.711  43.531  -3.670  1.00 20.16           O  
ATOM   3154  N   PHE A 411       4.250  42.406   0.366  1.00 18.94           N  
ATOM   3155  CA  PHE A 411       3.084  41.594   0.678  1.00 18.94           C  
ATOM   3156  C   PHE A 411       2.010  41.750  -0.392  1.00 18.94           C  
ATOM   3157  CB  PHE A 411       2.514  41.969   2.051  1.00 18.94           C  
ATOM   3158  O   PHE A 411       1.641  42.875  -0.750  1.00 18.94           O  
ATOM   3159  CG  PHE A 411       3.287  41.375   3.205  1.00 18.94           C  
ATOM   3160  CD1 PHE A 411       3.109  40.062   3.588  1.00 18.94           C  
ATOM   3161  CD2 PHE A 411       4.195  42.156   3.910  1.00 18.94           C  
ATOM   3162  CE1 PHE A 411       3.822  39.531   4.656  1.00 18.94           C  
ATOM   3163  CE2 PHE A 411       4.914  41.625   4.977  1.00 18.94           C  
ATOM   3164  CZ  PHE A 411       4.723  40.312   5.352  1.00 18.94           C  
ATOM   3165  N   SER A 412       1.873  41.000  -1.504  1.00 21.03           N  
ATOM   3166  CA  SER A 412       0.740  40.875  -2.414  1.00 21.03           C  
ATOM   3167  C   SER A 412      -0.249  39.812  -1.919  1.00 21.03           C  
ATOM   3168  CB  SER A 412       1.219  40.500  -3.820  1.00 21.03           C  
ATOM   3169  O   SER A 412       0.135  38.688  -1.630  1.00 21.03           O  
ATOM   3170  OG  SER A 412       2.314  39.625  -3.764  1.00 21.03           O  
ATOM   3171  N   PHE A 413      -1.149  40.062  -0.881  1.00 19.27           N  
ATOM   3172  CA  PHE A 413      -2.535  39.969  -0.439  1.00 19.27           C  
ATOM   3173  C   PHE A 413      -3.453  39.625  -1.607  1.00 19.27           C  
ATOM   3174  CB  PHE A 413      -2.988  41.281   0.221  1.00 19.27           C  
ATOM   3175  O   PHE A 413      -3.330  40.219  -2.689  1.00 19.27           O  
ATOM   3176  CG  PHE A 413      -2.812  41.312   1.715  1.00 19.27           C  
ATOM   3177  CD1 PHE A 413      -3.801  40.781   2.551  1.00 19.27           C  
ATOM   3178  CD2 PHE A 413      -1.659  41.812   2.285  1.00 19.27           C  
ATOM   3179  CE1 PHE A 413      -3.643  40.812   3.936  1.00 19.27           C  
ATOM   3180  CE2 PHE A 413      -1.492  41.844   3.666  1.00 19.27           C  
ATOM   3181  CZ  PHE A 413      -2.486  41.344   4.488  1.00 19.27           C  
ATOM   3182  N   VAL A 414      -4.004  38.438  -1.612  1.00 20.17           N  
ATOM   3183  CA  VAL A 414      -5.336  37.875  -1.688  1.00 20.17           C  
ATOM   3184  C   VAL A 414      -6.391  38.969  -1.619  1.00 20.17           C  
ATOM   3185  CB  VAL A 414      -5.566  36.844  -0.558  1.00 20.17           C  
ATOM   3186  O   VAL A 414      -6.371  39.781  -0.706  1.00 20.17           O  
ATOM   3187  CG1 VAL A 414      -6.965  36.219  -0.662  1.00 20.17           C  
ATOM   3188  CG2 VAL A 414      -4.500  35.750  -0.604  1.00 20.17           C  
ATOM   3189  N   CYS A 415      -6.898  39.625  -2.699  1.00 18.11           N  
ATOM   3190  CA  CYS A 415      -8.117  40.406  -2.625  1.00 18.11           C  
ATOM   3191  C   CYS A 415      -9.312  39.656  -3.156  1.00 18.11           C  
ATOM   3192  CB  CYS A 415      -7.945  41.719  -3.414  1.00 18.11           C  
ATOM   3193  O   CYS A 415      -9.305  39.188  -4.297  1.00 18.11           O  
ATOM   3194  SG  CYS A 415      -8.578  43.188  -2.559  1.00 18.11           S  
ATOM   3195  N   PRO A 416     -10.141  38.969  -2.131  1.00 21.52           N  
ATOM   3196  CA  PRO A 416     -11.562  38.625  -2.262  1.00 21.52           C  
ATOM   3197  C   PRO A 416     -12.461  39.844  -2.332  1.00 21.52           C  
ATOM   3198  CB  PRO A 416     -11.844  37.812  -0.997  1.00 21.52           C  
ATOM   3199  O   PRO A 416     -12.102  40.938  -1.829  1.00 21.52           O  
ATOM   3200  CG  PRO A 416     -10.773  38.219  -0.033  1.00 21.52           C  
ATOM   3201  CD  PRO A 416      -9.875  39.219  -0.709  1.00 21.52           C  
ATOM   3202  N   THR A 417     -13.312  40.000  -3.367  1.00 20.12           N  
ATOM   3203  CA  THR A 417     -14.680  40.438  -3.602  1.00 20.12           C  
ATOM   3204  C   THR A 417     -14.875  41.875  -3.178  1.00 20.12           C  
ATOM   3205  CB  THR A 417     -15.688  39.531  -2.852  1.00 20.12           C  
ATOM   3206  O   THR A 417     -14.352  42.312  -2.141  1.00 20.12           O  
ATOM   3207  CG2 THR A 417     -16.141  38.375  -3.719  1.00 20.12           C  
ATOM   3208  OG1 THR A 417     -15.070  39.031  -1.663  1.00 20.12           O  
ATOM   3209  N   GLU A 418     -15.086  42.969  -4.062  1.00 18.89           N  
ATOM   3210  CA  GLU A 418     -16.125  44.000  -4.133  1.00 18.89           C  
ATOM   3211  C   GLU A 418     -15.586  45.312  -4.711  1.00 18.89           C  
ATOM   3212  CB  GLU A 418     -16.734  44.250  -2.750  1.00 18.89           C  
ATOM   3213  O   GLU A 418     -14.508  45.750  -4.332  1.00 18.89           O  
ATOM   3214  CG  GLU A 418     -17.828  43.250  -2.365  1.00 18.89           C  
ATOM   3215  CD  GLU A 418     -18.531  43.625  -1.072  1.00 18.89           C  
ATOM   3216  OE1 GLU A 418     -19.516  42.906  -0.702  1.00 18.89           O  
ATOM   3217  OE2 GLU A 418     -18.125  44.594  -0.425  1.00 18.89           O  
ATOM   3218  N   VAL A 419     -15.891  45.781  -6.035  1.00 22.05           N  
ATOM   3219  CA  VAL A 419     -16.422  47.000  -6.656  1.00 22.05           C  
ATOM   3220  C   VAL A 419     -15.797  48.219  -6.008  1.00 22.05           C  
ATOM   3221  CB  VAL A 419     -17.969  47.062  -6.543  1.00 22.05           C  
ATOM   3222  O   VAL A 419     -15.797  48.344  -4.781  1.00 22.05           O  
ATOM   3223  CG1 VAL A 419     -18.500  48.344  -7.180  1.00 22.05           C  
ATOM   3224  CG2 VAL A 419     -18.594  45.812  -7.188  1.00 22.05           C  
ATOM   3225  N   ILE A 420     -14.625  48.969  -6.551  1.00 20.08           N  
ATOM   3226  CA  ILE A 420     -14.516  50.438  -6.410  1.00 20.08           C  
ATOM   3227  C   ILE A 420     -13.570  50.969  -7.469  1.00 20.08           C  
ATOM   3228  CB  ILE A 420     -14.039  50.812  -4.996  1.00 20.08           C  
ATOM   3229  O   ILE A 420     -12.445  50.500  -7.613  1.00 20.08           O  
ATOM   3230  CG1 ILE A 420     -14.930  50.188  -3.928  1.00 20.08           C  
ATOM   3231  CG2 ILE A 420     -14.000  52.344  -4.848  1.00 20.08           C  
ATOM   3232  CD1 ILE A 420     -14.461  50.438  -2.500  1.00 20.08           C  
ATOM   3233  N   ALA A 421     -13.969  51.438  -8.727  1.00 20.77           N  
ATOM   3234  CA  ALA A 421     -13.867  52.562  -9.656  1.00 20.77           C  
ATOM   3235  C   ALA A 421     -12.898  53.594  -9.125  1.00 20.77           C  
ATOM   3236  CB  ALA A 421     -15.242  53.156  -9.898  1.00 20.77           C  
ATOM   3237  O   ALA A 421     -13.164  54.250  -8.109  1.00 20.77           O  
ATOM   3238  N   GLY A 422     -11.484  53.406  -8.961  1.00 23.19           N  
ATOM   3239  CA  GLY A 422     -10.453  54.438  -8.898  1.00 23.19           C  
ATOM   3240  C   GLY A 422      -9.266  54.156  -9.805  1.00 23.19           C  
ATOM   3241  O   GLY A 422      -9.133  53.031 -10.328  1.00 23.19           O  
ATOM   3242  N   PRO A 423      -8.531  55.250 -10.328  1.00 26.09           N  
ATOM   3243  CA  PRO A 423      -7.477  55.375 -11.336  1.00 26.09           C  
ATOM   3244  C   PRO A 423      -6.242  54.531 -11.008  1.00 26.09           C  
ATOM   3245  CB  PRO A 423      -7.145  56.875 -11.320  1.00 26.09           C  
ATOM   3246  O   PRO A 423      -5.848  54.438  -9.844  1.00 26.09           O  
ATOM   3247  CG  PRO A 423      -7.777  57.375 -10.070  1.00 26.09           C  
ATOM   3248  CD  PRO A 423      -8.578  56.281  -9.445  1.00 26.09           C  
ATOM   3249  N   GLY A 424      -6.113  53.312 -11.438  1.00 26.19           N  
ATOM   3250  CA  GLY A 424      -5.285  52.125 -11.664  1.00 26.19           C  
ATOM   3251  C   GLY A 424      -3.848  52.312 -11.227  1.00 26.19           C  
ATOM   3252  O   GLY A 424      -3.398  53.438 -11.016  1.00 26.19           O  
ATOM   3253  N   PRO A 425      -3.271  51.375 -10.484  1.00 27.81           N  
ATOM   3254  CA  PRO A 425      -1.945  51.250  -9.875  1.00 27.81           C  
ATOM   3255  C   PRO A 425      -0.824  51.688 -10.812  1.00 27.81           C  
ATOM   3256  CB  PRO A 425      -1.833  49.750  -9.578  1.00 27.81           C  
ATOM   3257  O   PRO A 425       0.203  52.219 -10.344  1.00 27.81           O  
ATOM   3258  CG  PRO A 425      -3.061  49.156 -10.180  1.00 27.81           C  
ATOM   3259  CD  PRO A 425      -3.928  50.250 -10.703  1.00 27.81           C  
ATOM   3260  N   GLY A 426      -1.001  52.062 -12.148  1.00 26.53           N  
ATOM   3261  CA  GLY A 426       0.077  52.438 -13.047  1.00 26.53           C  
ATOM   3262  C   GLY A 426       0.416  53.906 -12.977  1.00 26.53           C  
ATOM   3263  O   GLY A 426       1.587  54.281 -13.055  1.00 26.53           O  
ATOM   3264  N   TYR A 427      -0.517  54.844 -12.781  1.00 26.11           N  
ATOM   3265  CA  TYR A 427      -0.354  56.312 -12.641  1.00 26.11           C  
ATOM   3266  C   TYR A 427       0.343  56.656 -11.328  1.00 26.11           C  
ATOM   3267  CB  TYR A 427      -1.713  57.000 -12.711  1.00 26.11           C  
ATOM   3268  O   TYR A 427       1.231  57.500 -11.305  1.00 26.11           O  
ATOM   3269  CG  TYR A 427      -1.614  58.500 -12.875  1.00 26.11           C  
ATOM   3270  CD1 TYR A 427      -1.750  59.344 -11.773  1.00 26.11           C  
ATOM   3271  CD2 TYR A 427      -1.385  59.062 -14.117  1.00 26.11           C  
ATOM   3272  CE1 TYR A 427      -1.661  60.719 -11.922  1.00 26.11           C  
ATOM   3273  CE2 TYR A 427      -1.294  60.438 -14.273  1.00 26.11           C  
ATOM   3274  OH  TYR A 427      -1.344  62.625 -13.320  1.00 26.11           O  
ATOM   3275  CZ  TYR A 427      -1.433  61.281 -13.172  1.00 26.11           C  
ATOM   3276  N   ALA A 428       0.113  55.844 -10.258  1.00 25.14           N  
ATOM   3277  CA  ALA A 428       0.728  56.094  -8.953  1.00 25.14           C  
ATOM   3278  C   ALA A 428       2.191  55.656  -8.945  1.00 25.14           C  
ATOM   3279  CB  ALA A 428      -0.043  55.375  -7.855  1.00 25.14           C  
ATOM   3280  O   ALA A 428       3.041  56.344  -8.359  1.00 25.14           O  
ATOM   3281  N   HIS A 429       2.582  54.594  -9.773  1.00 28.86           N  
ATOM   3282  CA  HIS A 429       3.959  54.125  -9.875  1.00 28.86           C  
ATOM   3283  C   HIS A 429       4.816  55.094 -10.680  1.00 28.86           C  
ATOM   3284  CB  HIS A 429       4.004  52.750 -10.516  1.00 28.86           C  
ATOM   3285  O   HIS A 429       5.965  55.375 -10.312  1.00 28.86           O  
ATOM   3286  CG  HIS A 429       5.273  52.000 -10.234  1.00 28.86           C  
ATOM   3287  CD2 HIS A 429       5.570  51.062  -9.289  1.00 28.86           C  
ATOM   3288  ND1 HIS A 429       6.418  52.156 -10.977  1.00 28.86           N  
ATOM   3289  CE1 HIS A 429       7.371  51.375 -10.508  1.00 28.86           C  
ATOM   3290  NE2 HIS A 429       6.883  50.719  -9.477  1.00 28.86           N  
ATOM   3291  N   LEU A 430       4.211  55.781 -11.680  1.00 26.52           N  
ATOM   3292  CA  LEU A 430       4.965  56.688 -12.555  1.00 26.52           C  
ATOM   3293  C   LEU A 430       5.188  58.031 -11.883  1.00 26.52           C  
ATOM   3294  CB  LEU A 430       4.238  56.875 -13.883  1.00 26.52           C  
ATOM   3295  O   LEU A 430       6.270  58.625 -11.992  1.00 26.52           O  
ATOM   3296  CG  LEU A 430       4.590  55.875 -15.000  1.00 26.52           C  
ATOM   3297  CD1 LEU A 430       3.375  55.625 -15.883  1.00 26.52           C  
ATOM   3298  CD2 LEU A 430       5.762  56.406 -15.820  1.00 26.52           C  
ATOM   3299  N   GLN A 431       4.172  58.625 -11.023  1.00 26.22           N  
ATOM   3300  CA  GLN A 431       4.340  59.844 -10.258  1.00 26.22           C  
ATOM   3301  C   GLN A 431       5.332  59.656  -9.109  1.00 26.22           C  
ATOM   3302  CB  GLN A 431       2.996  60.344  -9.711  1.00 26.22           C  
ATOM   3303  O   GLN A 431       6.137  60.562  -8.828  1.00 26.22           O  
ATOM   3304  CG  GLN A 431       2.242  61.250 -10.664  1.00 26.22           C  
ATOM   3305  CD  GLN A 431       1.510  62.375  -9.945  1.00 26.22           C  
ATOM   3306  NE2 GLN A 431       1.311  63.500 -10.625  1.00 26.22           N  
ATOM   3307  OE1 GLN A 431       1.125  62.219  -8.773  1.00 26.22           O  
ATOM   3308  N   TRP A 432       5.348  58.375  -8.508  1.00 24.81           N  
ATOM   3309  CA  TRP A 432       6.277  58.094  -7.410  1.00 24.81           C  
ATOM   3310  C   TRP A 432       7.707  57.969  -7.926  1.00 24.81           C  
ATOM   3311  CB  TRP A 432       5.879  56.812  -6.668  1.00 24.81           C  
ATOM   3312  O   TRP A 432       8.641  58.500  -7.305  1.00 24.81           O  
ATOM   3313  CG  TRP A 432       6.598  56.625  -5.367  1.00 24.81           C  
ATOM   3314  CD1 TRP A 432       6.336  57.250  -4.180  1.00 24.81           C  
ATOM   3315  CD2 TRP A 432       7.703  55.750  -5.133  1.00 24.81           C  
ATOM   3316  CE2 TRP A 432       8.062  55.875  -3.773  1.00 24.81           C  
ATOM   3317  CE3 TRP A 432       8.430  54.844  -5.938  1.00 24.81           C  
ATOM   3318  NE1 TRP A 432       7.215  56.812  -3.213  1.00 24.81           N  
ATOM   3319  CH2 TRP A 432       9.805  54.312  -4.012  1.00 24.81           C  
ATOM   3320  CZ2 TRP A 432       9.117  55.156  -3.201  1.00 24.81           C  
ATOM   3321  CZ3 TRP A 432       9.477  54.156  -5.367  1.00 24.81           C  
ATOM   3322  N   THR A 433       7.914  57.406  -9.188  1.00 30.72           N  
ATOM   3323  CA  THR A 433       9.250  57.250  -9.750  1.00 30.72           C  
ATOM   3324  C   THR A 433       9.812  58.625 -10.164  1.00 30.72           C  
ATOM   3325  CB  THR A 433       9.250  56.312 -10.953  1.00 30.72           C  
ATOM   3326  O   THR A 433      11.000  58.875  -9.977  1.00 30.72           O  
ATOM   3327  CG2 THR A 433       9.781  54.938 -10.570  1.00 30.72           C  
ATOM   3328  OG1 THR A 433       7.914  56.188 -11.445  1.00 30.72           O  
ATOM   3329  N   LEU A 434       8.953  59.562 -10.523  1.00 27.39           N  
ATOM   3330  CA  LEU A 434       9.461  60.875 -10.875  1.00 27.39           C  
ATOM   3331  C   LEU A 434       9.773  61.688  -9.625  1.00 27.39           C  
ATOM   3332  CB  LEU A 434       8.453  61.625 -11.750  1.00 27.39           C  
ATOM   3333  O   LEU A 434      10.773  62.406  -9.578  1.00 27.39           O  
ATOM   3334  CG  LEU A 434       8.602  61.438 -13.258  1.00 27.39           C  
ATOM   3335  CD1 LEU A 434       7.258  61.656 -13.953  1.00 27.39           C  
ATOM   3336  CD2 LEU A 434       9.641  62.438 -13.812  1.00 27.39           C  
ATOM   3337  N   GLN A 435       8.938  61.562  -8.492  1.00 32.50           N  
ATOM   3338  CA  GLN A 435       9.180  62.312  -7.273  1.00 32.50           C  
ATOM   3339  C   GLN A 435      10.359  61.750  -6.492  1.00 32.50           C  
ATOM   3340  CB  GLN A 435       7.926  62.344  -6.395  1.00 32.50           C  
ATOM   3341  O   GLN A 435      11.125  62.500  -5.879  1.00 32.50           O  
ATOM   3342  CG  GLN A 435       7.062  63.594  -6.590  1.00 32.50           C  
ATOM   3343  CD  GLN A 435       5.824  63.594  -5.711  1.00 32.50           C  
ATOM   3344  NE2 GLN A 435       5.098  64.688  -5.703  1.00 32.50           N  
ATOM   3345  OE1 GLN A 435       5.523  62.594  -5.043  1.00 32.50           O  
ATOM   3346  N   ASP A 436      10.602  60.375  -6.543  1.00 30.80           N  
ATOM   3347  CA  ASP A 436      11.766  59.750  -5.914  1.00 30.80           C  
ATOM   3348  C   ASP A 436      13.039  60.062  -6.703  1.00 30.80           C  
ATOM   3349  CB  ASP A 436      11.570  58.250  -5.785  1.00 30.80           C  
ATOM   3350  O   ASP A 436      14.109  60.219  -6.121  1.00 30.80           O  
ATOM   3351  CG  ASP A 436      11.578  57.750  -4.344  1.00 30.80           C  
ATOM   3352  OD1 ASP A 436      11.594  58.594  -3.420  1.00 30.80           O  
ATOM   3353  OD2 ASP A 436      11.562  56.531  -4.125  1.00 30.80           O  
ATOM   3354  N   ARG A 437      12.930  60.625  -7.910  1.00 36.75           N  
ATOM   3355  CA  ARG A 437      14.164  60.719  -8.680  1.00 36.75           C  
ATOM   3356  C   ARG A 437      14.641  62.156  -8.805  1.00 36.75           C  
ATOM   3357  CB  ARG A 437      13.969  60.094 -10.078  1.00 36.75           C  
ATOM   3358  O   ARG A 437      15.805  62.406  -9.102  1.00 36.75           O  
ATOM   3359  CG  ARG A 437      14.445  58.656 -10.195  1.00 36.75           C  
ATOM   3360  CD  ARG A 437      14.383  58.156 -11.633  1.00 36.75           C  
ATOM   3361  NE  ARG A 437      15.164  56.938 -11.812  1.00 36.75           N  
ATOM   3362  NH1 ARG A 437      14.422  56.531 -13.961  1.00 36.75           N  
ATOM   3363  NH2 ARG A 437      15.922  55.125 -12.977  1.00 36.75           N  
ATOM   3364  CZ  ARG A 437      15.164  56.188 -12.914  1.00 36.75           C  
ATOM   3365  N   LYS A 438      13.727  63.156  -8.523  1.00 35.12           N  
ATOM   3366  CA  LYS A 438      14.195  64.500  -8.266  1.00 35.12           C  
ATOM   3367  C   LYS A 438      15.039  64.562  -6.992  1.00 35.12           C  
ATOM   3368  CB  LYS A 438      13.023  65.500  -8.156  1.00 35.12           C  
ATOM   3369  O   LYS A 438      15.961  65.375  -6.887  1.00 35.12           O  
ATOM   3370  CG  LYS A 438      12.523  66.000  -9.500  1.00 35.12           C  
ATOM   3371  CD  LYS A 438      11.492  67.125  -9.320  1.00 35.12           C  
ATOM   3372  CE  LYS A 438      10.938  67.625 -10.656  1.00 35.12           C  
ATOM   3373  NZ  LYS A 438       9.938  68.688 -10.484  1.00 35.12           N  
ATOM   3374  N   LYS A 439      15.008  63.562  -6.219  1.00 31.16           N  
ATOM   3375  CA  LYS A 439      15.758  63.562  -4.969  1.00 31.16           C  
ATOM   3376  C   LYS A 439      16.984  62.688  -5.055  1.00 31.16           C  
ATOM   3377  CB  LYS A 439      14.875  63.156  -3.799  1.00 31.16           C  
ATOM   3378  O   LYS A 439      17.859  62.719  -4.184  1.00 31.16           O  
ATOM   3379  CG  LYS A 439      13.953  64.250  -3.283  1.00 31.16           C  
ATOM   3380  CD  LYS A 439      13.266  63.812  -1.991  1.00 31.16           C  
ATOM   3381  CE  LYS A 439      12.289  64.875  -1.509  1.00 31.16           C  
ATOM   3382  NZ  LYS A 439      11.602  64.500  -0.248  1.00 31.16           N  
ATOM   3383  N   GLY A 440      17.609  62.438  -6.219  1.00 27.09           N  
ATOM   3384  CA  GLY A 440      18.891  61.781  -6.047  1.00 27.09           C  
ATOM   3385  C   GLY A 440      19.328  61.000  -7.270  1.00 27.09           C  
ATOM   3386  O   GLY A 440      18.578  60.156  -7.766  1.00 27.09           O  
ATOM   3387  N   GLY A 441      20.000  61.688  -8.180  1.00 27.81           N  
ATOM   3388  CA  GLY A 441      21.188  61.344  -8.930  1.00 27.81           C  
ATOM   3389  C   GLY A 441      20.859  60.656 -10.258  1.00 27.81           C  
ATOM   3390  O   GLY A 441      20.391  59.531 -10.289  1.00 27.81           O  
ATOM   3391  N   GLY A 442      20.500  61.500 -11.125  1.00 24.52           N  
ATOM   3392  CA  GLY A 442      20.375  61.812 -12.531  1.00 24.52           C  
ATOM   3393  C   GLY A 442      21.062  60.812 -13.438  1.00 24.52           C  
ATOM   3394  O   GLY A 442      22.219  60.438 -13.195  1.00 24.52           O  
ATOM   3395  N   PRO A 443      20.438  60.000 -14.258  1.00 35.12           N  
ATOM   3396  CA  PRO A 443      21.062  59.625 -15.531  1.00 35.12           C  
ATOM   3397  C   PRO A 443      20.375  60.250 -16.734  1.00 35.12           C  
ATOM   3398  CB  PRO A 443      20.906  58.094 -15.555  1.00 35.12           C  
ATOM   3399  O   PRO A 443      19.203  60.625 -16.656  1.00 35.12           O  
ATOM   3400  CG  PRO A 443      19.719  57.812 -14.711  1.00 35.12           C  
ATOM   3401  CD  PRO A 443      19.234  59.094 -14.117  1.00 35.12           C  
ATOM   3402  N   GLY A 444      21.109  61.062 -17.516  1.00 26.27           N  
ATOM   3403  CA  GLY A 444      21.344  61.656 -18.812  1.00 26.27           C  
ATOM   3404  C   GLY A 444      20.062  62.094 -19.516  1.00 26.27           C  
ATOM   3405  O   GLY A 444      19.000  61.531 -19.250  1.00 26.27           O  
ATOM   3406  N   PRO A 445      20.031  63.312 -19.938  1.00 34.84           N  
ATOM   3407  CA  PRO A 445      19.016  64.125 -20.578  1.00 34.84           C  
ATOM   3408  C   PRO A 445      18.172  63.375 -21.594  1.00 34.84           C  
ATOM   3409  CB  PRO A 445      19.828  65.250 -21.281  1.00 34.84           C  
ATOM   3410  O   PRO A 445      16.984  63.688 -21.781  1.00 34.84           O  
ATOM   3411  CG  PRO A 445      21.266  64.812 -21.078  1.00 34.84           C  
ATOM   3412  CD  PRO A 445      21.281  63.594 -20.219  1.00 34.84           C  
ATOM   3413  N   GLY A 446      18.406  62.062 -21.938  1.00 31.59           N  
ATOM   3414  CA  GLY A 446      17.625  61.375 -22.953  1.00 31.59           C  
ATOM   3415  C   GLY A 446      16.453  60.594 -22.375  1.00 31.59           C  
ATOM   3416  O   GLY A 446      15.367  60.562 -22.984  1.00 31.59           O  
ATOM   3417  N   ARG A 447      16.500  60.250 -21.109  1.00 31.75           N  
ATOM   3418  CA  ARG A 447      15.484  59.406 -20.500  1.00 31.75           C  
ATOM   3419  C   ARG A 447      14.438  60.250 -19.781  1.00 31.75           C  
ATOM   3420  CB  ARG A 447      16.125  58.406 -19.531  1.00 31.75           C  
ATOM   3421  O   ARG A 447      13.258  59.875 -19.766  1.00 31.75           O  
ATOM   3422  CG  ARG A 447      16.375  57.031 -20.141  1.00 31.75           C  
ATOM   3423  CD  ARG A 447      16.688  56.000 -19.078  1.00 31.75           C  
ATOM   3424  NE  ARG A 447      17.938  55.281 -19.375  1.00 31.75           N  
ATOM   3425  NH1 ARG A 447      17.469  53.469 -18.000  1.00 31.75           N  
ATOM   3426  NH2 ARG A 447      19.422  53.562 -19.188  1.00 31.75           N  
ATOM   3427  CZ  ARG A 447      18.266  54.094 -18.859  1.00 31.75           C  
ATOM   3428  N   GLN A 448      14.797  61.562 -19.406  1.00 28.58           N  
ATOM   3429  CA  GLN A 448      13.906  62.562 -18.812  1.00 28.58           C  
ATOM   3430  C   GLN A 448      12.898  63.062 -19.844  1.00 28.58           C  
ATOM   3431  CB  GLN A 448      14.703  63.719 -18.219  1.00 28.58           C  
ATOM   3432  O   GLN A 448      11.719  63.250 -19.531  1.00 28.58           O  
ATOM   3433  CG  GLN A 448      14.656  63.781 -16.703  1.00 28.58           C  
ATOM   3434  CD  GLN A 448      15.531  64.875 -16.141  1.00 28.58           C  
ATOM   3435  NE2 GLN A 448      15.438  65.125 -14.828  1.00 28.58           N  
ATOM   3436  OE1 GLN A 448      16.281  65.500 -16.875  1.00 28.58           O  
ATOM   3437  N   ARG A 449      13.258  63.094 -21.172  1.00 35.75           N  
ATOM   3438  CA  ARG A 449      12.352  63.562 -22.219  1.00 35.75           C  
ATOM   3439  C   ARG A 449      11.312  62.500 -22.547  1.00 35.75           C  
ATOM   3440  CB  ARG A 449      13.125  63.938 -23.484  1.00 35.75           C  
ATOM   3441  O   ARG A 449      10.148  62.812 -22.797  1.00 35.75           O  
ATOM   3442  CG  ARG A 449      13.656  65.375 -23.469  1.00 35.75           C  
ATOM   3443  CD  ARG A 449      14.297  65.750 -24.797  1.00 35.75           C  
ATOM   3444  NE  ARG A 449      15.125  66.938 -24.688  1.00 35.75           N  
ATOM   3445  NH1 ARG A 449      15.602  67.062 -26.938  1.00 35.75           N  
ATOM   3446  NH2 ARG A 449      16.453  68.625 -25.484  1.00 35.75           N  
ATOM   3447  CZ  ARG A 449      15.727  67.562 -25.703  1.00 35.75           C  
ATOM   3448  N   LYS A 450      11.617  61.156 -22.297  1.00 34.75           N  
ATOM   3449  CA  LYS A 450      10.734  60.062 -22.625  1.00 34.75           C  
ATOM   3450  C   LYS A 450       9.609  59.906 -21.609  1.00 34.75           C  
ATOM   3451  CB  LYS A 450      11.531  58.750 -22.719  1.00 34.75           C  
ATOM   3452  O   LYS A 450       8.453  59.688 -21.984  1.00 34.75           O  
ATOM   3453  CG  LYS A 450      12.344  58.594 -24.000  1.00 34.75           C  
ATOM   3454  CD  LYS A 450      13.016  57.250 -24.094  1.00 34.75           C  
ATOM   3455  CE  LYS A 450      13.898  57.125 -25.328  1.00 34.75           C  
ATOM   3456  NZ  LYS A 450      14.570  55.812 -25.406  1.00 34.75           N  
ATOM   3457  N   TYR A 451       9.914  60.312 -20.391  1.00 30.38           N  
ATOM   3458  CA  TYR A 451       8.938  60.156 -19.312  1.00 30.38           C  
ATOM   3459  C   TYR A 451       8.008  61.375 -19.234  1.00 30.38           C  
ATOM   3460  CB  TYR A 451       9.641  59.969 -17.969  1.00 30.38           C  
ATOM   3461  O   TYR A 451       6.801  61.219 -19.016  1.00 30.38           O  
ATOM   3462  CG  TYR A 451      10.180  58.562 -17.766  1.00 30.38           C  
ATOM   3463  CD1 TYR A 451       9.320  57.500 -17.562  1.00 30.38           C  
ATOM   3464  CD2 TYR A 451      11.547  58.344 -17.766  1.00 30.38           C  
ATOM   3465  CE1 TYR A 451       9.812  56.219 -17.375  1.00 30.38           C  
ATOM   3466  CE2 TYR A 451      12.055  57.062 -17.562  1.00 30.38           C  
ATOM   3467  OH  TYR A 451      11.672  54.719 -17.188  1.00 30.38           O  
ATOM   3468  CZ  TYR A 451      11.180  56.000 -17.375  1.00 30.38           C  
ATOM   3469  N   GLU A 452       8.672  62.656 -19.516  1.00 35.91           N  
ATOM   3470  CA  GLU A 452       7.836  63.844 -19.609  1.00 35.91           C  
ATOM   3471  C   GLU A 452       6.859  63.719 -20.781  1.00 35.91           C  
ATOM   3472  CB  GLU A 452       8.703  65.062 -19.750  1.00 35.91           C  
ATOM   3473  O   GLU A 452       5.707  64.188 -20.672  1.00 35.91           O  
ATOM   3474  CG  GLU A 452       9.344  65.562 -18.453  1.00 35.91           C  
ATOM   3475  CD  GLU A 452      10.297  66.750 -18.641  1.00 35.91           C  
ATOM   3476  OE1 GLU A 452      10.875  67.188 -17.641  1.00 35.91           O  
ATOM   3477  OE2 GLU A 452      10.453  67.188 -19.797  1.00 35.91           O  
ATOM   3478  N   ALA A 453       7.293  63.000 -21.906  1.00 41.59           N  
ATOM   3479  CA  ALA A 453       6.395  62.781 -23.047  1.00 41.59           C  
ATOM   3480  C   ALA A 453       5.285  61.812 -22.688  1.00 41.59           C  
ATOM   3481  CB  ALA A 453       7.176  62.281 -24.250  1.00 41.59           C  
ATOM   3482  O   ALA A 453       4.129  62.000 -23.062  1.00 41.59           O  
ATOM   3483  N   ALA A 454       5.566  60.812 -21.859  1.00 35.75           N  
ATOM   3484  CA  ALA A 454       4.578  59.781 -21.484  1.00 35.75           C  
ATOM   3485  C   ALA A 454       3.537  60.375 -20.531  1.00 35.75           C  
ATOM   3486  CB  ALA A 454       5.266  58.594 -20.844  1.00 35.75           C  
ATOM   3487  O   ALA A 454       2.342  60.125 -20.672  1.00 35.75           O  
ATOM   3488  N   ILE A 455       4.012  61.375 -19.609  1.00 32.41           N  
ATOM   3489  CA  ILE A 455       3.111  62.000 -18.656  1.00 32.41           C  
ATOM   3490  C   ILE A 455       2.252  63.031 -19.391  1.00 32.41           C  
ATOM   3491  CB  ILE A 455       3.891  62.688 -17.516  1.00 32.41           C  
ATOM   3492  O   ILE A 455       1.053  63.156 -19.125  1.00 32.41           O  
ATOM   3493  CG1 ILE A 455       4.555  61.625 -16.625  1.00 32.41           C  
ATOM   3494  CG2 ILE A 455       2.969  63.594 -16.688  1.00 32.41           C  
ATOM   3495  CD1 ILE A 455       5.449  62.219 -15.531  1.00 32.41           C  
ATOM   3496  N   ASP A 456       2.812  63.812 -20.422  1.00 39.84           N  
ATOM   3497  CA  ASP A 456       2.018  64.750 -21.250  1.00 39.84           C  
ATOM   3498  C   ASP A 456       0.986  63.969 -22.078  1.00 39.84           C  
ATOM   3499  CB  ASP A 456       2.924  65.562 -22.188  1.00 39.84           C  
ATOM   3500  O   ASP A 456      -0.147  64.438 -22.234  1.00 39.84           O  
ATOM   3501  CG  ASP A 456       2.486  67.000 -22.328  1.00 39.84           C  
ATOM   3502  OD1 ASP A 456       1.850  67.500 -21.391  1.00 39.84           O  
ATOM   3503  OD2 ASP A 456       2.777  67.562 -23.375  1.00 39.84           O  
ATOM   3504  N   LEU A 457       1.266  62.656 -22.516  1.00 36.47           N  
ATOM   3505  CA  LEU A 457       0.309  61.844 -23.234  1.00 36.47           C  
ATOM   3506  C   LEU A 457      -0.819  61.375 -22.328  1.00 36.47           C  
ATOM   3507  CB  LEU A 457       1.009  60.625 -23.859  1.00 36.47           C  
ATOM   3508  O   LEU A 457      -1.982  61.344 -22.734  1.00 36.47           O  
ATOM   3509  CG  LEU A 457       0.724  60.344 -25.344  1.00 36.47           C  
ATOM   3510  CD1 LEU A 457       2.023  60.375 -26.141  1.00 36.47           C  
ATOM   3511  CD2 LEU A 457      -0.018  59.031 -25.516  1.00 36.47           C  
ATOM   3512  N   TYR A 458      -0.479  61.188 -21.078  1.00 32.78           N  
ATOM   3513  CA  TYR A 458      -1.509  60.750 -20.141  1.00 32.78           C  
ATOM   3514  C   TYR A 458      -2.395  61.906 -19.703  1.00 32.78           C  
ATOM   3515  CB  TYR A 458      -0.873  60.094 -18.922  1.00 32.78           C  
ATOM   3516  O   TYR A 458      -3.605  61.750 -19.547  1.00 32.78           O  
ATOM   3517  CG  TYR A 458      -0.960  58.562 -18.922  1.00 32.78           C  
ATOM   3518  CD1 TYR A 458      -2.129  57.938 -18.547  1.00 32.78           C  
ATOM   3519  CD2 TYR A 458       0.127  57.812 -19.328  1.00 32.78           C  
ATOM   3520  CE1 TYR A 458      -2.213  56.531 -18.547  1.00 32.78           C  
ATOM   3521  CE2 TYR A 458       0.054  56.406 -19.328  1.00 32.78           C  
ATOM   3522  OH  TYR A 458      -1.196  54.406 -18.953  1.00 32.78           O  
ATOM   3523  CZ  TYR A 458      -1.119  55.781 -18.938  1.00 32.78           C  
ATOM   3524  N   LYS A 459      -1.812  63.188 -19.547  1.00 32.16           N  
ATOM   3525  CA  LYS A 459      -2.590  64.375 -19.188  1.00 32.16           C  
ATOM   3526  C   LYS A 459      -3.479  64.812 -20.359  1.00 32.16           C  
ATOM   3527  CB  LYS A 459      -1.665  65.500 -18.781  1.00 32.16           C  
ATOM   3528  O   LYS A 459      -4.598  65.250 -20.141  1.00 32.16           O  
ATOM   3529  CG  LYS A 459      -1.096  65.375 -17.375  1.00 32.16           C  
ATOM   3530  CD  LYS A 459      -0.251  66.562 -17.000  1.00 32.16           C  
ATOM   3531  CE  LYS A 459       0.352  66.438 -15.609  1.00 32.16           C  
ATOM   3532  NZ  LYS A 459       1.199  67.625 -15.234  1.00 32.16           N  
ATOM   3533  N   ARG A 460      -3.068  64.562 -21.656  1.00 35.69           N  
ATOM   3534  CA  ARG A 460      -3.918  64.875 -22.781  1.00 35.69           C  
ATOM   3535  C   ARG A 460      -5.000  63.844 -23.000  1.00 35.69           C  
ATOM   3536  CB  ARG A 460      -3.080  65.062 -24.062  1.00 35.69           C  
ATOM   3537  O   ARG A 460      -6.074  64.125 -23.531  1.00 35.69           O  
ATOM   3538  CG  ARG A 460      -2.371  66.375 -24.156  1.00 35.69           C  
ATOM   3539  CD  ARG A 460      -1.654  66.562 -25.500  1.00 35.69           C  
ATOM   3540  NE  ARG A 460      -0.231  66.812 -25.312  1.00 35.69           N  
ATOM   3541  NH1 ARG A 460       0.182  67.250 -27.547  1.00 35.69           N  
ATOM   3542  NH2 ARG A 460       1.885  67.375 -26.016  1.00 35.69           N  
ATOM   3543  CZ  ARG A 460       0.608  67.125 -26.297  1.00 35.69           C  
ATOM   3544  N   ALA A 461      -4.844  62.625 -22.500  1.00 32.28           N  
ATOM   3545  CA  ALA A 461      -5.855  61.594 -22.719  1.00 32.28           C  
ATOM   3546  C   ALA A 461      -6.887  61.594 -21.594  1.00 32.28           C  
ATOM   3547  CB  ALA A 461      -5.195  60.219 -22.844  1.00 32.28           C  
ATOM   3548  O   ALA A 461      -7.949  60.969 -21.719  1.00 32.28           O  
ATOM   3549  N   GLY A 462      -7.016  62.906 -20.891  1.00 24.20           N  
ATOM   3550  CA  GLY A 462      -8.195  63.094 -20.062  1.00 24.20           C  
ATOM   3551  C   GLY A 462      -8.680  61.812 -19.422  1.00 24.20           C  
ATOM   3552  O   GLY A 462      -8.297  60.719 -19.844  1.00 24.20           O  
ATOM   3553  N   PRO A 463      -9.086  61.812 -18.016  1.00 27.44           N  
ATOM   3554  CA  PRO A 463      -9.523  60.750 -17.094  1.00 27.44           C  
ATOM   3555  C   PRO A 463     -10.625  59.875 -17.688  1.00 27.44           C  
ATOM   3556  CB  PRO A 463     -10.039  61.531 -15.883  1.00 27.44           C  
ATOM   3557  O   PRO A 463     -11.664  60.406 -18.109  1.00 27.44           O  
ATOM   3558  CG  PRO A 463     -10.266  62.938 -16.391  1.00 27.44           C  
ATOM   3559  CD  PRO A 463      -9.812  63.000 -17.812  1.00 27.44           C  
ATOM   3560  N   GLY A 464     -10.312  59.156 -18.797  1.00 23.73           N  
ATOM   3561  CA  GLY A 464     -11.258  58.125 -19.250  1.00 23.73           C  
ATOM   3562  C   GLY A 464     -10.602  56.812 -19.578  1.00 23.73           C  
ATOM   3563  O   GLY A 464      -9.383  56.750 -19.750  1.00 23.73           O  
ATOM   3564  N   PRO A 465     -11.141  55.656 -19.094  1.00 25.20           N  
ATOM   3565  CA  PRO A 465     -10.758  54.250 -19.219  1.00 25.20           C  
ATOM   3566  C   PRO A 465     -10.109  53.938 -20.562  1.00 25.20           C  
ATOM   3567  CB  PRO A 465     -12.094  53.500 -19.078  1.00 25.20           C  
ATOM   3568  O   PRO A 465     -10.547  54.438 -21.609  1.00 25.20           O  
ATOM   3569  CG  PRO A 465     -13.133  54.562 -19.172  1.00 25.20           C  
ATOM   3570  CD  PRO A 465     -12.453  55.875 -19.438  1.00 25.20           C  
ATOM   3571  N   GLY A 466      -8.805  54.312 -20.797  1.00 24.53           N  
ATOM   3572  CA  GLY A 466      -7.730  53.625 -21.516  1.00 24.53           C  
ATOM   3573  C   GLY A 466      -8.125  53.188 -22.906  1.00 24.53           C  
ATOM   3574  O   GLY A 466      -7.926  52.031 -23.281  1.00 24.53           O  
ATOM   3575  N   TYR A 467      -8.742  54.125 -23.750  1.00 22.84           N  
ATOM   3576  CA  TYR A 467      -8.906  53.844 -25.172  1.00 22.84           C  
ATOM   3577  C   TYR A 467      -8.047  54.781 -26.016  1.00 22.84           C  
ATOM   3578  CB  TYR A 467     -10.375  53.969 -25.578  1.00 22.84           C  
ATOM   3579  O   TYR A 467      -7.988  56.000 -25.750  1.00 22.84           O  
ATOM   3580  CG  TYR A 467     -11.258  52.875 -25.078  1.00 22.84           C  
ATOM   3581  CD1 TYR A 467     -11.344  51.656 -25.766  1.00 22.84           C  
ATOM   3582  CD2 TYR A 467     -12.000  53.031 -23.906  1.00 22.84           C  
ATOM   3583  CE1 TYR A 467     -12.156  50.625 -25.297  1.00 22.84           C  
ATOM   3584  CE2 TYR A 467     -12.812  52.000 -23.438  1.00 22.84           C  
ATOM   3585  OH  TYR A 467     -13.688  49.781 -23.672  1.00 22.84           O  
ATOM   3586  CZ  TYR A 467     -12.883  50.812 -24.141  1.00 22.84           C  
ATOM   3587  N   PHE A 468      -6.727  54.562 -26.281  1.00 23.42           N  
ATOM   3588  CA  PHE A 468      -5.969  55.219 -27.328  1.00 23.42           C  
ATOM   3589  C   PHE A 468      -6.801  55.375 -28.594  1.00 23.42           C  
ATOM   3590  CB  PHE A 468      -4.676  54.469 -27.625  1.00 23.42           C  
ATOM   3591  O   PHE A 468      -7.457  54.406 -29.016  1.00 23.42           O  
ATOM   3592  CG  PHE A 468      -3.520  54.844 -26.750  1.00 23.42           C  
ATOM   3593  CD1 PHE A 468      -2.721  55.938 -27.062  1.00 23.42           C  
ATOM   3594  CD2 PHE A 468      -3.234  54.125 -25.594  1.00 23.42           C  
ATOM   3595  CE1 PHE A 468      -1.650  56.312 -26.250  1.00 23.42           C  
ATOM   3596  CE2 PHE A 468      -2.168  54.469 -24.781  1.00 23.42           C  
ATOM   3597  CZ  PHE A 468      -1.376  55.562 -25.094  1.00 23.42           C  
ATOM   3598  N   LYS A 469      -7.395  56.562 -28.844  1.00 23.36           N  
ATOM   3599  CA  LYS A 469      -8.125  56.875 -30.062  1.00 23.36           C  
ATOM   3600  C   LYS A 469      -7.258  56.688 -31.312  1.00 23.36           C  
ATOM   3601  CB  LYS A 469      -8.633  58.344 -30.016  1.00 23.36           C  
ATOM   3602  O   LYS A 469      -6.082  57.062 -31.312  1.00 23.36           O  
ATOM   3603  CG  LYS A 469     -10.023  58.469 -29.422  1.00 23.36           C  
ATOM   3604  CD  LYS A 469     -10.555  59.906 -29.578  1.00 23.36           C  
ATOM   3605  CE  LYS A 469     -11.922  60.062 -28.938  1.00 23.36           C  
ATOM   3606  NZ  LYS A 469     -12.430  61.469 -29.062  1.00 23.36           N  
ATOM   3607  N   GLU A 470      -7.289  55.500 -32.094  1.00 25.72           N  
ATOM   3608  CA  GLU A 470      -7.062  54.844 -33.375  1.00 25.72           C  
ATOM   3609  C   GLU A 470      -6.582  55.875 -34.406  1.00 25.72           C  
ATOM   3610  CB  GLU A 470      -8.336  54.156 -33.875  1.00 25.72           C  
ATOM   3611  O   GLU A 470      -5.754  55.562 -35.250  1.00 25.72           O  
ATOM   3612  CG  GLU A 470      -8.383  52.688 -33.562  1.00 25.72           C  
ATOM   3613  CD  GLU A 470      -9.664  52.000 -34.031  1.00 25.72           C  
ATOM   3614  OE1 GLU A 470      -9.812  50.781 -33.844  1.00 25.72           O  
ATOM   3615  OE2 GLU A 470     -10.531  52.719 -34.594  1.00 25.72           O  
ATOM   3616  N   ASP A 471      -6.594  57.250 -34.188  1.00 27.36           N  
ATOM   3617  CA  ASP A 471      -6.262  58.062 -35.344  1.00 27.36           C  
ATOM   3618  C   ASP A 471      -4.898  58.719 -35.156  1.00 27.36           C  
ATOM   3619  CB  ASP A 471      -7.336  59.125 -35.562  1.00 27.36           C  
ATOM   3620  O   ASP A 471      -4.281  59.156 -36.125  1.00 27.36           O  
ATOM   3621  CG  ASP A 471      -8.055  59.531 -34.281  1.00 27.36           C  
ATOM   3622  OD1 ASP A 471      -8.125  58.719 -33.344  1.00 27.36           O  
ATOM   3623  OD2 ASP A 471      -8.547  60.688 -34.250  1.00 27.36           O  
ATOM   3624  N   LYS A 472      -4.129  58.500 -34.094  1.00 24.22           N  
ATOM   3625  CA  LYS A 472      -2.820  59.156 -34.031  1.00 24.22           C  
ATOM   3626  C   LYS A 472      -1.719  58.125 -33.719  1.00 24.22           C  
ATOM   3627  CB  LYS A 472      -2.816  60.250 -32.969  1.00 24.22           C  
ATOM   3628  O   LYS A 472      -0.562  58.500 -33.531  1.00 24.22           O  
ATOM   3629  CG  LYS A 472      -3.680  61.469 -33.312  1.00 24.22           C  
ATOM   3630  CD  LYS A 472      -3.066  62.750 -32.781  1.00 24.22           C  
ATOM   3631  CE  LYS A 472      -3.965  63.938 -33.094  1.00 24.22           C  
ATOM   3632  NZ  LYS A 472      -3.359  65.250 -32.594  1.00 24.22           N  
ATOM   3633  N   PHE A 473      -1.898  56.688 -34.000  1.00 25.64           N  
ATOM   3634  CA  PHE A 473      -1.021  55.562 -33.750  1.00 25.64           C  
ATOM   3635  C   PHE A 473       0.041  55.438 -34.844  1.00 25.64           C  
ATOM   3636  CB  PHE A 473      -1.831  54.250 -33.688  1.00 25.64           C  
ATOM   3637  O   PHE A 473       1.214  55.188 -34.562  1.00 25.64           O  
ATOM   3638  CG  PHE A 473      -1.278  53.250 -32.688  1.00 25.64           C  
ATOM   3639  CD1 PHE A 473      -0.470  52.219 -33.125  1.00 25.64           C  
ATOM   3640  CD2 PHE A 473      -1.567  53.375 -31.344  1.00 25.64           C  
ATOM   3641  CE1 PHE A 473       0.043  51.281 -32.219  1.00 25.64           C  
ATOM   3642  CE2 PHE A 473      -1.059  52.438 -30.422  1.00 25.64           C  
ATOM   3643  CZ  PHE A 473      -0.254  51.406 -30.875  1.00 25.64           C  
ATOM   3644  N   PRO A 474      -0.160  56.031 -36.062  1.00 25.52           N  
ATOM   3645  CA  PRO A 474       0.957  55.906 -37.000  1.00 25.52           C  
ATOM   3646  C   PRO A 474       2.021  56.969 -36.812  1.00 25.52           C  
ATOM   3647  CB  PRO A 474       0.285  56.031 -38.375  1.00 25.52           C  
ATOM   3648  O   PRO A 474       3.213  56.688 -36.969  1.00 25.52           O  
ATOM   3649  CG  PRO A 474      -1.171  56.188 -38.062  1.00 25.52           C  
ATOM   3650  CD  PRO A 474      -1.345  56.250 -36.562  1.00 25.52           C  
ATOM   3651  N   GLU A 475       1.739  58.125 -36.094  1.00 24.50           N  
ATOM   3652  CA  GLU A 475       2.783  59.094 -35.781  1.00 24.50           C  
ATOM   3653  C   GLU A 475       3.570  58.719 -34.531  1.00 24.50           C  
ATOM   3654  CB  GLU A 475       2.180  60.500 -35.625  1.00 24.50           C  
ATOM   3655  O   GLU A 475       4.773  58.969 -34.469  1.00 24.50           O  
ATOM   3656  CG  GLU A 475       1.989  61.250 -36.906  1.00 24.50           C  
ATOM   3657  CD  GLU A 475       1.213  62.562 -36.750  1.00 24.50           C  
ATOM   3658  OE1 GLU A 475       0.994  63.250 -37.750  1.00 24.50           O  
ATOM   3659  OE2 GLU A 475       0.821  62.875 -35.594  1.00 24.50           O  
ATOM   3660  N   ALA A 476       3.029  57.781 -33.656  1.00 25.50           N  
ATOM   3661  CA  ALA A 476       3.719  57.281 -32.469  1.00 25.50           C  
ATOM   3662  C   ALA A 476       4.676  56.156 -32.844  1.00 25.50           C  
ATOM   3663  CB  ALA A 476       2.709  56.812 -31.438  1.00 25.50           C  
ATOM   3664  O   ALA A 476       5.789  56.062 -32.312  1.00 25.50           O  
ATOM   3665  N   VAL A 477       4.344  55.406 -33.969  1.00 27.08           N  
ATOM   3666  CA  VAL A 477       5.215  54.312 -34.375  1.00 27.08           C  
ATOM   3667  C   VAL A 477       6.305  54.812 -35.312  1.00 27.08           C  
ATOM   3668  CB  VAL A 477       4.418  53.156 -35.031  1.00 27.08           C  
ATOM   3669  O   VAL A 477       7.461  54.375 -35.219  1.00 27.08           O  
ATOM   3670  CG1 VAL A 477       5.363  52.094 -35.562  1.00 27.08           C  
ATOM   3671  CG2 VAL A 477       3.402  52.562 -34.062  1.00 27.08           C  
ATOM   3672  N   ALA A 478       6.016  56.000 -36.031  1.00 23.78           N  
ATOM   3673  CA  ALA A 478       7.078  56.531 -36.875  1.00 23.78           C  
ATOM   3674  C   ALA A 478       8.062  57.344 -36.062  1.00 23.78           C  
ATOM   3675  CB  ALA A 478       6.484  57.406 -38.000  1.00 23.78           C  
ATOM   3676  O   ALA A 478       9.258  57.375 -36.344  1.00 23.78           O  
ATOM   3677  N   ALA A 479       7.695  57.906 -34.844  1.00 25.78           N  
ATOM   3678  CA  ALA A 479       8.680  58.594 -34.031  1.00 25.78           C  
ATOM   3679  C   ALA A 479       9.562  57.594 -33.281  1.00 25.78           C  
ATOM   3680  CB  ALA A 479       7.977  59.500 -33.031  1.00 25.78           C  
ATOM   3681  O   ALA A 479      10.734  57.844 -33.000  1.00 25.78           O  
ATOM   3682  N   TYR A 480       9.328  56.219 -33.438  1.00 22.58           N  
ATOM   3683  CA  TYR A 480      10.086  55.219 -32.656  1.00 22.58           C  
ATOM   3684  C   TYR A 480      10.867  54.281 -33.562  1.00 22.58           C  
ATOM   3685  CB  TYR A 480       9.148  54.438 -31.750  1.00 22.58           C  
ATOM   3686  O   TYR A 480      11.609  53.438 -33.094  1.00 22.58           O  
ATOM   3687  CG  TYR A 480       9.273  54.781 -30.281  1.00 22.58           C  
ATOM   3688  CD1 TYR A 480      10.188  54.125 -29.469  1.00 22.58           C  
ATOM   3689  CD2 TYR A 480       8.484  55.781 -29.719  1.00 22.58           C  
ATOM   3690  CE1 TYR A 480      10.305  54.438 -28.109  1.00 22.58           C  
ATOM   3691  CE2 TYR A 480       8.594  56.094 -28.375  1.00 22.58           C  
ATOM   3692  OH  TYR A 480       9.617  55.750 -26.250  1.00 22.58           O  
ATOM   3693  CZ  TYR A 480       9.508  55.438 -27.578  1.00 22.58           C  
ATOM   3694  N   THR A 481      10.812  54.469 -34.906  1.00 21.58           N  
ATOM   3695  CA  THR A 481      11.602  53.688 -35.844  1.00 21.58           C  
ATOM   3696  C   THR A 481      12.961  54.344 -36.094  1.00 21.58           C  
ATOM   3697  CB  THR A 481      10.867  53.500 -37.188  1.00 21.58           C  
ATOM   3698  O   THR A 481      13.031  55.406 -36.719  1.00 21.58           O  
ATOM   3699  CG2 THR A 481       9.688  52.531 -37.031  1.00 21.58           C  
ATOM   3700  OG1 THR A 481      10.391  54.750 -37.656  1.00 21.58           O  
ATOM   3701  N   GLY A 482      13.594  54.812 -35.031  1.00 23.39           N  
ATOM   3702  CA  GLY A 482      15.008  55.031 -35.312  1.00 23.39           C  
ATOM   3703  C   GLY A 482      15.789  53.750 -35.438  1.00 23.39           C  
ATOM   3704  O   GLY A 482      15.312  52.688 -35.031  1.00 23.39           O  
ATOM   3705  N   PRO A 483      16.672  53.594 -36.438  1.00 26.44           N  
ATOM   3706  CA  PRO A 483      17.422  52.438 -36.906  1.00 26.44           C  
ATOM   3707  C   PRO A 483      18.156  51.719 -35.750  1.00 26.44           C  
ATOM   3708  CB  PRO A 483      18.406  53.000 -37.906  1.00 26.44           C  
ATOM   3709  O   PRO A 483      18.875  52.375 -35.000  1.00 26.44           O  
ATOM   3710  CG  PRO A 483      18.469  54.469 -37.594  1.00 26.44           C  
ATOM   3711  CD  PRO A 483      17.531  54.750 -36.469  1.00 26.44           C  
ATOM   3712  N   GLY A 484      17.500  51.031 -34.812  1.00 26.69           N  
ATOM   3713  CA  GLY A 484      18.266  50.188 -33.938  1.00 26.69           C  
ATOM   3714  C   GLY A 484      17.547  48.906 -33.562  1.00 26.69           C  
ATOM   3715  O   GLY A 484      16.312  48.844 -33.594  1.00 26.69           O  
ATOM   3716  N   PRO A 485      18.406  47.781 -33.344  1.00 29.66           N  
ATOM   3717  CA  PRO A 485      18.750  46.375 -33.656  1.00 29.66           C  
ATOM   3718  C   PRO A 485      17.797  45.375 -33.000  1.00 29.66           C  
ATOM   3719  CB  PRO A 485      20.172  46.219 -33.094  1.00 29.66           C  
ATOM   3720  O   PRO A 485      17.203  45.656 -31.969  1.00 29.66           O  
ATOM   3721  CG  PRO A 485      20.203  47.094 -31.875  1.00 29.66           C  
ATOM   3722  CD  PRO A 485      18.891  47.844 -31.797  1.00 29.66           C  
ATOM   3723  N   GLY A 486      16.969  44.625 -33.781  1.00 26.27           N  
ATOM   3724  CA  GLY A 486      16.734  43.188 -33.906  1.00 26.27           C  
ATOM   3725  C   GLY A 486      15.570  42.688 -33.094  1.00 26.27           C  
ATOM   3726  O   GLY A 486      15.070  43.406 -32.219  1.00 26.27           O  
ATOM   3727  N   PRO A 487      14.656  41.781 -33.688  1.00 27.31           N  
ATOM   3728  CA  PRO A 487      13.367  41.125 -33.406  1.00 27.31           C  
ATOM   3729  C   PRO A 487      13.289  40.531 -32.031  1.00 27.31           C  
ATOM   3730  CB  PRO A 487      13.273  40.031 -34.500  1.00 27.31           C  
ATOM   3731  O   PRO A 487      12.195  40.188 -31.547  1.00 27.31           O  
ATOM   3732  CG  PRO A 487      14.617  40.062 -35.156  1.00 27.31           C  
ATOM   3733  CD  PRO A 487      15.445  41.156 -34.531  1.00 27.31           C  
ATOM   3734  N   ASN A 488      14.250  40.688 -31.094  1.00 26.67           N  
ATOM   3735  CA  ASN A 488      14.102  40.156 -29.734  1.00 26.67           C  
ATOM   3736  C   ASN A 488      13.484  41.219 -28.797  1.00 26.67           C  
ATOM   3737  CB  ASN A 488      15.445  39.688 -29.188  1.00 26.67           C  
ATOM   3738  O   ASN A 488      12.891  40.844 -27.781  1.00 26.67           O  
ATOM   3739  CG  ASN A 488      15.883  38.375 -29.781  1.00 26.67           C  
ATOM   3740  ND2 ASN A 488      17.188  38.094 -29.750  1.00 26.67           N  
ATOM   3741  OD1 ASN A 488      15.055  37.594 -30.266  1.00 26.67           O  
ATOM   3742  N   TRP A 489      13.242  42.406 -29.344  1.00 22.55           N  
ATOM   3743  CA  TRP A 489      12.656  43.438 -28.484  1.00 22.55           C  
ATOM   3744  C   TRP A 489      11.148  43.531 -28.703  1.00 22.55           C  
ATOM   3745  CB  TRP A 489      13.305  44.781 -28.750  1.00 22.55           C  
ATOM   3746  O   TRP A 489      10.398  43.750 -27.766  1.00 22.55           O  
ATOM   3747  CG  TRP A 489      12.383  45.938 -28.562  1.00 22.55           C  
ATOM   3748  CD1 TRP A 489      11.227  46.219 -29.250  1.00 22.55           C  
ATOM   3749  CD2 TRP A 489      12.531  47.031 -27.641  1.00 22.55           C  
ATOM   3750  CE2 TRP A 489      11.430  47.906 -27.812  1.00 22.55           C  
ATOM   3751  CE3 TRP A 489      13.492  47.344 -26.656  1.00 22.55           C  
ATOM   3752  NE1 TRP A 489      10.648  47.375 -28.812  1.00 22.55           N  
ATOM   3753  CH2 TRP A 489      12.219  49.344 -26.109  1.00 22.55           C  
ATOM   3754  CZ2 TRP A 489      11.266  49.062 -27.047  1.00 22.55           C  
ATOM   3755  CZ3 TRP A 489      13.328  48.500 -25.906  1.00 22.55           C  
ATOM   3756  N   ALA A 490      10.609  42.938 -29.844  1.00 22.89           N  
ATOM   3757  CA  ALA A 490       9.172  42.875 -30.094  1.00 22.89           C  
ATOM   3758  C   ALA A 490       8.539  41.719 -29.344  1.00 22.89           C  
ATOM   3759  CB  ALA A 490       8.891  42.781 -31.578  1.00 22.89           C  
ATOM   3760  O   ALA A 490       7.418  41.812 -28.844  1.00 22.89           O  
ATOM   3761  N   LYS A 491       9.328  40.719 -28.891  1.00 25.12           N  
ATOM   3762  CA  LYS A 491       8.828  39.625 -28.062  1.00 25.12           C  
ATOM   3763  C   LYS A 491       8.703  40.062 -26.609  1.00 25.12           C  
ATOM   3764  CB  LYS A 491       9.742  38.406 -28.172  1.00 25.12           C  
ATOM   3765  O   LYS A 491       7.758  39.656 -25.922  1.00 25.12           O  
ATOM   3766  CG  LYS A 491       9.445  37.500 -29.375  1.00 25.12           C  
ATOM   3767  CD  LYS A 491      10.352  36.281 -29.391  1.00 25.12           C  
ATOM   3768  CE  LYS A 491      10.109  35.438 -30.625  1.00 25.12           C  
ATOM   3769  NZ  LYS A 491      11.000  34.250 -30.656  1.00 25.12           N  
ATOM   3770  N   GLY A 492       9.531  41.094 -26.266  1.00 23.27           N  
ATOM   3771  CA  GLY A 492       9.461  41.562 -24.891  1.00 23.27           C  
ATOM   3772  C   GLY A 492       8.305  42.500 -24.656  1.00 23.27           C  
ATOM   3773  O   GLY A 492       7.680  42.469 -23.594  1.00 23.27           O  
ATOM   3774  N   TYR A 493       7.770  43.219 -25.672  1.00 19.62           N  
ATOM   3775  CA  TYR A 493       6.625  44.094 -25.453  1.00 19.62           C  
ATOM   3776  C   TYR A 493       5.320  43.312 -25.531  1.00 19.62           C  
ATOM   3777  CB  TYR A 493       6.613  45.250 -26.469  1.00 19.62           C  
ATOM   3778  O   TYR A 493       4.367  43.594 -24.812  1.00 19.62           O  
ATOM   3779  CG  TYR A 493       6.848  46.594 -25.859  1.00 19.62           C  
ATOM   3780  CD1 TYR A 493       5.781  47.375 -25.406  1.00 19.62           C  
ATOM   3781  CD2 TYR A 493       8.133  47.125 -25.734  1.00 19.62           C  
ATOM   3782  CE1 TYR A 493       5.992  48.625 -24.844  1.00 19.62           C  
ATOM   3783  CE2 TYR A 493       8.359  48.375 -25.188  1.00 19.62           C  
ATOM   3784  OH  TYR A 493       7.496  50.375 -24.188  1.00 19.62           O  
ATOM   3785  CZ  TYR A 493       7.281  49.125 -24.734  1.00 19.62           C  
ATOM   3786  N   VAL A 494       5.266  42.062 -26.172  1.00 26.22           N  
ATOM   3787  CA  VAL A 494       4.090  41.219 -26.141  1.00 26.22           C  
ATOM   3788  C   VAL A 494       3.967  40.531 -24.781  1.00 26.22           C  
ATOM   3789  CB  VAL A 494       4.148  40.156 -27.250  1.00 26.22           C  
ATOM   3790  O   VAL A 494       2.865  40.438 -24.234  1.00 26.22           O  
ATOM   3791  CG1 VAL A 494       2.982  39.156 -27.125  1.00 26.22           C  
ATOM   3792  CG2 VAL A 494       4.148  40.812 -28.641  1.00 26.22           C  
ATOM   3793  N   ARG A 495       5.172  40.344 -24.031  1.00 25.55           N  
ATOM   3794  CA  ARG A 495       5.129  39.781 -22.688  1.00 25.55           C  
ATOM   3795  C   ARG A 495       4.715  40.812 -21.672  1.00 25.55           C  
ATOM   3796  CB  ARG A 495       6.488  39.188 -22.312  1.00 25.55           C  
ATOM   3797  O   ARG A 495       3.928  40.531 -20.766  1.00 25.55           O  
ATOM   3798  CG  ARG A 495       6.578  37.688 -22.516  1.00 25.55           C  
ATOM   3799  CD  ARG A 495       7.895  37.125 -21.984  1.00 25.55           C  
ATOM   3800  NE  ARG A 495       8.094  35.719 -22.406  1.00 25.55           N  
ATOM   3801  NH1 ARG A 495      10.016  35.438 -21.156  1.00 25.55           N  
ATOM   3802  NH2 ARG A 495       9.188  33.719 -22.438  1.00 25.55           N  
ATOM   3803  CZ  ARG A 495       9.102  34.969 -22.000  1.00 25.55           C  
ATOM   3804  N   ARG A 496       4.965  42.156 -22.031  1.00 23.69           N  
ATOM   3805  CA  ARG A 496       4.605  43.156 -21.031  1.00 23.69           C  
ATOM   3806  C   ARG A 496       3.283  43.844 -21.375  1.00 23.69           C  
ATOM   3807  CB  ARG A 496       5.711  44.219 -20.875  1.00 23.69           C  
ATOM   3808  O   ARG A 496       2.498  44.156 -20.469  1.00 23.69           O  
ATOM   3809  CG  ARG A 496       6.715  43.906 -19.781  1.00 23.69           C  
ATOM   3810  CD  ARG A 496       7.652  45.062 -19.531  1.00 23.69           C  
ATOM   3811  NE  ARG A 496       8.789  45.062 -20.453  1.00 23.69           N  
ATOM   3812  NH1 ARG A 496      10.211  46.188 -19.031  1.00 23.69           N  
ATOM   3813  NH2 ARG A 496      10.938  45.531 -21.094  1.00 23.69           N  
ATOM   3814  CZ  ARG A 496       9.977  45.594 -20.188  1.00 23.69           C  
ATOM   3815  N   GLY A 497       2.803  43.875 -22.719  1.00 20.23           N  
ATOM   3816  CA  GLY A 497       1.501  44.406 -23.062  1.00 20.23           C  
ATOM   3817  C   GLY A 497       0.361  43.438 -22.828  1.00 20.23           C  
ATOM   3818  O   GLY A 497      -0.731  43.844 -22.422  1.00 20.23           O  
ATOM   3819  N   ALA A 498       0.506  42.125 -22.891  1.00 25.05           N  
ATOM   3820  CA  ALA A 498      -0.547  41.156 -22.562  1.00 25.05           C  
ATOM   3821  C   ALA A 498      -0.730  41.031 -21.047  1.00 25.05           C  
ATOM   3822  CB  ALA A 498      -0.229  39.812 -23.156  1.00 25.05           C  
ATOM   3823  O   ALA A 498      -1.850  40.844 -20.562  1.00 25.05           O  
ATOM   3824  N   ALA A 499       0.296  41.469 -20.297  1.00 27.16           N  
ATOM   3825  CA  ALA A 499       0.096  41.469 -18.844  1.00 27.16           C  
ATOM   3826  C   ALA A 499      -0.552  42.750 -18.375  1.00 27.16           C  
ATOM   3827  CB  ALA A 499       1.425  41.250 -18.125  1.00 27.16           C  
ATOM   3828  O   ALA A 499      -1.366  42.750 -17.453  1.00 27.16           O  
ATOM   3829  N   LEU A 500      -0.570  43.812 -19.234  1.00 23.17           N  
ATOM   3830  CA  LEU A 500      -1.129  45.062 -18.703  1.00 23.17           C  
ATOM   3831  C   LEU A 500      -2.422  45.406 -19.422  1.00 23.17           C  
ATOM   3832  CB  LEU A 500      -0.118  46.188 -18.844  1.00 23.17           C  
ATOM   3833  O   LEU A 500      -3.338  45.969 -18.828  1.00 23.17           O  
ATOM   3834  CG  LEU A 500       0.843  46.406 -17.672  1.00 23.17           C  
ATOM   3835  CD1 LEU A 500       2.170  46.969 -18.156  1.00 23.17           C  
ATOM   3836  CD2 LEU A 500       0.223  47.312 -16.609  1.00 23.17           C  
ATOM   3837  N   HIS A 501      -3.154  44.719 -20.406  1.00 24.75           N  
ATOM   3838  CA  HIS A 501      -4.316  45.344 -21.031  1.00 24.75           C  
ATOM   3839  C   HIS A 501      -5.297  44.312 -21.547  1.00 24.75           C  
ATOM   3840  CB  HIS A 501      -3.883  46.281 -22.172  1.00 24.75           C  
ATOM   3841  O   HIS A 501      -5.012  43.625 -22.516  1.00 24.75           O  
ATOM   3842  CG  HIS A 501      -3.379  47.594 -21.703  1.00 24.75           C  
ATOM   3843  CD2 HIS A 501      -2.230  48.281 -21.984  1.00 24.75           C  
ATOM   3844  ND1 HIS A 501      -4.090  48.406 -20.844  1.00 24.75           N  
ATOM   3845  CE1 HIS A 501      -3.398  49.531 -20.625  1.00 24.75           C  
ATOM   3846  NE2 HIS A 501      -2.266  49.469 -21.297  1.00 24.75           N  
ATOM   3847  N   GLY A 502      -5.684  43.281 -20.688  1.00 25.25           N  
ATOM   3848  CA  GLY A 502      -6.953  42.594 -20.656  1.00 25.25           C  
ATOM   3849  C   GLY A 502      -7.730  42.688 -21.953  1.00 25.25           C  
ATOM   3850  O   GLY A 502      -7.445  43.562 -22.781  1.00 25.25           O  
ATOM   3851  N   PRO A 503      -8.367  41.594 -22.484  1.00 30.44           N  
ATOM   3852  CA  PRO A 503      -8.930  41.156 -23.766  1.00 30.44           C  
ATOM   3853  C   PRO A 503     -10.000  42.094 -24.312  1.00 30.44           C  
ATOM   3854  CB  PRO A 503      -9.531  39.781 -23.438  1.00 30.44           C  
ATOM   3855  O   PRO A 503     -10.953  42.438 -23.594  1.00 30.44           O  
ATOM   3856  CG  PRO A 503      -9.719  39.812 -21.953  1.00 30.44           C  
ATOM   3857  CD  PRO A 503      -8.961  40.969 -21.391  1.00 30.44           C  
ATOM   3858  N   GLY A 504      -9.727  43.281 -24.875  1.00 25.23           N  
ATOM   3859  CA  GLY A 504     -10.766  44.000 -25.578  1.00 25.23           C  
ATOM   3860  C   GLY A 504     -10.625  43.969 -27.078  1.00 25.23           C  
ATOM   3861  O   GLY A 504      -9.625  43.500 -27.609  1.00 25.23           O  
ATOM   3862  N   PRO A 505     -11.766  44.094 -27.797  1.00 28.83           N  
ATOM   3863  CA  PRO A 505     -12.016  43.969 -29.234  1.00 28.83           C  
ATOM   3864  C   PRO A 505     -10.984  44.719 -30.078  1.00 28.83           C  
ATOM   3865  CB  PRO A 505     -13.406  44.562 -29.406  1.00 28.83           C  
ATOM   3866  O   PRO A 505     -10.695  44.312 -31.203  1.00 28.83           O  
ATOM   3867  CG  PRO A 505     -13.773  45.094 -28.047  1.00 28.83           C  
ATOM   3868  CD  PRO A 505     -12.664  44.750 -27.109  1.00 28.83           C  
ATOM   3869  N   GLY A 506     -10.000  45.469 -29.531  1.00 24.95           N  
ATOM   3870  CA  GLY A 506      -8.969  46.125 -30.328  1.00 24.95           C  
ATOM   3871  C   GLY A 506      -7.691  45.344 -30.422  1.00 24.95           C  
ATOM   3872  O   GLY A 506      -6.855  45.594 -31.297  1.00 24.95           O  
ATOM   3873  N   THR A 507      -7.625  44.188 -29.609  1.00 26.20           N  
ATOM   3874  CA  THR A 507      -6.438  43.344 -29.578  1.00 26.20           C  
ATOM   3875  C   THR A 507      -6.391  42.438 -30.797  1.00 26.20           C  
ATOM   3876  CB  THR A 507      -6.387  42.500 -28.297  1.00 26.20           C  
ATOM   3877  O   THR A 507      -5.320  42.188 -31.359  1.00 26.20           O  
ATOM   3878  CG2 THR A 507      -5.473  43.156 -27.250  1.00 26.20           C  
ATOM   3879  OG1 THR A 507      -7.711  42.406 -27.750  1.00 26.20           O  
ATOM   3880  N   ARG A 508      -7.586  42.219 -31.375  1.00 25.70           N  
ATOM   3881  CA  ARG A 508      -7.734  41.375 -32.562  1.00 25.70           C  
ATOM   3882  C   ARG A 508      -7.273  42.125 -33.812  1.00 25.70           C  
ATOM   3883  CB  ARG A 508      -9.188  40.938 -32.719  1.00 25.70           C  
ATOM   3884  O   ARG A 508      -6.566  41.562 -34.656  1.00 25.70           O  
ATOM   3885  CG  ARG A 508      -9.391  39.875 -33.781  1.00 25.70           C  
ATOM   3886  CD  ARG A 508     -10.852  39.469 -33.906  1.00 25.70           C  
ATOM   3887  NE  ARG A 508     -11.047  38.469 -34.969  1.00 25.70           N  
ATOM   3888  NH1 ARG A 508     -13.352  38.625 -34.969  1.00 25.70           N  
ATOM   3889  NH2 ARG A 508     -12.297  37.188 -36.438  1.00 25.70           N  
ATOM   3890  CZ  ARG A 508     -12.234  38.094 -35.469  1.00 25.70           C  
ATOM   3891  N   GLU A 509      -7.449  43.500 -33.875  1.00 28.09           N  
ATOM   3892  CA  GLU A 509      -7.023  44.188 -35.094  1.00 28.09           C  
ATOM   3893  C   GLU A 509      -5.559  44.594 -35.000  1.00 28.09           C  
ATOM   3894  CB  GLU A 509      -7.902  45.438 -35.344  1.00 28.09           C  
ATOM   3895  O   GLU A 509      -4.832  44.562 -36.000  1.00 28.09           O  
ATOM   3896  CG  GLU A 509      -8.938  45.250 -36.438  1.00 28.09           C  
ATOM   3897  CD  GLU A 509     -10.211  46.031 -36.188  1.00 28.09           C  
ATOM   3898  OE1 GLU A 509     -11.172  45.875 -37.000  1.00 28.09           O  
ATOM   3899  OE2 GLU A 509     -10.242  46.812 -35.219  1.00 28.09           O  
ATOM   3900  N   LEU A 510      -4.969  44.719 -33.688  1.00 26.16           N  
ATOM   3901  CA  LEU A 510      -3.557  45.000 -33.438  1.00 26.16           C  
ATOM   3902  C   LEU A 510      -2.709  43.781 -33.781  1.00 26.16           C  
ATOM   3903  CB  LEU A 510      -3.334  45.406 -31.984  1.00 26.16           C  
ATOM   3904  O   LEU A 510      -1.635  43.906 -34.375  1.00 26.16           O  
ATOM   3905  CG  LEU A 510      -2.244  46.438 -31.734  1.00 26.16           C  
ATOM   3906  CD1 LEU A 510      -2.869  47.812 -31.438  1.00 26.16           C  
ATOM   3907  CD2 LEU A 510      -1.331  46.000 -30.594  1.00 26.16           C  
ATOM   3908  N   ALA A 511      -3.314  42.500 -33.562  1.00 29.72           N  
ATOM   3909  CA  ALA A 511      -2.584  41.250 -33.875  1.00 29.72           C  
ATOM   3910  C   ALA A 511      -2.582  40.969 -35.375  1.00 29.72           C  
ATOM   3911  CB  ALA A 511      -3.189  40.094 -33.094  1.00 29.72           C  
ATOM   3912  O   ALA A 511      -1.558  40.562 -35.938  1.00 29.72           O  
ATOM   3913  N   LEU A 512      -3.682  41.406 -36.031  1.00 27.95           N  
ATOM   3914  CA  LEU A 512      -3.736  41.125 -37.469  1.00 27.95           C  
ATOM   3915  C   LEU A 512      -2.912  42.156 -38.250  1.00 27.95           C  
ATOM   3916  CB  LEU A 512      -5.184  41.156 -37.969  1.00 27.95           C  
ATOM   3917  O   LEU A 512      -2.232  41.781 -39.219  1.00 27.95           O  
ATOM   3918  CG  LEU A 512      -6.031  39.906 -37.594  1.00 27.95           C  
ATOM   3919  CD1 LEU A 512      -7.512  40.219 -37.781  1.00 27.95           C  
ATOM   3920  CD2 LEU A 512      -5.617  38.719 -38.438  1.00 27.95           C  
ATOM   3921  N   GLN A 513      -2.789  43.500 -37.781  1.00 27.58           N  
ATOM   3922  CA  GLN A 513      -1.982  44.500 -38.500  1.00 27.58           C  
ATOM   3923  C   GLN A 513      -0.494  44.250 -38.250  1.00 27.58           C  
ATOM   3924  CB  GLN A 513      -2.375  45.906 -38.094  1.00 27.58           C  
ATOM   3925  O   GLN A 513       0.322  44.406 -39.188  1.00 27.58           O  
ATOM   3926  CG  GLN A 513      -3.623  46.438 -38.781  1.00 27.58           C  
ATOM   3927  CD  GLN A 513      -3.990  47.844 -38.375  1.00 27.58           C  
ATOM   3928  NE2 GLN A 513      -5.039  48.375 -38.969  1.00 27.58           N  
ATOM   3929  OE1 GLN A 513      -3.336  48.438 -37.500  1.00 27.58           O  
ATOM   3930  N   THR A 514      -0.115  43.625 -37.062  1.00 26.25           N  
ATOM   3931  CA  THR A 514       1.273  43.281 -36.750  1.00 26.25           C  
ATOM   3932  C   THR A 514       1.691  42.031 -37.531  1.00 26.25           C  
ATOM   3933  CB  THR A 514       1.490  43.031 -35.250  1.00 26.25           C  
ATOM   3934  O   THR A 514       2.807  41.969 -38.062  1.00 26.25           O  
ATOM   3935  CG2 THR A 514       2.973  43.094 -34.906  1.00 26.25           C  
ATOM   3936  OG1 THR A 514       0.797  44.062 -34.531  1.00 26.25           O  
ATOM   3937  N   ALA A 515       0.714  41.062 -37.719  1.00 27.45           N  
ATOM   3938  CA  ALA A 515       1.027  39.875 -38.531  1.00 27.45           C  
ATOM   3939  C   ALA A 515       1.182  40.250 -40.000  1.00 27.45           C  
ATOM   3940  CB  ALA A 515      -0.055  38.812 -38.375  1.00 27.45           C  
ATOM   3941  O   ALA A 515       2.049  39.719 -40.688  1.00 27.45           O  
ATOM   3942  N   GLU A 516       0.410  41.375 -40.438  1.00 27.41           N  
ATOM   3943  CA  GLU A 516       0.578  41.844 -41.812  1.00 27.41           C  
ATOM   3944  C   GLU A 516       1.909  42.562 -42.000  1.00 27.41           C  
ATOM   3945  CB  GLU A 516      -0.579  42.750 -42.219  1.00 27.41           C  
ATOM   3946  O   GLU A 516       2.578  42.406 -43.031  1.00 27.41           O  
ATOM   3947  CG  GLU A 516      -0.774  42.875 -43.719  1.00 27.41           C  
ATOM   3948  CD  GLU A 516      -1.892  43.844 -44.094  1.00 27.41           C  
ATOM   3949  OE1 GLU A 516      -2.080  44.094 -45.312  1.00 27.41           O  
ATOM   3950  OE2 GLU A 516      -2.584  44.344 -43.188  1.00 27.41           O  
ATOM   3951  N   VAL A 517       2.494  43.281 -40.969  1.00 26.92           N  
ATOM   3952  CA  VAL A 517       3.787  43.938 -41.031  1.00 26.92           C  
ATOM   3953  C   VAL A 517       4.910  42.906 -40.969  1.00 26.92           C  
ATOM   3954  CB  VAL A 517       3.951  45.000 -39.906  1.00 26.92           C  
ATOM   3955  O   VAL A 517       5.891  43.000 -41.688  1.00 26.92           O  
ATOM   3956  CG1 VAL A 517       5.383  45.531 -39.875  1.00 26.92           C  
ATOM   3957  CG2 VAL A 517       2.953  46.125 -40.094  1.00 26.92           C  
ATOM   3958  N   ILE A 518       4.723  41.750 -40.219  1.00 27.38           N  
ATOM   3959  CA  ILE A 518       5.762  40.719 -40.125  1.00 27.38           C  
ATOM   3960  C   ILE A 518       5.801  39.875 -41.406  1.00 27.38           C  
ATOM   3961  CB  ILE A 518       5.543  39.812 -38.875  1.00 27.38           C  
ATOM   3962  O   ILE A 518       6.875  39.500 -41.875  1.00 27.38           O  
ATOM   3963  CG1 ILE A 518       5.707  40.594 -37.594  1.00 27.38           C  
ATOM   3964  CG2 ILE A 518       6.508  38.625 -38.938  1.00 27.38           C  
ATOM   3965  CD1 ILE A 518       5.395  39.812 -36.344  1.00 27.38           C  
ATOM   3966  N   SER A 519       4.637  39.812 -42.062  1.00 28.09           N  
ATOM   3967  CA  SER A 519       4.691  39.062 -43.312  1.00 28.09           C  
ATOM   3968  C   SER A 519       5.273  39.906 -44.438  1.00 28.09           C  
ATOM   3969  CB  SER A 519       3.301  38.562 -43.688  1.00 28.09           C  
ATOM   3970  O   SER A 519       5.777  39.375 -45.406  1.00 28.09           O  
ATOM   3971  OG  SER A 519       2.465  39.656 -44.062  1.00 28.09           O  
ATOM   3972  N   ARG A 520       5.227  41.281 -44.312  1.00 26.86           N  
ATOM   3973  CA  ARG A 520       5.875  42.125 -45.312  1.00 26.86           C  
ATOM   3974  C   ARG A 520       7.383  42.188 -45.094  1.00 26.86           C  
ATOM   3975  CB  ARG A 520       5.289  43.531 -45.312  1.00 26.86           C  
ATOM   3976  O   ARG A 520       8.148  42.469 -46.000  1.00 26.86           O  
ATOM   3977  CG  ARG A 520       3.910  43.625 -45.938  1.00 26.86           C  
ATOM   3978  CD  ARG A 520       3.432  45.062 -46.031  1.00 26.86           C  
ATOM   3979  NE  ARG A 520       2.074  45.156 -46.562  1.00 26.86           N  
ATOM   3980  NH1 ARG A 520       2.225  47.375 -47.156  1.00 26.86           N  
ATOM   3981  NH2 ARG A 520       0.289  46.219 -47.531  1.00 26.86           N  
ATOM   3982  CZ  ARG A 520       1.532  46.250 -47.094  1.00 26.86           C  
ATOM   3983  N   ILE A 521       7.848  41.719 -43.906  1.00 25.47           N  
ATOM   3984  CA  ILE A 521       9.297  41.719 -43.750  1.00 25.47           C  
ATOM   3985  C   ILE A 521       9.867  40.344 -44.062  1.00 25.47           C  
ATOM   3986  CB  ILE A 521       9.695  42.156 -42.312  1.00 25.47           C  
ATOM   3987  O   ILE A 521       9.492  39.344 -43.406  1.00 25.47           O  
ATOM   3988  CG1 ILE A 521       9.125  43.531 -42.000  1.00 25.47           C  
ATOM   3989  CG2 ILE A 521      11.219  42.125 -42.156  1.00 25.47           C  
ATOM   3990  CD1 ILE A 521       9.352  44.000 -40.562  1.00 25.47           C  
ATOM   3991  N   GLY A 522       9.305  39.750 -45.312  1.00 23.20           N  
ATOM   3992  CA  GLY A 522       9.914  38.656 -46.062  1.00 23.20           C  
ATOM   3993  C   GLY A 522      11.180  38.125 -45.406  1.00 23.20           C  
ATOM   3994  O   GLY A 522      11.836  38.812 -44.656  1.00 23.20           O  
ATOM   3995  N   PRO A 523      11.328  36.688 -45.219  1.00 26.41           N  
ATOM   3996  CA  PRO A 523      12.445  35.969 -44.625  1.00 26.41           C  
ATOM   3997  C   PRO A 523      13.789  36.344 -45.250  1.00 26.41           C  
ATOM   3998  CB  PRO A 523      12.094  34.500 -44.875  1.00 26.41           C  
ATOM   3999  O   PRO A 523      13.875  36.500 -46.469  1.00 26.41           O  
ATOM   4000  CG  PRO A 523      11.000  34.562 -45.906  1.00 26.41           C  
ATOM   4001  CD  PRO A 523      10.594  36.000 -46.094  1.00 26.41           C  
ATOM   4002  N   GLY A 524      14.336  37.469 -44.938  1.00 23.48           N  
ATOM   4003  CA  GLY A 524      15.695  37.938 -45.188  1.00 23.48           C  
ATOM   4004  C   GLY A 524      16.625  36.812 -45.656  1.00 23.48           C  
ATOM   4005  O   GLY A 524      16.438  35.656 -45.312  1.00 23.48           O  
ATOM   4006  N   PRO A 525      17.203  36.938 -46.875  1.00 23.25           N  
ATOM   4007  CA  PRO A 525      18.141  36.094 -47.656  1.00 23.25           C  
ATOM   4008  C   PRO A 525      19.438  35.812 -46.906  1.00 23.25           C  
ATOM   4009  CB  PRO A 525      18.422  36.969 -48.906  1.00 23.25           C  
ATOM   4010  O   PRO A 525      19.891  36.656 -46.094  1.00 23.25           O  
ATOM   4011  CG  PRO A 525      18.203  38.375 -48.438  1.00 23.25           C  
ATOM   4012  CD  PRO A 525      17.734  38.344 -47.031  1.00 23.25           C  
ATOM   4013  N   GLY A 526      19.578  34.594 -46.344  1.00 20.17           N  
ATOM   4014  CA  GLY A 526      20.922  34.031 -46.344  1.00 20.17           C  
ATOM   4015  C   GLY A 526      21.406  33.656 -44.938  1.00 20.17           C  
ATOM   4016  O   GLY A 526      21.219  34.438 -44.000  1.00 20.17           O  
ATOM   4017  N   ARG A 527      21.281  32.375 -44.531  1.00 21.23           N  
ATOM   4018  CA  ARG A 527      22.484  31.781 -43.938  1.00 21.23           C  
ATOM   4019  C   ARG A 527      22.141  30.547 -43.125  1.00 21.23           C  
ATOM   4020  CB  ARG A 527      23.219  32.812 -43.094  1.00 21.23           C  
ATOM   4021  O   ARG A 527      21.281  30.609 -42.250  1.00 21.23           O  
ATOM   4022  CG  ARG A 527      24.047  33.812 -43.906  1.00 21.23           C  
ATOM   4023  CD  ARG A 527      25.109  34.469 -43.031  1.00 21.23           C  
ATOM   4024  NE  ARG A 527      25.656  35.656 -43.688  1.00 21.23           N  
ATOM   4025  NH1 ARG A 527      27.797  35.375 -42.875  1.00 21.23           N  
ATOM   4026  NH2 ARG A 527      27.312  37.156 -44.219  1.00 21.23           N  
ATOM   4027  CZ  ARG A 527      26.922  36.062 -43.594  1.00 21.23           C  
ATOM   4028  N   GLY A 528      22.219  29.234 -43.781  1.00 19.47           N  
ATOM   4029  CA  GLY A 528      23.141  28.109 -43.719  1.00 19.47           C  
ATOM   4030  C   GLY A 528      23.469  27.688 -42.281  1.00 19.47           C  
ATOM   4031  O   GLY A 528      23.609  28.531 -41.406  1.00 19.47           O  
ATOM   4032  N   ILE A 529      22.859  26.594 -41.812  1.00 20.69           N  
ATOM   4033  CA  ILE A 529      23.281  25.375 -41.125  1.00 20.69           C  
ATOM   4034  C   ILE A 529      24.516  25.656 -40.281  1.00 20.69           C  
ATOM   4035  CB  ILE A 529      23.562  24.234 -42.156  1.00 20.69           C  
ATOM   4036  O   ILE A 529      25.531  26.109 -40.812  1.00 20.69           O  
ATOM   4037  CG1 ILE A 529      22.312  23.969 -43.000  1.00 20.69           C  
ATOM   4038  CG2 ILE A 529      24.000  22.969 -41.406  1.00 20.69           C  
ATOM   4039  CD1 ILE A 529      22.562  22.984 -44.125  1.00 20.69           C  
ATOM   4040  N   TYR A 530      24.531  26.297 -39.094  1.00 20.41           N  
ATOM   4041  CA  TYR A 530      25.641  26.188 -38.156  1.00 20.41           C  
ATOM   4042  C   TYR A 530      25.281  25.281 -36.969  1.00 20.41           C  
ATOM   4043  CB  TYR A 530      26.062  27.562 -37.656  1.00 20.41           C  
ATOM   4044  O   TYR A 530      24.234  25.469 -36.344  1.00 20.41           O  
ATOM   4045  CG  TYR A 530      26.875  28.359 -38.656  1.00 20.41           C  
ATOM   4046  CD1 TYR A 530      28.250  28.141 -38.750  1.00 20.41           C  
ATOM   4047  CD2 TYR A 530      26.297  29.312 -39.469  1.00 20.41           C  
ATOM   4048  CE1 TYR A 530      29.016  28.859 -39.688  1.00 20.41           C  
ATOM   4049  CE2 TYR A 530      27.047  30.031 -40.375  1.00 20.41           C  
ATOM   4050  OH  TYR A 530      29.156  30.531 -41.375  1.00 20.41           O  
ATOM   4051  CZ  TYR A 530      28.406  29.812 -40.469  1.00 20.41           C  
ATOM   4052  N   SER A 531      25.516  23.938 -37.062  1.00 19.64           N  
ATOM   4053  CA  SER A 531      26.266  22.984 -36.250  1.00 19.64           C  
ATOM   4054  C   SER A 531      26.969  23.688 -35.094  1.00 19.64           C  
ATOM   4055  CB  SER A 531      27.281  22.219 -37.062  1.00 19.64           C  
ATOM   4056  O   SER A 531      27.625  24.719 -35.281  1.00 19.64           O  
ATOM   4057  OG  SER A 531      28.297  23.078 -37.531  1.00 19.64           O  
ATOM   4058  N   TYR A 532      26.359  24.125 -34.000  1.00 21.66           N  
ATOM   4059  CA  TYR A 532      26.969  24.688 -32.812  1.00 21.66           C  
ATOM   4060  C   TYR A 532      27.625  23.609 -31.953  1.00 21.66           C  
ATOM   4061  CB  TYR A 532      25.922  25.438 -31.969  1.00 21.66           C  
ATOM   4062  O   TYR A 532      26.984  22.641 -31.562  1.00 21.66           O  
ATOM   4063  CG  TYR A 532      25.766  26.891 -32.344  1.00 21.66           C  
ATOM   4064  CD1 TYR A 532      26.609  27.875 -31.828  1.00 21.66           C  
ATOM   4065  CD2 TYR A 532      24.766  27.281 -33.250  1.00 21.66           C  
ATOM   4066  CE1 TYR A 532      26.469  29.203 -32.188  1.00 21.66           C  
ATOM   4067  CE2 TYR A 532      24.609  28.625 -33.594  1.00 21.66           C  
ATOM   4068  OH  TYR A 532      25.312  30.891 -33.406  1.00 21.66           O  
ATOM   4069  CZ  TYR A 532      25.469  29.578 -33.062  1.00 21.66           C  
ATOM   4070  N   GLY A 533      28.891  23.000 -32.281  1.00 17.61           N  
ATOM   4071  CA  GLY A 533      30.250  22.812 -31.812  1.00 17.61           C  
ATOM   4072  C   GLY A 533      30.703  23.906 -30.859  1.00 17.61           C  
ATOM   4073  O   GLY A 533      30.375  25.078 -31.047  1.00 17.61           O  
ATOM   4074  N   PHE A 534      30.859  23.641 -29.578  1.00 20.52           N  
ATOM   4075  CA  PHE A 534      31.922  23.750 -28.594  1.00 20.52           C  
ATOM   4076  C   PHE A 534      32.750  25.000 -28.828  1.00 20.52           C  
ATOM   4077  CB  PHE A 534      32.812  22.500 -28.625  1.00 20.52           C  
ATOM   4078  O   PHE A 534      33.219  25.250 -29.953  1.00 20.52           O  
ATOM   4079  CG  PHE A 534      32.344  21.375 -27.766  1.00 20.52           C  
ATOM   4080  CD1 PHE A 534      32.625  21.344 -26.406  1.00 20.52           C  
ATOM   4081  CD2 PHE A 534      31.578  20.344 -28.297  1.00 20.52           C  
ATOM   4082  CE1 PHE A 534      32.188  20.297 -25.594  1.00 20.52           C  
ATOM   4083  CE2 PHE A 534      31.109  19.297 -27.500  1.00 20.52           C  
ATOM   4084  CZ  PHE A 534      31.422  19.281 -26.156  1.00 20.52           C  
ATOM   4085  N   GLU A 535      32.562  26.109 -28.156  1.00 20.73           N  
ATOM   4086  CA  GLU A 535      33.656  27.016 -27.938  1.00 20.73           C  
ATOM   4087  C   GLU A 535      33.688  27.531 -26.500  1.00 20.73           C  
ATOM   4088  CB  GLU A 535      33.625  28.203 -28.906  1.00 20.73           C  
ATOM   4089  O   GLU A 535      32.656  28.016 -25.984  1.00 20.73           O  
ATOM   4090  CG  GLU A 535      34.438  27.984 -30.172  1.00 20.73           C  
ATOM   4091  CD  GLU A 535      34.469  29.203 -31.094  1.00 20.73           C  
ATOM   4092  OE1 GLU A 535      35.125  29.156 -32.156  1.00 20.73           O  
ATOM   4093  OE2 GLU A 535      33.781  30.203 -30.750  1.00 20.73           O  
ATOM   4094  N   LYS A 536      34.406  26.859 -25.562  1.00 19.16           N  
ATOM   4095  CA  LYS A 536      35.188  27.250 -24.375  1.00 19.16           C  
ATOM   4096  C   LYS A 536      35.219  28.766 -24.234  1.00 19.16           C  
ATOM   4097  CB  LYS A 536      36.594  26.703 -24.453  1.00 19.16           C  
ATOM   4098  O   LYS A 536      35.625  29.484 -25.156  1.00 19.16           O  
ATOM   4099  CG  LYS A 536      36.750  25.281 -23.906  1.00 19.16           C  
ATOM   4100  CD  LYS A 536      38.219  24.875 -23.812  1.00 19.16           C  
ATOM   4101  CE  LYS A 536      38.344  23.422 -23.359  1.00 19.16           C  
ATOM   4102  NZ  LYS A 536      39.781  23.000 -23.297  1.00 19.16           N  
ATOM   4103  N   PRO A 537      34.438  29.438 -23.359  1.00 22.78           N  
ATOM   4104  CA  PRO A 537      34.875  30.797 -23.000  1.00 22.78           C  
ATOM   4105  C   PRO A 537      35.844  30.812 -21.828  1.00 22.78           C  
ATOM   4106  CB  PRO A 537      33.562  31.500 -22.641  1.00 22.78           C  
ATOM   4107  O   PRO A 537      35.656  30.094 -20.844  1.00 22.78           O  
ATOM   4108  CG  PRO A 537      32.562  30.406 -22.500  1.00 22.78           C  
ATOM   4109  CD  PRO A 537      33.281  29.094 -22.719  1.00 22.78           C  
ATOM   4110  N   SER A 538      37.250  30.625 -22.062  1.00 20.28           N  
ATOM   4111  CA  SER A 538      38.406  31.344 -21.547  1.00 20.28           C  
ATOM   4112  C   SER A 538      38.000  32.594 -20.781  1.00 20.28           C  
ATOM   4113  CB  SER A 538      39.375  31.719 -22.672  1.00 20.28           C  
ATOM   4114  O   SER A 538      37.125  33.344 -21.234  1.00 20.28           O  
ATOM   4115  OG  SER A 538      38.719  32.500 -23.656  1.00 20.28           O  
ATOM   4116  N   SER A 539      37.938  32.594 -19.438  1.00 21.09           N  
ATOM   4117  CA  SER A 539      38.531  33.375 -18.359  1.00 21.09           C  
ATOM   4118  C   SER A 539      37.500  34.312 -17.734  1.00 21.09           C  
ATOM   4119  CB  SER A 539      39.719  34.188 -18.859  1.00 21.09           C  
ATOM   4120  O   SER A 539      36.938  35.156 -18.422  1.00 21.09           O  
ATOM   4121  OG  SER A 539      39.312  35.188 -19.781  1.00 21.09           O  
ATOM   4122  N   ILE A 540      36.688  33.906 -16.688  1.00 26.16           N  
ATOM   4123  CA  ILE A 540      36.344  34.875 -15.641  1.00 26.16           C  
ATOM   4124  C   ILE A 540      36.188  34.125 -14.312  1.00 26.16           C  
ATOM   4125  CB  ILE A 540      35.031  35.625 -16.000  1.00 26.16           C  
ATOM   4126  O   ILE A 540      35.469  33.125 -14.227  1.00 26.16           O  
ATOM   4127  CG1 ILE A 540      35.219  36.438 -17.297  1.00 26.16           C  
ATOM   4128  CG2 ILE A 540      34.625  36.531 -14.844  1.00 26.16           C  
ATOM   4129  CD1 ILE A 540      33.938  37.062 -17.812  1.00 26.16           C  
ATOM   4130  N   GLN A 541      37.281  33.750 -13.539  1.00 18.61           N  
ATOM   4131  CA  GLN A 541      37.688  33.906 -12.141  1.00 18.61           C  
ATOM   4132  C   GLN A 541      36.562  34.531 -11.320  1.00 18.61           C  
ATOM   4133  CB  GLN A 541      38.938  34.750 -12.016  1.00 18.61           C  
ATOM   4134  O   GLN A 541      36.031  35.594 -11.672  1.00 18.61           O  
ATOM   4135  CG  GLN A 541      40.219  33.938 -11.844  1.00 18.61           C  
ATOM   4136  CD  GLN A 541      41.469  34.812 -11.742  1.00 18.61           C  
ATOM   4137  NE2 GLN A 541      42.625  34.188 -11.656  1.00 18.61           N  
ATOM   4138  OE1 GLN A 541      41.375  36.031 -11.742  1.00 18.61           O  
ATOM   4139  N   GLY A 542      35.688  33.750 -10.594  1.00 24.00           N  
ATOM   4140  CA  GLY A 542      35.344  34.000  -9.203  1.00 24.00           C  
ATOM   4141  C   GLY A 542      34.094  33.281  -8.758  1.00 24.00           C  
ATOM   4142  O   GLY A 542      33.156  33.125  -9.531  1.00 24.00           O  
ATOM   4143  N   PRO A 543      34.188  32.594  -7.527  1.00 24.09           N  
ATOM   4144  CA  PRO A 543      33.844  31.391  -6.758  1.00 24.09           C  
ATOM   4145  C   PRO A 543      32.375  31.359  -6.371  1.00 24.09           C  
ATOM   4146  CB  PRO A 543      34.719  31.484  -5.516  1.00 24.09           C  
ATOM   4147  O   PRO A 543      31.766  32.406  -6.145  1.00 24.09           O  
ATOM   4148  CG  PRO A 543      34.844  32.969  -5.242  1.00 24.09           C  
ATOM   4149  CD  PRO A 543      34.156  33.688  -6.355  1.00 24.09           C  
ATOM   4150  N   GLY A 544      31.641  30.234  -6.699  1.00 22.23           N  
ATOM   4151  CA  GLY A 544      31.016  29.422  -5.680  1.00 22.23           C  
ATOM   4152  C   GLY A 544      29.609  28.969  -6.062  1.00 22.23           C  
ATOM   4153  O   GLY A 544      28.844  29.734  -6.641  1.00 22.23           O  
ATOM   4154  N   PRO A 545      29.391  27.562  -5.879  1.00 25.67           N  
ATOM   4155  CA  PRO A 545      29.047  26.172  -6.191  1.00 25.67           C  
ATOM   4156  C   PRO A 545      27.547  25.938  -6.301  1.00 25.67           C  
ATOM   4157  CB  PRO A 545      29.641  25.391  -5.016  1.00 25.67           C  
ATOM   4158  O   PRO A 545      26.766  26.641  -5.645  1.00 25.67           O  
ATOM   4159  CG  PRO A 545      29.500  26.297  -3.840  1.00 25.67           C  
ATOM   4160  CD  PRO A 545      28.969  27.625  -4.324  1.00 25.67           C  
ATOM   4161  N   GLY A 546      27.062  25.203  -7.453  1.00 21.02           N  
ATOM   4162  CA  GLY A 546      26.547  23.844  -7.539  1.00 21.02           C  
ATOM   4163  C   GLY A 546      25.125  23.781  -8.078  1.00 21.02           C  
ATOM   4164  O   GLY A 546      24.172  24.156  -7.391  1.00 21.02           O  
ATOM   4165  N   ILE A 547      24.938  23.922  -9.383  1.00 22.23           N  
ATOM   4166  CA  ILE A 547      23.688  23.500 -10.000  1.00 22.23           C  
ATOM   4167  C   ILE A 547      23.938  22.312 -10.922  1.00 22.23           C  
ATOM   4168  CB  ILE A 547      23.031  24.656 -10.789  1.00 22.23           C  
ATOM   4169  O   ILE A 547      24.766  22.375 -11.820  1.00 22.23           O  
ATOM   4170  CG1 ILE A 547      22.938  25.922  -9.914  1.00 22.23           C  
ATOM   4171  CG2 ILE A 547      21.656  24.250 -11.305  1.00 22.23           C  
ATOM   4172  CD1 ILE A 547      22.453  27.156 -10.648  1.00 22.23           C  
ATOM   4173  N   ALA A 548      24.219  21.062 -10.516  1.00 21.06           N  
ATOM   4174  CA  ALA A 548      24.156  19.688 -11.023  1.00 21.06           C  
ATOM   4175  C   ALA A 548      22.859  19.453 -11.797  1.00 21.06           C  
ATOM   4176  CB  ALA A 548      24.266  18.688  -9.883  1.00 21.06           C  
ATOM   4177  O   ALA A 548      21.766  19.688 -11.281  1.00 21.06           O  
ATOM   4178  N   GLN A 549      22.828  19.641 -13.117  1.00 21.30           N  
ATOM   4179  CA  GLN A 549      22.469  19.234 -14.477  1.00 21.30           C  
ATOM   4180  C   GLN A 549      22.406  17.719 -14.609  1.00 21.30           C  
ATOM   4181  CB  GLN A 549      23.469  19.812 -15.484  1.00 21.30           C  
ATOM   4182  O   GLN A 549      23.359  17.016 -14.219  1.00 21.30           O  
ATOM   4183  CG  GLN A 549      23.156  21.250 -15.898  1.00 21.30           C  
ATOM   4184  CD  GLN A 549      24.078  21.750 -16.984  1.00 21.30           C  
ATOM   4185  NE2 GLN A 549      23.703  22.875 -17.609  1.00 21.30           N  
ATOM   4186  OE1 GLN A 549      25.125  21.156 -17.266  1.00 21.30           O  
ATOM   4187  N   SER A 550      21.219  17.047 -14.570  1.00 20.16           N  
ATOM   4188  CA  SER A 550      21.000  15.688 -15.055  1.00 20.16           C  
ATOM   4189  C   SER A 550      20.141  15.672 -16.312  1.00 20.16           C  
ATOM   4190  CB  SER A 550      20.359  14.828 -13.969  1.00 20.16           C  
ATOM   4191  O   SER A 550      19.078  16.312 -16.344  1.00 20.16           O  
ATOM   4192  OG  SER A 550      19.125  15.383 -13.555  1.00 20.16           O  
ATOM   4193  N   VAL A 551      20.703  15.734 -17.562  1.00 21.66           N  
ATOM   4194  CA  VAL A 551      20.625  15.414 -18.984  1.00 21.66           C  
ATOM   4195  C   VAL A 551      20.406  13.914 -19.156  1.00 21.66           C  
ATOM   4196  CB  VAL A 551      21.906  15.859 -19.734  1.00 21.66           C  
ATOM   4197  O   VAL A 551      21.156  13.102 -18.625  1.00 21.66           O  
ATOM   4198  CG1 VAL A 551      21.812  15.516 -21.219  1.00 21.66           C  
ATOM   4199  CG2 VAL A 551      22.141  17.359 -19.531  1.00 21.66           C  
ATOM   4200  N   ILE A 552      19.172  13.375 -19.375  1.00 20.42           N  
ATOM   4201  CA  ILE A 552      18.609  12.102 -19.797  1.00 20.42           C  
ATOM   4202  C   ILE A 552      18.734  11.984 -21.328  1.00 20.42           C  
ATOM   4203  CB  ILE A 552      17.141  11.953 -19.359  1.00 20.42           C  
ATOM   4204  O   ILE A 552      18.328  12.891 -22.062  1.00 20.42           O  
ATOM   4205  CG1 ILE A 552      17.031  12.031 -17.844  1.00 20.42           C  
ATOM   4206  CG2 ILE A 552      16.547  10.648 -19.891  1.00 20.42           C  
ATOM   4207  CD1 ILE A 552      15.594  12.023 -17.312  1.00 20.42           C  
ATOM   4208  N   PHE A 553      19.797  11.242 -21.906  1.00 19.53           N  
ATOM   4209  CA  PHE A 553      20.281  10.523 -23.062  1.00 19.53           C  
ATOM   4210  C   PHE A 553      19.203   9.656 -23.672  1.00 19.53           C  
ATOM   4211  CB  PHE A 553      21.500   9.664 -22.703  1.00 19.53           C  
ATOM   4212  O   PHE A 553      18.578   8.852 -22.984  1.00 19.53           O  
ATOM   4213  CG  PHE A 553      22.812  10.383 -22.797  1.00 19.53           C  
ATOM   4214  CD1 PHE A 553      23.484  10.453 -24.016  1.00 19.53           C  
ATOM   4215  CD2 PHE A 553      23.375  10.992 -21.688  1.00 19.53           C  
ATOM   4216  CE1 PHE A 553      24.703  11.125 -24.125  1.00 19.53           C  
ATOM   4217  CE2 PHE A 553      24.594  11.664 -21.781  1.00 19.53           C  
ATOM   4218  CZ  PHE A 553      25.266  11.727 -23.000  1.00 19.53           C  
ATOM   4219  N   ALA A 554      18.406  10.086 -24.656  1.00 21.92           N  
ATOM   4220  CA  ALA A 554      17.578   9.305 -25.562  1.00 21.92           C  
ATOM   4221  C   ALA A 554      18.375   8.906 -26.812  1.00 21.92           C  
ATOM   4222  CB  ALA A 554      16.328  10.086 -25.969  1.00 21.92           C  
ATOM   4223  O   ALA A 554      18.984   9.750 -27.453  1.00 21.92           O  
ATOM   4224  N   ASN A 555      19.203   7.828 -26.781  1.00 19.50           N  
ATOM   4225  CA  ASN A 555      19.797   6.871 -27.703  1.00 19.50           C  
ATOM   4226  C   ASN A 555      18.891   6.609 -28.906  1.00 19.50           C  
ATOM   4227  CB  ASN A 555      20.125   5.559 -27.000  1.00 19.50           C  
ATOM   4228  O   ASN A 555      17.781   6.094 -28.734  1.00 19.50           O  
ATOM   4229  CG  ASN A 555      21.609   5.254 -26.984  1.00 19.50           C  
ATOM   4230  ND2 ASN A 555      22.000   4.219 -26.250  1.00 19.50           N  
ATOM   4231  OD1 ASN A 555      22.406   5.941 -27.625  1.00 19.50           O  
ATOM   4232  N   THR A 556      18.797   7.480 -30.000  1.00 24.72           N  
ATOM   4233  CA  THR A 556      18.203   7.152 -31.297  1.00 24.72           C  
ATOM   4234  C   THR A 556      19.281   6.918 -32.344  1.00 24.72           C  
ATOM   4235  CB  THR A 556      17.250   8.266 -31.766  1.00 24.72           C  
ATOM   4236  O   THR A 556      20.266   7.672 -32.406  1.00 24.72           O  
ATOM   4237  CG2 THR A 556      15.875   8.125 -31.125  1.00 24.72           C  
ATOM   4238  OG1 THR A 556      17.812   9.539 -31.422  1.00 24.72           O  
ATOM   4239  N   ARG A 557      19.875   5.609 -32.500  1.00 20.77           N  
ATOM   4240  CA  ARG A 557      20.344   4.707 -33.562  1.00 20.77           C  
ATOM   4241  C   ARG A 557      20.391   5.410 -34.906  1.00 20.77           C  
ATOM   4242  CB  ARG A 557      19.453   3.469 -33.625  1.00 20.77           C  
ATOM   4243  O   ARG A 557      19.391   5.996 -35.344  1.00 20.77           O  
ATOM   4244  CG  ARG A 557      19.969   2.279 -32.844  1.00 20.77           C  
ATOM   4245  CD  ARG A 557      19.141   1.026 -33.094  1.00 20.77           C  
ATOM   4246  NE  ARG A 557      19.516  -0.063 -32.188  1.00 20.77           N  
ATOM   4247  NH1 ARG A 557      17.984  -1.569 -33.062  1.00 20.77           N  
ATOM   4248  NH2 ARG A 557      19.391  -2.189 -31.344  1.00 20.77           N  
ATOM   4249  CZ  ARG A 557      18.969  -1.271 -32.188  1.00 20.77           C  
ATOM   4250  N   ARG A 558      21.531   6.055 -35.281  1.00 21.00           N  
ATOM   4251  CA  ARG A 558      22.500   6.363 -36.344  1.00 21.00           C  
ATOM   4252  C   ARG A 558      22.125   5.648 -37.625  1.00 21.00           C  
ATOM   4253  CB  ARG A 558      23.906   5.973 -35.906  1.00 21.00           C  
ATOM   4254  O   ARG A 558      21.984   4.426 -37.656  1.00 21.00           O  
ATOM   4255  CG  ARG A 558      24.734   7.133 -35.375  1.00 21.00           C  
ATOM   4256  CD  ARG A 558      26.188   6.738 -35.125  1.00 21.00           C  
ATOM   4257  NE  ARG A 558      26.938   7.805 -34.469  1.00 21.00           N  
ATOM   4258  NH1 ARG A 558      28.953   6.668 -34.500  1.00 21.00           N  
ATOM   4259  NH2 ARG A 558      28.812   8.781 -33.594  1.00 21.00           N  
ATOM   4260  CZ  ARG A 558      28.234   7.750 -34.188  1.00 21.00           C  
ATOM   4261  N   LYS A 559      21.203   6.148 -38.469  1.00 24.30           N  
ATOM   4262  CA  LYS A 559      21.047   5.770 -39.875  1.00 24.30           C  
ATOM   4263  C   LYS A 559      22.031   6.527 -40.750  1.00 24.30           C  
ATOM   4264  CB  LYS A 559      19.609   6.023 -40.312  1.00 24.30           C  
ATOM   4265  O   LYS A 559      22.078   7.758 -40.719  1.00 24.30           O  
ATOM   4266  CG  LYS A 559      18.719   4.797 -40.250  1.00 24.30           C  
ATOM   4267  CD  LYS A 559      17.344   5.066 -40.875  1.00 24.30           C  
ATOM   4268  CE  LYS A 559      16.422   3.859 -40.750  1.00 24.30           C  
ATOM   4269  NZ  LYS A 559      15.086   4.125 -41.344  1.00 24.30           N  
ATOM   4270  N   VAL A 560      23.281   6.035 -40.938  1.00 21.64           N  
ATOM   4271  CA  VAL A 560      24.406   6.023 -41.844  1.00 21.64           C  
ATOM   4272  C   VAL A 560      23.906   6.258 -43.281  1.00 21.64           C  
ATOM   4273  CB  VAL A 560      25.203   4.695 -41.781  1.00 21.64           C  
ATOM   4274  O   VAL A 560      23.062   5.508 -43.781  1.00 21.64           O  
ATOM   4275  CG1 VAL A 560      26.438   4.742 -42.688  1.00 21.64           C  
ATOM   4276  CG2 VAL A 560      25.594   4.398 -40.344  1.00 21.64           C  
ATOM   4277  N   ASP A 561      23.656   7.508 -43.719  1.00 26.28           N  
ATOM   4278  CA  ASP A 561      23.359   7.926 -45.094  1.00 26.28           C  
ATOM   4279  C   ASP A 561      24.625   8.312 -45.844  1.00 26.28           C  
ATOM   4280  CB  ASP A 561      22.375   9.102 -45.094  1.00 26.28           C  
ATOM   4281  O   ASP A 561      25.422   9.109 -45.344  1.00 26.28           O  
ATOM   4282  CG  ASP A 561      20.922   8.656 -44.938  1.00 26.28           C  
ATOM   4283  OD1 ASP A 561      20.609   7.488 -45.250  1.00 26.28           O  
ATOM   4284  OD2 ASP A 561      20.094   9.492 -44.531  1.00 26.28           O  
ATOM   4285  N   HIS A 562      25.375   7.324 -46.500  1.00 22.69           N  
ATOM   4286  CA  HIS A 562      26.266   7.121 -47.625  1.00 22.69           C  
ATOM   4287  C   HIS A 562      26.047   8.195 -48.688  1.00 22.69           C  
ATOM   4288  CB  HIS A 562      26.031   5.734 -48.250  1.00 22.69           C  
ATOM   4289  O   HIS A 562      24.938   8.359 -49.188  1.00 22.69           O  
ATOM   4290  CG  HIS A 562      26.766   4.645 -47.531  1.00 22.69           C  
ATOM   4291  CD2 HIS A 562      26.391   3.379 -47.219  1.00 22.69           C  
ATOM   4292  ND1 HIS A 562      28.047   4.797 -47.031  1.00 22.69           N  
ATOM   4293  CE1 HIS A 562      28.438   3.672 -46.469  1.00 22.69           C  
ATOM   4294  NE2 HIS A 562      27.453   2.797 -46.562  1.00 22.69           N  
ATOM   4295  N   HIS A 563      26.656   9.367 -48.594  1.00 25.80           N  
ATOM   4296  CA  HIS A 563      26.922  10.492 -49.469  1.00 25.80           C  
ATOM   4297  C   HIS A 563      27.906  10.094 -50.562  1.00 25.80           C  
ATOM   4298  CB  HIS A 563      27.469  11.688 -48.688  1.00 25.80           C  
ATOM   4299  O   HIS A 563      28.984   9.562 -50.281  1.00 25.80           O  
ATOM   4300  CG  HIS A 563      26.391  12.555 -48.125  1.00 25.80           C  
ATOM   4301  CD2 HIS A 563      26.172  12.961 -46.844  1.00 25.80           C  
ATOM   4302  ND1 HIS A 563      25.391  13.117 -48.875  1.00 25.80           N  
ATOM   4303  CE1 HIS A 563      24.594  13.828 -48.094  1.00 25.80           C  
ATOM   4304  NE2 HIS A 563      25.047  13.750 -46.875  1.00 25.80           N  
ATOM   4305  N   HIS A 564      27.469   9.570 -51.719  1.00 21.84           N  
ATOM   4306  CA  HIS A 564      27.828   9.438 -53.125  1.00 21.84           C  
ATOM   4307  C   HIS A 564      28.359  10.750 -53.688  1.00 21.84           C  
ATOM   4308  CB  HIS A 564      26.641   8.945 -53.938  1.00 21.84           C  
ATOM   4309  O   HIS A 564      27.703  11.789 -53.562  1.00 21.84           O  
ATOM   4310  CG  HIS A 564      26.547   7.457 -54.031  1.00 21.84           C  
ATOM   4311  CD2 HIS A 564      25.469   6.641 -54.156  1.00 21.84           C  
ATOM   4312  ND1 HIS A 564      27.656   6.641 -54.031  1.00 21.84           N  
ATOM   4313  CE1 HIS A 564      27.266   5.379 -54.125  1.00 21.84           C  
ATOM   4314  NE2 HIS A 564      25.938   5.355 -54.188  1.00 21.84           N  
ATOM   4315  N   HIS A 565      29.641  10.977 -53.688  1.00 21.69           N  
ATOM   4316  CA  HIS A 565      30.844  11.430 -54.406  1.00 21.69           C  
ATOM   4317  C   HIS A 565      30.562  11.609 -55.906  1.00 21.69           C  
ATOM   4318  CB  HIS A 565      32.000  10.453 -54.188  1.00 21.69           C  
ATOM   4319  O   HIS A 565      30.031  10.703 -56.531  1.00 21.69           O  
ATOM   4320  CG  HIS A 565      32.812  10.734 -52.969  1.00 21.69           C  
ATOM   4321  CD2 HIS A 565      33.156   9.945 -51.938  1.00 21.69           C  
ATOM   4322  ND1 HIS A 565      33.344  11.977 -52.719  1.00 21.69           N  
ATOM   4323  CE1 HIS A 565      34.000  11.930 -51.562  1.00 21.69           C  
ATOM   4324  NE2 HIS A 565      33.906  10.703 -51.062  1.00 21.69           N  
ATOM   4325  N   HIS A 566      30.172  12.781 -56.344  1.00 23.70           N  
ATOM   4326  CA  HIS A 566      30.219  13.148 -57.750  1.00 23.70           C  
ATOM   4327  C   HIS A 566      31.156  14.320 -57.969  1.00 23.70           C  
ATOM   4328  CB  HIS A 566      28.812  13.492 -58.250  1.00 23.70           C  
ATOM   4329  O   HIS A 566      31.109  15.320 -57.250  1.00 23.70           O  
ATOM   4330  CG  HIS A 566      28.062  12.312 -58.781  1.00 23.70           C  
ATOM   4331  CD2 HIS A 566      27.000  11.633 -58.281  1.00 23.70           C  
ATOM   4332  ND1 HIS A 566      28.391  11.688 -59.969  1.00 23.70           N  
ATOM   4333  CE1 HIS A 566      27.562  10.680 -60.188  1.00 23.70           C  
ATOM   4334  NE2 HIS A 566      26.703  10.625 -59.188  1.00 23.70           N  
ATOM   4335  N   HIS A 567      32.406  14.023 -58.531  1.00 23.41           N  
ATOM   4336  CA  HIS A 567      33.375  14.391 -59.531  1.00 23.41           C  
ATOM   4337  C   HIS A 567      33.781  15.859 -59.438  1.00 23.41           C  
ATOM   4338  CB  HIS A 567      32.844  14.102 -60.938  1.00 23.41           C  
ATOM   4339  O   HIS A 567      32.906  16.719 -59.219  1.00 23.41           O  
ATOM   4340  CG  HIS A 567      32.938  12.664 -61.344  1.00 23.41           C  
ATOM   4341  CD2 HIS A 567      31.969  11.727 -61.500  1.00 23.41           C  
ATOM   4342  ND1 HIS A 567      34.125  12.039 -61.625  1.00 23.41           N  
ATOM   4343  CE1 HIS A 567      33.906  10.773 -61.938  1.00 23.41           C  
ATOM   4344  NE2 HIS A 567      32.594  10.562 -61.875  1.00 23.41           N  
TER    4345      HIS A 567                                                      
ENDMDL                                                                          
END                                                                             
